# Supplementary material for: Deletion of Hnrnpk Gene Causes Infertility in Male Mice by Disrupting Spermatogenesis
Source: Cells. 2022 Apr 9;11(8):1277. doi: 10.3390/cells11081277 (PMC9028439; doi:10.3390/cells11081277)
Supplement: Supplementary file 1 [file cells-11-01277-s001.zip]

Archive with 4 entries (4 files):
- Supplementary Figure S1-S3 and Supplementary Table S1-S2.pdf
- Supplementary Table S3. The significant dys-regulated gene transcripts as determined by RNA-seq in Hnrnpk cKO testes at P21.xlsx
- Supplementary Table S4. The significant dys-regulated gene transcripts as determined by RNA-seq in Hnrnpk cKO testes at P28.xlsx
- Supplementary Table S5. The overlaped dys-regulated gene transcripts between P21 and P28.xlsx
