# Supplementary material for: Deletion of Hnrnpk Gene Causes Infertility in Male Mice by Disrupting Spermatogenesis
Source: Cells. 2022 Apr 9;11(8):1277. doi: 10.3390/cells11081277 (PMC9028439; doi:10.3390/cells11081277)
Supplement: Supplementary file 1 [file cells-11-01277-s001.zip › Supplementary Table S3. The significant dys-regulated gene transcripts as determined by RNA-seq in Hnrnpk cKO testes at P21.xlsx]

## Sheet: Sheet1
Supplementary Table S3. The significant dys-regulated gene transcripts as determined by RNA-seq in Hnrnpk cKO testes at P21.
gene id	gene name	description	GO_id	GO_term	KO_ID	KO_Description	kegg_id	kegg_term	locus	WT-1_count	WT-2_count	cKO-1_count	cKO-2_count	WT-1_FPKM	WT-2_FPKM	cKO-1_FPKM	cKO-2_FPKM	WT	cKO	log2FC(cKO vs WT)	Q-value	regulated
ENSMUSG00000025431	Crisp1	cysteine_rich_secretory_protein_1	GO:0005623|GO:0005576|GO:0043227|GO:0043229|GO:0005622|GO:0012505|GO:0005737|GO:0031982|GO:0043231|GO:0030133|GO:0031988|GO:0031410|GO:0016023	cell|extracellular region|membrane-bounded organelle|intracellular organelle|intracellular|endomembrane system|cytoplasm|vesicle|intracellular membrane-bounded organelle|transport vesicle|membrane-bounded vesicle|cytoplasmic vesicle|cytoplasmic, membrane-bounded vesicle	-	-	-	-	17:40293758-40319207	1	0	646	1406	0.03864	0	26.0019	55.5748	0.01932	40.7883	11.0438	6.59707e-30	UP
ENSMUSG00000071179	Serpina16	serine_or_cysteine_peptidase_inhibitor_clade_A_alpha_1_antiproteinase_antitrypsin_member_16	GO:0009987|GO:0005576|GO:0008152|GO:0019222|GO:0071704|GO:0048523|GO:0050794|GO:0030234|GO:0009892|GO:0005615|GO:0044237|GO:0043086|GO:0050790|GO:0031324|GO:0019538|GO:0004857|GO:0031323|GO:0044092|GO:0032269|GO:0051346|GO:0051246|GO:0044267|GO:0051248|GO:0030414|GO:0006508|GO:0032268|GO:0045861|GO:0010466|GO:0030162|GO:0052547|GO:0004866|GO:0004867|GO:0010951|GO:0052548	cellular process|extracellular region|metabolic process|regulation of metabolic process|organic substance metabolic process|negative regulation of cellular process|regulation of cellular process|enzyme regulator activity|negative regulation of metabolic process|extracellular space|cellular metabolic process|negative regulation of catalytic activity|regulation of catalytic activity|negative regula…	-	-	-	-	12:103668808-103676139	0	0	287	615	0	0	6.76772	14.2414	0	10.5046	Inf	4.18694e-19	UP
ENSMUSG00000094114	Gm21967	predicted_gene_21967	GO:0016020|GO:0031224|GO:0016021	membrane|intrinsic component of membrane|integral component of membrane	-	-	-	-	13:119606650-119610458	1150	885	4	28	38.2031	30.3155	0.13836	0.950935	34.2593	0.544648	-5.97503	1.98182e-16	DOWN
ENSMUSG00000022056	Adam7	a_disintegrin_and_metallopeptidase_domain_7	GO:0005623|GO:0005488|GO:0003824|GO:0016020|GO:0008152|GO:0031224|GO:0016787|GO:0005886|GO:0071704|GO:0043167|GO:0071944|GO:0008233|GO:0019538|GO:0043169|GO:0016021|GO:0046872|GO:0006508|GO:0008237|GO:0046914|GO:0004175|GO:0004222|GO:0008270	cell|binding|catalytic activity|membrane|metabolic process|intrinsic component of membrane|hydrolase activity|plasma membrane|organic substance metabolic process|ion binding|cell periphery|peptidase activity|protein metabolic process|cation binding|integral component of membrane|metal ion binding|proteolysis|metallopeptidase activity|transition metal ion binding|endopeptidase activity|metalloendo…	-	-	-	-	14:68497336-68533689	0	0	196	482	0	0	2.49354	6.02178	0	4.25766	Inf	1.85082e-15	UP
ENSMUSG00000021081	Serpina1f	serine_or_cysteine_peptidase_inhibitor_clade_A_member_1F	GO:0009987|GO:0005576|GO:0008152|GO:0019222|GO:0071704|GO:0048523|GO:0050794|GO:0030234|GO:0009892|GO:0005615|GO:0044237|GO:0043086|GO:0050790|GO:0031324|GO:0019538|GO:0004857|GO:0031323|GO:0044092|GO:0032269|GO:0051346|GO:0051246|GO:0044267|GO:0051248|GO:0030414|GO:0006508|GO:0032268|GO:0045861|GO:0010466|GO:0030162|GO:0052547|GO:0004866|GO:0004867|GO:0010951|GO:0052548	cellular process|extracellular region|metabolic process|regulation of metabolic process|organic substance metabolic process|negative regulation of cellular process|regulation of cellular process|enzyme regulator activity|negative regulation of metabolic process|extracellular space|cellular metabolic process|negative regulation of catalytic activity|regulation of catalytic activity|negative regula…	-	-	-	-	12:103688044-103695529	0	0	140	314	0	0	1.97997	4.36093	0	3.17045	Inf	7.49097e-13	UP
ENSMUSG00000027376	Prom2	prominin_2	GO:0005623|GO:0009987|GO:0005576|GO:0005488|GO:0016020|GO:0008152|GO:0031224|GO:0043227|GO:0031090|GO:0019222|GO:0005886|GO:0071704|GO:0048523|GO:0009893|GO:0045177|GO:0050794|GO:0005929|GO:0005622|GO:0009986|GO:0071944|GO:0016043|GO:0042995|GO:0008289|GO:0051051|GO:1903561|GO:0044237|GO:0036094|GO:0097159|GO:0070062|GO:0006793|GO:0006810|GO:0005737|GO:0098588|GO:0071914|GO:0050790|GO:0005496|GO:…	cell|cellular process|extracellular region|binding|membrane|metabolic process|intrinsic component of membrane|membrane-bounded organelle|organelle membrane|regulation of metabolic process|plasma membrane|organic substance metabolic process|negative regulation of cellular process|positive regulation of metabolic process|apical part of cell|regulation of cellular process|cilium|intracellular|cell s…	-	-	-	-	2:127526473-127541467	3	11	336	802	0.0212102	0.0802107	2.47356	5.79798	0.0507105	4.13577	6.34973	7.49097e-13	UP
ENSMUSG00000040205	Cuzd1	CUB_and_zona_pellucida_like_domains_1	GO:0005623|GO:0016020|GO:0031224|GO:0043227|GO:0031090|GO:0043229|GO:0005622|GO:0012505|GO:0030667|GO:0005737|GO:0098588|GO:0012506|GO:0030141|GO:0031982|GO:0043231|GO:0016021|GO:0042588|GO:0042589|GO:0031988|GO:0031410|GO:0016023|GO:0030659	cell|membrane|intrinsic component of membrane|membrane-bounded organelle|organelle membrane|intracellular organelle|intracellular|endomembrane system|secretory granule membrane|cytoplasm|bounding membrane of organelle|vesicle membrane|secretory granule|vesicle|intracellular membrane-bounded organelle|integral component of membrane|zymogen granule|zymogen granule membrane|membrane-bounded vesicle|…	-	-	-	-	7:131308554-131322292	83	39	900	2064	2.01416	0.975898	22.7374	51.2066	1.49503	36.972	4.62819	7.49517e-12	UP
ENSMUSG00000000682	Cd52	CD52_antigen	GO:0005623|GO:0016020|GO:0031224|GO:0005886|GO:0071944|GO:0031225	cell|membrane|intrinsic component of membrane|plasma membrane|cell periphery|anchored component of membrane	-	-	-	-	4:134082448-134095082	9	7	273	558	0.351925	0.282284	11.114	22.3081	0.317104	16.711	5.7197	1.51015e-11	UP
ENSMUSG00000067704	Wfdc13	WAP_four_disulfide_core_domain_13	GO:0009987|GO:0005576|GO:0008152|GO:0019222|GO:0071704|GO:0048523|GO:0050794|GO:0030234|GO:0009892|GO:0044237|GO:0043086|GO:0050790|GO:0031324|GO:0019538|GO:0004857|GO:0031323|GO:0044092|GO:0032269|GO:0051346|GO:0051246|GO:0044267|GO:0051248|GO:0030414|GO:0006508|GO:0032268|GO:0045861|GO:0010466|GO:0030162|GO:0052547|GO:0004866|GO:0004867|GO:0010951|GO:0052548	cellular process|extracellular region|metabolic process|regulation of metabolic process|organic substance metabolic process|negative regulation of cellular process|regulation of cellular process|enzyme regulator activity|negative regulation of metabolic process|cellular metabolic process|negative regulation of catalytic activity|regulation of catalytic activity|negative regulation of cellular met…	-	-	-	-	2:164685107-164687706	5	1	203	566	0.254846	0.0525773	10.7728	29.4963	0.153712	20.1346	7.0333	3.42607e-11	UP
ENSMUSG00000050074	Spink8	serine_peptidase_inhibitor_Kazal_type_8	GO:0009987|GO:0005576|GO:0005488|GO:0008152|GO:0019222|GO:0071704|GO:0048523|GO:0050794|GO:0030234|GO:0009892|GO:0005515|GO:0044237|GO:0043086|GO:0050790|GO:0031324|GO:0019538|GO:0004857|GO:0031323|GO:0044092|GO:0032269|GO:0051346|GO:0051246|GO:0044267|GO:0051248|GO:0030414|GO:0006508|GO:0032268|GO:0045861|GO:0010466|GO:0030162|GO:0052547|GO:0004866|GO:0004867|GO:0010951|GO:0052548	cellular process|extracellular region|binding|metabolic process|regulation of metabolic process|organic substance metabolic process|negative regulation of cellular process|regulation of cellular process|enzyme regulator activity|negative regulation of metabolic process|protein binding|cellular metabolic process|negative regulation of catalytic activity|regulation of catalytic activity|negative re…	-	-	-	-	9:109812280-109826633	8	6	215	425	0.316689	0.244924	8.8604	17.1998	0.280806	13.0301	5.53613	7.75335e-10	UP
ENSMUSG00000029819	Npy	neuropeptide_Y	GO:0050896|GO:0005623|GO:0009987|GO:0005576|GO:0023052|GO:0005488|GO:0002376|GO:0007610|GO:0032502|GO:0051707|GO:0009607|GO:0043227|GO:0006955|GO:0043229|GO:0009605|GO:0050794|GO:0005622|GO:0044708|GO:0012505|GO:0016043|GO:0006950|GO:0051716|GO:0005615|GO:0007631|GO:0048856|GO:0005515|GO:0030534|GO:0006959|GO:0009991|GO:0005737|GO:0005794|GO:0006952|GO:0008217|GO:0007154|GO:0003013|GO:0021537|GO:…	response to stimulus|cell|cellular process|extracellular region|signaling|binding|immune system process|behavior|developmental process|response to other organism|response to biotic stimulus|membrane-bounded organelle|immune response|intracellular organelle|response to external stimulus|regulation of cellular process|intracellular|single-organism behavior|endomembrane system|cellular component org…	K05232	neuropeptide Y[-]	mmu05034|mmu04024|mmu04920|mmu04923	Alcoholism - Mus musculus (mouse)|cAMP signaling pathway - Mus musculus (mouse)|Adipocytokine signaling pathway - Mus musculus (mouse)|Regulation of lipolysis in adipocytes - Mus musculus (mouse)	6:49822710-49829507	0	0	86	174	0	0	8.66005	17.2063	0	12.9332	Inf	2.21996e-09	UP
ENSMUSG00000018339	Gpx3	glutathione_peroxidase_3	GO:0016209|GO:0050896|GO:0009987|GO:0005576|GO:0005488|GO:0003824|GO:0008152|GO:0004601|GO:0043227|GO:0016043|GO:0008430|GO:0006950|GO:0016491|GO:0005615|GO:0005515|GO:1903561|GO:0044237|GO:0009056|GO:0070062|GO:0006979|GO:0072593|GO:0004602|GO:0016684|GO:0055114|GO:0042744|GO:0031982|GO:0022607|GO:0042743|GO:0006461|GO:0051259|GO:0051260|GO:0051262|GO:0051289	antioxidant activity|response to stimulus|cellular process|extracellular region|binding|catalytic activity|metabolic process|peroxidase activity|membrane-bounded organelle|cellular component organization|selenium binding|response to stress|oxidoreductase activity|extracellular space|protein binding|extracellular vesicle|cellular metabolic process|catabolic process|extracellular exosome|response t…	K00432	glutathione peroxidase[1.11.1.9]	mmu00590|mmu04918|mmu00480	Arachidonic acid metabolism - Mus musculus (mouse)|Thyroid hormone synthesis - Mus musculus (mouse)|Glutathione metabolism - Mus musculus (mouse)	11:54902453-54910377	258	190	1358	2518	5.95473	4.52187	32.6304	59.415	5.2383	46.0227	3.13518	3.05307e-09	UP
ENSMUSG00000070530	Wfdc16	WAP_four_disulfide_core_domain_16	GO:0009987|GO:0005576|GO:0008152|GO:0019222|GO:0071704|GO:0048523|GO:0050794|GO:0030234|GO:0009892|GO:0044237|GO:0043086|GO:0050790|GO:0031324|GO:0019538|GO:0004857|GO:0031323|GO:0044092|GO:0032269|GO:0051346|GO:0051246|GO:0044267|GO:0051248|GO:0030414|GO:0006508|GO:0032268|GO:0045861|GO:0010466|GO:0030162|GO:0052547	cellular process|extracellular region|metabolic process|regulation of metabolic process|organic substance metabolic process|negative regulation of cellular process|regulation of cellular process|enzyme regulator activity|negative regulation of metabolic process|cellular metabolic process|negative regulation of catalytic activity|regulation of catalytic activity|negative regulation of cellular met…	-	-	-	-	2:164634707-164638796	0	0	75	221	0	0	3.83033	11.0836	0	7.45698	Inf	4.99599e-09	UP
ENSMUSG00000045246	Kcng4	potassium_voltage_gated_channel_subfamily_G_member_4	GO:0005215|GO:0005623|GO:0009987|GO:0005488|GO:0032991|GO:0016020|GO:0031224|GO:0005886|GO:0050794|GO:0071944|GO:0016043|GO:0043234|GO:0005515|GO:0022857|GO:0006810|GO:0022891|GO:0055085|GO:1902495|GO:0005887|GO:0098797|GO:0044325|GO:0071804|GO:0031226|GO:0022607|GO:0016021|GO:0034765|GO:0034220|GO:0071805|GO:0006811|GO:0043269|GO:0006461|GO:0034702|GO:0015267|GO:0015075|GO:0008076|GO:0008324|GO:…	transporter activity|cell|cellular process|binding|macromolecular complex|membrane|intrinsic component of membrane|plasma membrane|regulation of cellular process|cell periphery|cellular component organization|protein complex|protein binding|transmembrane transporter activity|transport|substrate-specific transmembrane transporter activity|transmembrane transport|transmembrane transporter complex|i…	-	-	-	-	8:119623854-119635680	13	18	349	318	0.145539	0.207794	4.06774	3.63976	0.176666	3.85375	4.44716	1.3277e-08	UP
ENSMUSG00000071636	Rimbp3	RIMS_binding_protein_3	GO:0005623|GO:0005488|GO:0043227|GO:0043229|GO:0005622|GO:0005515|GO:0043231|GO:0005634	cell|binding|membrane-bounded organelle|intracellular organelle|intracellular|protein binding|intracellular membrane-bounded organelle|nucleus	-	-	-	-	16:17208135-17213921	13743	9040	3712	2992	130.013	88.1848	36.5588	28.9377	109.099	32.7482	-1.73615	1.52921e-07	DOWN
ENSMUSG00000105703	Gm43305	predicted_gene_43305	-	-	-	-	-	-	14:54292443-54297343	339	489	1776	2534	3.78681	5.63253	20.6536	28.9386	4.70967	24.7961	2.39642	1.73725e-07	UP
ENSMUSG00000047383	Als2cr11b	amyotrophic_lateral_sclerosis_2_juvenile_chromosome_region_candidate_11B	-	-	-	-	-	-	1:58997315-59006218	9381	5583	2240	1886	152.624	93.6616	37.9402	31.3698	123.143	34.655	-1.82919	1.76445e-07	DOWN
ENSMUSG00000101963	1700001J11Rik	RIKEN_cDNA_1700001J11_gene	-	-	-	-	-	-	9:40050365-40053028	8218	5495	2263	1757	139.161	95.9491	39.8947	30.4174	117.555	35.1561	-1.74149	1.76515e-07	DOWN
ENSMUSG00000021977	1700129C05Rik	RIKEN_cDNA_1700129C05_gene	-	-	-	-	-	-	14:59133040-59142893	871	735	122	147	28.5877	24.8754	4.16872	4.93258	26.7316	4.55065	-2.5544	3.19593e-07	DOWN
ENSMUSG00000017837	Nkiras2	NFKB_inhibitor_interacting_Ras_like_protein_2	GO:0050896|GO:0005623|GO:0009987|GO:0023052|GO:0005488|GO:0016020|GO:0050794|GO:0005622|GO:0043167|GO:0097367|GO:0051716|GO:0036094|GO:0097159|GO:0006810|GO:0005737|GO:0007154|GO:0001882|GO:0007165|GO:0000166|GO:0008104|GO:0045184|GO:0043168|GO:0017076|GO:0001883|GO:0015031|GO:0035556|GO:0032549|GO:0032561|GO:0005525|GO:0007264|GO:0019001	response to stimulus|cell|cellular process|signaling|binding|membrane|regulation of cellular process|intracellular|ion binding|carbohydrate derivative binding|cellular response to stimulus|small molecule binding|organic cyclic compound binding|transport|cytoplasm|cell communication|nucleoside binding|signal transduction|nucleotide binding|protein localization|establishment of protein localization…	-	-	-	-	11:100619244-100627607	2825	2935	968	617	26.072	27.931	9.30061	5.82156	27.0015	7.56109	-1.83637	3.19593e-07	DOWN
ENSMUSG00000031553	Adam3	a_disintegrin_and_metallopeptidase_domain_3_cyritestin_	GO:0022414|GO:0005623|GO:0009987|GO:0005488|GO:0000003|GO:0003824|GO:0016020|GO:0008152|GO:0031224|GO:0016787|GO:0071704|GO:0043167|GO:0009986|GO:0044702|GO:0005515|GO:0019953|GO:0008233|GO:0019538|GO:0043169|GO:0009566|GO:0035036|GO:0008037|GO:0016021|GO:0046872|GO:0007339|GO:0007338|GO:0006508|GO:0009988|GO:0045121|GO:0008237|GO:0046914|GO:0004175|GO:0004222|GO:0008270	reproductive process|cell|cellular process|binding|reproduction|catalytic activity|membrane|metabolic process|intrinsic component of membrane|hydrolase activity|organic substance metabolic process|ion binding|cell surface|single organism reproductive process|protein binding|sexual reproduction|peptidase activity|protein metabolic process|cation binding|fertilization|sperm-egg recognition|cell rec…	-	-	-	-	8:24677225-24725852	14359	9714	4101	3504	174.342	121.618	51.8378	43.495	147.98	47.6664	-1.63436	3.19593e-07	DOWN
ENSMUSG00000033579	Fa2h	fatty_acid_2_hydroxylase	GO:0005623|GO:0009987|GO:0005488|GO:0003824|GO:0016020|GO:0032502|GO:0008152|GO:0031224|GO:0043227|GO:0005789|GO:0031090|GO:0071704|GO:0043229|GO:0050794|GO:0009058|GO:0005622|GO:0043167|GO:0012505|GO:0016043|GO:0016491|GO:0048856|GO:0044237|GO:0042175|GO:0008283|GO:0097159|GO:0005783|GO:0009888|GO:0005737|GO:0098588|GO:0044249|GO:0048732|GO:0061024|GO:0042634|GO:0010256|GO:0043169|GO:0055114|GO:…	cell|cellular process|binding|catalytic activity|membrane|developmental process|metabolic process|intrinsic component of membrane|membrane-bounded organelle|endoplasmic reticulum membrane|organelle membrane|organic substance metabolic process|intracellular organelle|regulation of cellular process|biosynthetic process|intracellular|ion binding|endomembrane system|cellular component organization|ox…	-	-	-	-	8:111345135-111393824	2633	1570	531	487	23.9329	14.7152	5.02479	4.52555	19.3241	4.77517	-2.01677	4.37102e-07	DOWN
ENSMUSG00000029154	Cwh43	cell_wall_biogenesis_43_C_terminal_homolog_S._cerevisiae_	GO:0009987|GO:0016020|GO:0008152|GO:0031224|GO:0071704|GO:0009058|GO:0044237|GO:0006793|GO:0044249|GO:0019538|GO:0019637|GO:0006629|GO:0044255|GO:0016021|GO:0043412|GO:0044267|GO:0006644|GO:0046486|GO:0006796|GO:0034645|GO:0009059|GO:0036211|GO:1901137|GO:0042157|GO:0006643|GO:0008610|GO:0008654|GO:0006664|GO:0009247|GO:0042158|GO:0006464|GO:0006650|GO:0046474|GO:0006661|GO:0006506|GO:0006497|GO:…	cellular process|membrane|metabolic process|intrinsic component of membrane|organic substance metabolic process|biosynthetic process|cellular metabolic process|phosphorus metabolic process|cellular biosynthetic process|protein metabolic process|organophosphate metabolic process|lipid metabolic process|cellular lipid metabolic process|integral component of membrane|macromolecule modification|cellu…	-	-	-	-	5:73406075-73453435	4	7	120	316	0.0579033	0.104494	1.8084	4.67649	0.0811988	3.24245	5.31948	4.70782e-07	UP
ENSMUSG00000074681	Defb23	defensin_beta_23	GO:0050896|GO:0005623|GO:0005576|GO:0002376|GO:0051707|GO:0009607|GO:0006955|GO:0009605|GO:0009986|GO:0006950|GO:0006952|GO:0098542|GO:0043207|GO:0045087|GO:0009617|GO:0042742	response to stimulus|cell|extracellular region|immune system process|response to other organism|response to biotic stimulus|immune response|response to external stimulus|cell surface|response to stress|defense response|defense response to other organism|response to external biotic stimulus|innate immune response|response to bacterium|defense response to bacterium	-	-	-	-	2:152459055-152464620	0	1	59	142	0	0.0904935	5.38901	12.7367	0.0452468	9.06288	7.64601	6.31032e-07	UP
ENSMUSG00000037437	Adam32	a_disintegrin_and_metallopeptidase_domain_32	GO:0005488|GO:0003824|GO:0016020|GO:0008152|GO:0031224|GO:0016787|GO:0071704|GO:0043167|GO:0005515|GO:0008233|GO:0019538|GO:0043169|GO:0016021|GO:0046872|GO:0006508|GO:0008237|GO:0046914|GO:0004175|GO:0004222|GO:0008270	binding|catalytic activity|membrane|metabolic process|intrinsic component of membrane|hydrolase activity|organic substance metabolic process|ion binding|protein binding|peptidase activity|protein metabolic process|cation binding|integral component of membrane|metal ion binding|proteolysis|metallopeptidase activity|transition metal ion binding|endopeptidase activity|metalloendopeptidase activity|z…	-	-	-	-	8:24836140-24948804	9590	6254	2712	2323	122.297	82.2387	36.0052	30.2861	102.268	33.1457	-1.62546	7.79593e-07	DOWN
ENSMUSG00000050107	Gsg2	germ_cell_specific_gene_2	GO:0050896|GO:0005623|GO:0009987|GO:0023052|GO:0005488|GO:0003824|GO:0008152|GO:0043227|GO:0071704|GO:0043229|GO:0016740|GO:0050794|GO:0005622|GO:0043167|GO:0097367|GO:0051641|GO:0016043|GO:0051716|GO:0005515|GO:0044237|GO:0036094|GO:0097159|GO:0007059|GO:0006793|GO:0007154|GO:0019538|GO:0001882|GO:0016570|GO:0007165|GO:0000166|GO:0008104|GO:0051726|GO:0043168|GO:0007049|GO:0043231|GO:0006996|GO:…	response to stimulus|cell|cellular process|signaling|binding|catalytic activity|metabolic process|membrane-bounded organelle|organic substance metabolic process|intracellular organelle|transferase activity|regulation of cellular process|intracellular|ion binding|carbohydrate derivative binding|cellular localization|cellular component organization|cellular response to stimulus|protein binding|cell…	-	-	-	-	11:73135485-73138294	12323	7928	3469	2869	240.087	159.271	70.3615	57.1452	199.679	63.7533	-1.64711	8.1639e-07	DOWN
ENSMUSG00000072878	1700123L14Rik	RIKEN_cDNA_1700123L14_gene	GO:0005623|GO:0043227|GO:0043229|GO:0005622|GO:0051641|GO:0012505|GO:0006810|GO:0051649|GO:0043231|GO:0005635|GO:0005634|GO:0005643|GO:0046907	cell|membrane-bounded organelle|intracellular organelle|intracellular|cellular localization|endomembrane system|transport|establishment of localization in cell|intracellular membrane-bounded organelle|nuclear envelope|nucleus|nuclear pore|intracellular transport	-	-	-	-	6:96164497-96166243	14469	10042	4443	3640	453.423	324.494	144.951	116.618	388.958	130.784	-1.57243	8.1639e-07	DOWN
ENSMUSG00000047720	4922502D21Rik	RIKEN_cDNA_4922502D21_gene	GO:0005488|GO:0016020|GO:0031224|GO:0030246|GO:0016021	binding|membrane|intrinsic component of membrane|carbohydrate binding|integral component of membrane	-	-	-	-	6:129322164-129331796	13379	10209	4520	3650	339.729	267.309	119.489	94.7544	303.519	107.122	-1.50254	8.46389e-07	DOWN
ENSMUSG00000051732	Pabpc2	poly_A_binding_protein_cytoplasmic_2	GO:0005623|GO:0009987|GO:0005488|GO:0008152|GO:0071704|GO:0006807|GO:0005622|GO:0044237|GO:0036094|GO:0097159|GO:0046483|GO:0005737|GO:1901360|GO:0003676|GO:0000166|GO:0006725|GO:0006139|GO:0003723|GO:0016070|GO:0010467|GO:0043631|GO:0016071|GO:0006396|GO:0003727|GO:0031123|GO:0006397|GO:0006378|GO:0031124|GO:0008143	cell|cellular process|binding|metabolic process|organic substance metabolic process|nitrogen compound metabolic process|intracellular|cellular metabolic process|small molecule binding|organic cyclic compound binding|heterocycle metabolic process|cytoplasm|organic cyclic compound metabolic process|nucleic acid binding|nucleotide binding|cellular aromatic compound metabolic process|nucleobase-conta…	K13126	polyadenylate-binding protein[-]	mmu03013|mmu03015|mmu03018	RNA transport - Mus musculus (mouse)|mRNA surveillance pathway - Mus musculus (mouse)|RNA degradation - Mus musculus (mouse)	18:39773497-39776082	16948	11019	4941	3904	358.796	240.543	108.899	84.4961	299.669	96.6975	-1.63182	1.0148e-06	DOWN
ENSMUSG00000031554	Adam5	a_disintegrin_and_metallopeptidase_domain_5	GO:0005488|GO:0003824|GO:0016020|GO:0008152|GO:0031224|GO:0016787|GO:0071704|GO:0043167|GO:0005515|GO:0008233|GO:0019538|GO:0043169|GO:0016021|GO:0046872|GO:0006508|GO:0008237|GO:0046914|GO:0004175|GO:0004222|GO:0008270	binding|catalytic activity|membrane|metabolic process|intrinsic component of membrane|hydrolase activity|organic substance metabolic process|ion binding|protein binding|peptidase activity|protein metabolic process|cation binding|integral component of membrane|metal ion binding|proteolysis|metallopeptidase activity|transition metal ion binding|endopeptidase activity|metalloendopeptidase activity|z…	-	-	-	-	8:24727093-24824369	21964	15585	6995	5934	339.006	248.042	112.399	93.6357	293.524	103.018	-1.51059	1.0148e-06	DOWN
ENSMUSG00000003341	Atp8b3	ATPase_class_I_type_8B_member_3	GO:0022414|GO:0005215|GO:0005623|GO:0009987|GO:0005488|GO:0000003|GO:0003824|GO:0016020|GO:0008152|GO:0031224|GO:0043227|GO:0031090|GO:0016787|GO:0005886|GO:0043229|GO:0005622|GO:0043167|GO:0097367|GO:0071944|GO:0012505|GO:0016043|GO:0044702|GO:0019953|GO:0036094|GO:0097159|GO:0002080|GO:0030667|GO:0006810|GO:0005783|GO:0005737|GO:0098588|GO:0005794|GO:0012506|GO:0061024|GO:0001882|GO:0010256|GO:…	reproductive process|transporter activity|cell|cellular process|binding|reproduction|catalytic activity|membrane|metabolic process|intrinsic component of membrane|membrane-bounded organelle|organelle membrane|hydrolase activity|plasma membrane|intracellular organelle|intracellular|ion binding|carbohydrate derivative binding|cell periphery|endomembrane system|cellular component organization|single…	-	-	-	-	10:80519585-80539124	39154	28803	13121	10884	485.956	368.621	169.538	138.104	427.288	153.821	-1.47396	1.08757e-06	DOWN
ENSMUSG00000050035	Fhl4	four_and_a_half_LIM_domains_4	GO:0005488|GO:0043167|GO:0043169|GO:0046872|GO:0046914|GO:0008270	binding|ion binding|cation binding|metal ion binding|transition metal ion binding|zinc ion binding	-	-	-	-	10:85097019-85102495	30336	20546	9385	7690	622.021	434.405	200.336	161.202	528.213	180.769	-1.54697	1.26801e-06	DOWN
ENSMUSG00000078627	2021-03-10	membrane_associated_ring_finger_C3HC4_10	GO:0005488|GO:0043167|GO:0043169|GO:0046872|GO:0046914|GO:0008270	binding|ion binding|cation binding|metal ion binding|transition metal ion binding|zinc ion binding	-	-	-	-	11:105360798-105456735	12867	7914	3516	3089	149.022	94.5125	42.3936	36.5753	121.767	39.4844	-1.62477	1.49992e-06	DOWN
ENSMUSG00000072295	Als2cr11	amyotrophic_lateral_sclerosis_2_juvenile_chromosome_region_candidate_11_human_	GO:0005488|GO:0005515	binding|protein binding	-	-	-	-	1:59050506-59094900	6663	4546	2034	1760	163.798	115.236	52.0556	44.2331	139.517	48.1444	-1.535	1.61874e-06	DOWN
ENSMUSG00000052075	1700029F12Rik	RIKEN_cDNA_1700029F12_gene	-	-	-	-	-	-	13:97021864-97034362	8608	6637	2975	2540	417.783	332.156	150.319	126.032	374.969	138.176	-1.44027	1.61874e-06	DOWN
ENSMUSG00000033210	Slc9c1	solute_carrier_family_9_subfamily_C_Na+_transporting_carboxylic_acid_decarboxylase_member_1	GO:0022414|GO:0005215|GO:0005623|GO:0009987|GO:0000003|GO:0016020|GO:0032502|GO:0040011|GO:0031224|GO:0043227|GO:0031090|GO:0005886|GO:0048870|GO:0005929|GO:0048609|GO:0071944|GO:0042995|GO:0044702|GO:0048856|GO:0019953|GO:0022857|GO:0006810|GO:0098588|GO:0031514|GO:0022891|GO:0055085|GO:0048869|GO:0031253|GO:0006928|GO:0030317|GO:0007276|GO:0060170|GO:0007275|GO:0016021|GO:0034220|GO:0015291|GO:…	reproductive process|transporter activity|cell|cellular process|reproduction|membrane|developmental process|locomotion|intrinsic component of membrane|membrane-bounded organelle|organelle membrane|plasma membrane|cell motility|cilium|multicellular organismal reproductive process|cell periphery|cell projection|single organism reproductive process|anatomical structure development|sexual reproductio…	-	-	-	-	16:45535309-45607001	3879	2560	1032	909	48.6066	33.0778	13.4628	11.6449	40.8422	12.5539	-1.70193	1.65909e-06	DOWN
ENSMUSG00000046173	Pabpc6	poly_A_binding_protein_cytoplasmic_6	GO:0005623|GO:0005488|GO:0005622|GO:0036094|GO:0097159|GO:0005737|GO:0003676|GO:0000166|GO:0003723	cell|binding|intracellular|small molecule binding|organic cyclic compound binding|cytoplasm|nucleic acid binding|nucleotide binding|RNA binding	K13126	polyadenylate-binding protein[-]	mmu03013|mmu03015|mmu03018	RNA transport - Mus musculus (mouse)|mRNA surveillance pathway - Mus musculus (mouse)|RNA degradation - Mus musculus (mouse)	17:9666497-9669704	11237	9415	4245	3569	191.767	165.678	75.4189	62.2684	178.722	68.8436	-1.37633	1.78395e-06	DOWN
ENSMUSG00000027227	Sord	sorbitol_dehydrogenase	GO:0050896|GO:0005623|GO:0009987|GO:0005576|GO:0005488|GO:0003824|GO:0016020|GO:0008152|GO:0040011|GO:0043227|GO:0031090|GO:0071704|GO:0043229|GO:0048870|GO:0009605|GO:0009058|GO:0005929|GO:0005622|GO:0043167|GO:0042995|GO:0006950|GO:0016491|GO:0048037|GO:0005515|GO:1903561|GO:0044237|GO:0036094|GO:0009056|GO:0097159|GO:0070062|GO:0009991|GO:0009725|GO:0005737|GO:0031514|GO:0010035|GO:0044262|GO:…	response to stimulus|cell|cellular process|extracellular region|binding|catalytic activity|membrane|metabolic process|locomotion|membrane-bounded organelle|organelle membrane|organic substance metabolic process|intracellular organelle|cell motility|response to external stimulus|biosynthetic process|cilium|intracellular|ion binding|cell projection|response to stress|oxidoreductase activity|cofacto…	K00008	L-iditol 2-dehydrogenase[1.1.1.14]	mmu01100|mmu00040|mmu00051	Metabolic pathways - Mus musculus (mouse)|Pentose and glucuronate interconversions - Mus musculus (mouse)|Fructose and mannose metabolism - Mus musculus (mouse)	2:122234749-122265340	19058	14847	6800	5707	443.606	356.353	164.782	135.808	399.98	150.295	-1.41213	1.83558e-06	DOWN
ENSMUSG00000090015	Gm15446	predicted_gene_15446	GO:0005623|GO:0009987|GO:0005488|GO:0008152|GO:0019222|GO:0071704|GO:0050794|GO:0006807|GO:0009058|GO:0005622|GO:0043167|GO:0044237|GO:0097159|GO:0046483|GO:1901360|GO:0044249|GO:0043169|GO:0003676|GO:0006725|GO:0006139|GO:0051171|GO:0031323|GO:0010468|GO:0016070|GO:0034645|GO:0046872|GO:0009059|GO:0010467|GO:0051252|GO:0006351|GO:0032774|GO:0006355|GO:2001141|GO:1903506	cell|cellular process|binding|metabolic process|regulation of metabolic process|organic substance metabolic process|regulation of cellular process|nitrogen compound metabolic process|biosynthetic process|intracellular|ion binding|cellular metabolic process|organic cyclic compound binding|heterocycle metabolic process|organic cyclic compound metabolic process|cellular biosynthetic process|cation b…	-	-	-	-	5:109923400-109943936	103	93	4	3	1.44365	1.3441	0.0583763	0.0429789	1.39387	0.0506776	-4.78161	1.86631e-06	DOWN
ENSMUSG00000074224	4932431P20Rik	RIKEN_cDNA_4932431P20_gene	GO:0005623|GO:0005488|GO:0005622|GO:0005515|GO:0005737	cell|binding|intracellular|protein binding|cytoplasm	-	-	-	-	7:29519205-29538057	5605	4635	2038	1527	27.9213	23.8084	10.5692	7.77673	25.8649	9.17298	-1.49553	1.86631e-06	DOWN
ENSMUSG00000031518	Spata4	spermatogenesis_associated_4	GO:0005623|GO:0005488|GO:0005622|GO:0005515|GO:0005737	cell|binding|intracellular|protein binding|cytoplasm	-	-	-	-	8:54600781-54610098	8940	6972	3094	2816	463.042	372.359	166.833	149.112	417.7	157.973	-1.40279	1.86631e-06	DOWN
ENSMUSG00000072575	Eddm3b	epididymal_protein_3B	-	-	-	-	-	-	14:51114565-51117791	0	1	61	87	0	0.0449228	2.76588	3.87381	0.0224614	3.31984	7.20752	1.88118e-06	UP
ENSMUSG00000050114	Prdx6b	peroxiredoxin_6B	GO:0016209|GO:0005623|GO:0003824|GO:0008152|GO:0043227|GO:0043229|GO:0005622|GO:0016491|GO:0051920|GO:0005737|GO:0016684|GO:0055114|GO:0043231|GO:0005739	antioxidant activity|cell|catalytic activity|metabolic process|membrane-bounded organelle|intracellular organelle|intracellular|oxidoreductase activity|peroxiredoxin activity|cytoplasm|oxidoreductase activity, acting on peroxide as acceptor|oxidation-reduction process|intracellular membrane-bounded organelle|mitochondrion	-	-	-	-	2:80292472-80295356	6464	4130	1861	1524	122.663	80.8134	36.7652	29.5661	101.738	33.1657	-1.6171	1.92736e-06	DOWN
ENSMUSG00000017195	Zpbp2	zona_pellucida_binding_protein_2	GO:0022414|GO:0005623|GO:0009987|GO:0005576|GO:0000003|GO:0032991|GO:0032502|GO:0048646|GO:0043227|GO:0009653|GO:0043229|GO:0044297|GO:0005622|GO:0048609|GO:0012505|GO:0016043|GO:0003006|GO:0044702|GO:0043234|GO:0048856|GO:0019953|GO:0001675|GO:0005737|GO:0010256|GO:0030141|GO:0048869|GO:0048515|GO:0002199|GO:0009566|GO:0001669|GO:0035036|GO:0048468|GO:0031982|GO:0007276|GO:0008037|GO:0007281|GO:…	reproductive process|cell|cellular process|extracellular region|reproduction|macromolecular complex|developmental process|anatomical structure formation involved in morphogenesis|membrane-bounded organelle|anatomical structure morphogenesis|intracellular organelle|cell body|intracellular|multicellular organismal reproductive process|endomembrane system|cellular component organization|developmenta…	-	-	-	-	11:98551097-98558665	4675	3490	1542	1237	75.9468	58.4621	26.079	20.5445	67.2045	23.3118	-1.5275	1.92736e-06	DOWN
ENSMUSG00000028976	Slc2a5	solute_carrier_family_2_facilitated_glucose_transporter_member_5	GO:0050896|GO:0005215|GO:0005623|GO:0009987|GO:0005576|GO:0016020|GO:0031224|GO:0043227|GO:0005886|GO:0045177|GO:0071944|GO:0051716|GO:1903561|GO:0022857|GO:0070062|GO:0006810|GO:0022891|GO:0055085|GO:0005887|GO:0016324|GO:0031982|GO:0031226|GO:0010033|GO:0016021|GO:0071310|GO:0015291|GO:0034219|GO:0006811|GO:0009743|GO:0008643|GO:0051119|GO:0015075|GO:0034284|GO:0008324|GO:0005402|GO:0006812|GO:…	response to stimulus|transporter activity|cell|cellular process|extracellular region|membrane|intrinsic component of membrane|membrane-bounded organelle|plasma membrane|apical part of cell|cell periphery|cellular response to stimulus|extracellular vesicle|transmembrane transporter activity|extracellular exosome|transport|substrate-specific transmembrane transporter activity|transmembrane transpor…	K08143	MFS transporter, SP family, solute carrier family 2 (facilitated glucose/fructose transporter), member 5[-]	mmu04973	Carbohydrate digestion and absorption - Mus musculus (mouse)	4:150119283-150144169	11426	7629	3539	2756	156.776	107.938	50.5527	38.66	132.357	44.6064	-1.56911	1.96617e-06	DOWN
ENSMUSG00000036168	Ccdc38	coiled_coil_domain_containing_38	GO:0005623|GO:0043229|GO:0005622|GO:0005737|GO:0005815|GO:0005856|GO:0005813|GO:0015630	cell|intracellular organelle|intracellular|cytoplasm|microtubule organizing center|cytoskeleton|centrosome|microtubule cytoskeleton	-	-	-	-	10:93540632-93584327	13608	10072	4690	3712	138.166	105.45	49.5747	38.5313	121.808	44.053	-1.4673	1.99558e-06	DOWN
ENSMUSG00000027867	Spag17	sperm_associated_antigen_17	GO:0005623|GO:0009987|GO:0005488|GO:0032502|GO:0048646|GO:0043227|GO:0009653|GO:0043229|GO:0005929|GO:0005622|GO:0016043|GO:0042995|GO:0048856|GO:0005515|GO:0005737|GO:0005874|GO:0005930|GO:0031514|GO:0048869|GO:0006928|GO:0043231|GO:0006996|GO:0030030|GO:0022607|GO:0007017|GO:0005634|GO:0005654|GO:0035082|GO:0042384|GO:0007018|GO:0000226|GO:0032990|GO:0007010|GO:0000902|GO:0070925|GO:0044782|GO:…	cell|cellular process|binding|developmental process|anatomical structure formation involved in morphogenesis|membrane-bounded organelle|anatomical structure morphogenesis|intracellular organelle|cilium|intracellular|cellular component organization|cell projection|anatomical structure development|protein binding|cytoplasm|microtubule|axoneme|motile cilium|cellular developmental process|movement of…	-	-	-	-	3:99885406-100143322	15226	11101	5085	4458	88.1062	66.2375	30.6331	26.3729	77.1719	28.503	-1.43696	1.99558e-06	DOWN
ENSMUSG00000028310	Ppp3r2	protein_phosphatase_3_regulatory_subunit_B_alpha_isoform_calcineurin_B_type_II_	GO:0022414|GO:0050896|GO:0009987|GO:0005488|GO:0000003|GO:0003824|GO:0008152|GO:0016787|GO:0071704|GO:0043167|GO:0048609|GO:0006950|GO:0005515|GO:0044237|GO:0019953|GO:0016788|GO:0006793|GO:0006091|GO:0006952|GO:0044262|GO:0019538|GO:0005975|GO:0043169|GO:0055114|GO:0007320|GO:0043412|GO:0044267|GO:0006112|GO:0006796|GO:0046872|GO:0042578|GO:0005977|GO:0036211|GO:0007321|GO:0007620|GO:0005509|GO:…	reproductive process|response to stimulus|cellular process|binding|reproduction|catalytic activity|metabolic process|hydrolase activity|organic substance metabolic process|ion binding|multicellular organismal reproductive process|response to stress|protein binding|cellular metabolic process|sexual reproduction|hydrolase activity, acting on ester bonds|phosphorus metabolic process|generation of pr…	K06268	serine/threonine-protein phosphatase 2B regulatory subunit[-]	mmu05166|mmu04010|mmu04020|mmu05010|mmu05152|mmu04360|mmu04022|mmu04921|mmu04310|mmu04380|mmu04650|mmu04114|mmu04724|mmu04660|mmu04922|mmu04662|mmu04924|mmu05031|mmu04720|mmu04370|mmu05014	HTLV-I infection - Mus musculus (mouse)|MAPK signaling pathway - Mus musculus (mouse)|Calcium signaling pathway - Mus musculus (mouse)|Alzheimer,s disease - Mus musculus (mouse)|Tuberculosis - Mus musculus (mouse)|Axon guidance - Mus musculus (mouse)|cGMP-PKG signaling pathway - Mus musculus (mouse)|Oxytocin signaling pathway - Mus musculus (mouse)|Wnt signaling pathway - Mus musculus (mouse)|Ost…	4:49678747-49682024	4683	4180	1806	1460	84.7253	77.9806	34.0162	27.0047	81.3529	30.5104	-1.41489	2.17502e-06	DOWN
ENSMUSG00000029235	Pdcl2	phosducin_like_2	-	-	-	-	-	-	5:76312115-76331156	5911	4613	2050	1833	181.191	145.808	65.4198	57.4429	163.5	61.4314	-1.41224	2.17502e-06	DOWN
ENSMUSG00000050553	Gk2	glycerol_kinase_2	GO:0005623|GO:0009987|GO:0005576|GO:0005488|GO:0003824|GO:0016020|GO:0008152|GO:0019867|GO:0043227|GO:0031090|GO:0071704|GO:0043229|GO:0016740|GO:0009058|GO:0005622|GO:0043167|GO:0097367|GO:1903561|GO:0044237|GO:0036094|GO:0009056|GO:0097159|GO:0070062|GO:0006793|GO:0005737|GO:0098588|GO:0031968|GO:0044262|GO:0001882|GO:0005975|GO:0031966|GO:0000166|GO:0019637|GO:0031982|GO:0043168|GO:0043231|GO:…	cell|cellular process|extracellular region|binding|catalytic activity|membrane|metabolic process|outer membrane|membrane-bounded organelle|organelle membrane|organic substance metabolic process|intracellular organelle|transferase activity|biosynthetic process|intracellular|ion binding|carbohydrate derivative binding|extracellular vesicle|cellular metabolic process|small molecule binding|catabolic…	K00864	glycerol kinase[2.7.1.30]	mmu01100|mmu03320|mmu00561	Metabolic pathways - Mus musculus (mouse)|PPAR signaling pathway - Mus musculus (mouse)|Glycerolipid metabolism - Mus musculus (mouse)	5:97455142-97457021	6100	4199	1911	1501	177.635	126.086	57.9348	44.6867	151.861	51.3108	-1.56542	2.28717e-06	DOWN
ENSMUSG00000044566	Cage1	cancer_antigen_1	GO:0005488|GO:0005515	binding|protein binding	-	-	-	-	13:38006052-38037069	7720	5104	2372	1969	68.2565	46.5328	21.8334	17.798	57.3946	19.8157	-1.53427	2.45416e-06	DOWN
ENSMUSG00000023949	Tcte1	t_complex_associated_testis_expressed_1	-	-	-	-	-	-	17:45523434-45542679	7641	5209	2429	1986	136.083	95.6598	45.0361	36.1602	115.871	40.5981	-1.51304	2.45416e-06	DOWN
ENSMUSG00000031893	Tsnaxip1	translin_associated_factor_X_Tsnax_interacting_protein_1	GO:0022414|GO:0005623|GO:0009987|GO:0005488|GO:0000003|GO:0032502|GO:0005622|GO:0048609|GO:0044702|GO:0048856|GO:0005515|GO:0019953|GO:0005737|GO:0048869|GO:0007276|GO:0007275|GO:0030154|GO:0048232|GO:0048471|GO:0007283	reproductive process|cell|cellular process|binding|reproduction|developmental process|intracellular|multicellular organismal reproductive process|single organism reproductive process|anatomical structure development|protein binding|sexual reproduction|cytoplasm|cellular developmental process|gamete generation|multicellular organism development|cell differentiation|male gamete generation|perinucle…	-	-	-	-	8:105827744-105844676	5138	3867	1713	1501	127.28	98.7781	44.1776	38.014	113.029	41.0958	-1.45963	2.45416e-06	DOWN
ENSMUSG00000050996	Cetn1	centrin_1	GO:0050896|GO:0005623|GO:0009987|GO:0005488|GO:0043229|GO:0005929|GO:0005622|GO:0043167|GO:0016043|GO:0042995|GO:0006950|GO:0051716|GO:0005515|GO:0033554|GO:0005737|GO:0009266|GO:0043169|GO:0008092|GO:0051301|GO:0009408|GO:0007049|GO:0072372|GO:0006996|GO:0032403|GO:0008017|GO:0005815|GO:0046872|GO:0007067|GO:0005814|GO:1903047|GO:0005856|GO:0005813|GO:0032795|GO:0031683|GO:0000278|GO:0015631|GO:…	response to stimulus|cell|cellular process|binding|intracellular organelle|cilium|intracellular|ion binding|cellular component organization|cell projection|response to stress|cellular response to stimulus|protein binding|cellular response to stress|cytoplasm|response to temperature stimulus|cation binding|cytoskeletal protein binding|cell division|response to heat|cell cycle|primary cilium|organe…	-	-	-	-	18:9615524-9619478	6970	5322	2432	2130	306.002	240.928	111.156	95.6023	273.465	103.379	-1.40341	2.45416e-06	DOWN
ENSMUSG00000044948	Cfap43	cilia_and_flagella_associated_protein_43	GO:0050896|GO:0005623|GO:0009987|GO:0023052|GO:0005488|GO:0016020|GO:0008152|GO:0019222|GO:0005886|GO:0023051|GO:0071704|GO:0048523|GO:0050794|GO:0071944|GO:0030234|GO:0009892|GO:0051716|GO:0005515|GO:0044237|GO:0023057|GO:0006793|GO:0043086|GO:0050790|GO:0031324|GO:0007154|GO:0019538|GO:0008219|GO:0019207|GO:0009966|GO:0010646|GO:0009968|GO:0007165|GO:0051726|GO:0010941|GO:0007049|GO:0004857|GO:…	response to stimulus|cell|cellular process|signaling|binding|membrane|metabolic process|regulation of metabolic process|plasma membrane|regulation of signaling|organic substance metabolic process|negative regulation of cellular process|regulation of cellular process|cell periphery|enzyme regulator activity|negative regulation of metabolic process|cellular response to stimulus|protein binding|cell…	-	-	-	-	19:47737561-47919299	9956	7557	3456	3064	48.7573	38.1615	17.6201	15.3406	43.4594	16.4803	-1.39892	2.45416e-06	DOWN
ENSMUSG00000023873	1700010I14Rik	RIKEN_cDNA_1700010I14_gene	-	-	-	-	-	-	17:8988333-9008319	12620	9789	4523	3940	266.039	212.787	99.264	84.9141	239.413	92.089	-1.3784	2.45416e-06	DOWN
ENSMUSG00000018211	Wfdc15b	WAP_four_disulfide_core_domain_15B	GO:0050896|GO:0009987|GO:0005576|GO:0008152|GO:0051707|GO:0009607|GO:0019222|GO:0071704|GO:0048523|GO:0009605|GO:0050794|GO:0030234|GO:0009892|GO:0006950|GO:0044237|GO:0043086|GO:0050790|GO:0031324|GO:0006952|GO:0019538|GO:0098542|GO:0043207|GO:0009617|GO:0004857|GO:0031323|GO:0044092|GO:0032269|GO:0051346|GO:0051246|GO:0044267|GO:0051248|GO:0030414|GO:0006508|GO:0042742|GO:0032268|GO:0045861|GO:…	response to stimulus|cellular process|extracellular region|metabolic process|response to other organism|response to biotic stimulus|regulation of metabolic process|organic substance metabolic process|negative regulation of cellular process|response to external stimulus|regulation of cellular process|enzyme regulator activity|negative regulation of metabolic process|response to stress|cellular met…	-	-	-	-	2:164214454-164221660	0	0	38	104	0	0	1.93202	5.19257	0	3.56229	Inf	2.70527e-06	UP
ENSMUSG00000024154	Gtf2a1l	general_transcription_factor_IIA_1_like	GO:0000988|GO:0005623|GO:0009987|GO:0005488|GO:0032991|GO:0008152|GO:0043227|GO:0019222|GO:0071704|GO:0043229|GO:0050794|GO:0006807|GO:0009058|GO:0005622|GO:0043234|GO:0005515|GO:0044237|GO:0000989|GO:0097159|GO:0046483|GO:0005737|GO:1901360|GO:0005667|GO:0044249|GO:0050877|GO:0003676|GO:0003712|GO:0030880|GO:0006725|GO:0006139|GO:0051171|GO:0043231|GO:0031323|GO:0005634|GO:0005654|GO:0010468|GO:…	transcription factor activity, protein binding|cell|cellular process|binding|macromolecular complex|metabolic process|membrane-bounded organelle|regulation of metabolic process|organic substance metabolic process|intracellular organelle|regulation of cellular process|nitrogen compound metabolic process|biosynthetic process|intracellular|protein complex|protein binding|cellular metabolic process|t…	K03122	transcription initiation factor TFIIA large subunit[-]	mmu05203|mmu03022	Viral carcinogenesis - Mus musculus (mouse)|Basal transcription factors - Mus musculus (mouse)	17:88668660-88715152	4732	3099	1381	1153	121	81.7117	36.7633	30.1417	101.356	33.4525	-1.59924	2.70527e-06	DOWN
ENSMUSG00000067103	AY702103	cDNA_sequence_AY702103	-	-	-	-	-	-	17:50239208-50246316	3681	2915	1218	1027	25.1998	20.5774	8.68075	7.18784	22.8886	7.93429	-1.52845	2.70527e-06	DOWN
ENSMUSG00000057132	Rpgrip1	retinitis_pigmentosa_GTPase_regulator_interacting_protein_1	GO:0050896|GO:0005623|GO:0009987|GO:0005488|GO:0016020|GO:0032502|GO:0031224|GO:0009653|GO:0005929|GO:0042995|GO:0048856|GO:0005515|GO:0008283|GO:0061351|GO:0005930|GO:0007423|GO:0060041|GO:0048869|GO:0050877|GO:0048468|GO:0072372|GO:0009887|GO:0007275|GO:0048513|GO:0016021|GO:0007399|GO:0030154|GO:0001654|GO:0007600|GO:0048666|GO:0031513|GO:0032391|GO:0043010|GO:0022008|GO:0048592|GO:0050953|GO:…	response to stimulus|cell|cellular process|binding|membrane|developmental process|intrinsic component of membrane|anatomical structure morphogenesis|cilium|cell projection|anatomical structure development|protein binding|cell proliferation|neural precursor cell proliferation|axoneme|sensory organ development|retina development in camera-type eye|cellular developmental process|neurological system …	-	-	-	-	14:52110704-52163546	6287	4632	2007	2072	16.044	12.1888	5.33207	5.40576	14.1164	5.36892	-1.39467	2.70527e-06	DOWN
ENSMUSG00000072791	Abcb5	ATP_binding_cassette_sub_family_B_MDR_TAP_member_5	GO:0005215|GO:0005623|GO:0009987|GO:0005488|GO:0003824|GO:0002376|GO:0016020|GO:0032502|GO:0008152|GO:0031224|GO:0016787|GO:0005886|GO:0002684|GO:0043167|GO:0097367|GO:0071944|GO:0048856|GO:0036094|GO:0002682|GO:0022857|GO:0019882|GO:0097159|GO:0006810|GO:0055085|GO:0001882|GO:0048002|GO:0042391|GO:0019884|GO:0007423|GO:0016817|GO:0005887|GO:0048869|GO:0015562|GO:0000166|GO:0048058|GO:0031226|GO:…	transporter activity|cell|cellular process|binding|catalytic activity|immune system process|membrane|developmental process|metabolic process|intrinsic component of membrane|hydrolase activity|plasma membrane|positive regulation of immune system process|ion binding|carbohydrate derivative binding|cell periphery|anatomical structure development|small molecule binding|regulation of immune system pro…	K05660	ATP-binding cassette, subfamily B (MDR/TAP), member 5[-]	mmu02010	ABC transporters - Mus musculus (mouse)	12:118867824-118966421	6	7	110	247	0.0695502	0.0836751	1.32743	2.92708	0.0766127	2.12726	4.79527	2.70527e-06	UP
ENSMUSG00000028610	Dmrtb1	DMRT_like_family_B_with_proline_rich_C_terminal_1	GO:0005623|GO:0009987|GO:0005488|GO:0008152|GO:0043227|GO:0019222|GO:0071704|GO:0043229|GO:0050794|GO:0006807|GO:0009058|GO:0005622|GO:0043167|GO:0005515|GO:0044237|GO:0097159|GO:0046483|GO:1901360|GO:0044249|GO:0043169|GO:0042802|GO:0003676|GO:0006725|GO:0006139|GO:0051171|GO:0043231|GO:0031323|GO:0046983|GO:0005634|GO:0010468|GO:0016070|GO:0042803|GO:0034645|GO:0046872|GO:0009059|GO:0003677|GO:…	cell|cellular process|binding|metabolic process|membrane-bounded organelle|regulation of metabolic process|organic substance metabolic process|intracellular organelle|regulation of cellular process|nitrogen compound metabolic process|biosynthetic process|intracellular|ion binding|protein binding|cellular metabolic process|organic cyclic compound binding|heterocycle metabolic process|organic cycli…	-	-	-	-	4:107676290-107684230	11447	10053	4489	4228	193.601	175.32	79.0394	73.1051	184.46	76.0723	-1.27787	2.8111e-06	DOWN
ENSMUSG00000024973	Hrasls5	HRAS_like_suppressor_family_member_5	GO:0009987|GO:0005488|GO:0003824|GO:0008152|GO:0071704|GO:0016740|GO:0006807|GO:0005515|GO:0044237|GO:0006793|GO:0016746|GO:0019637|GO:0006629|GO:0044255|GO:0070292|GO:0006644|GO:0046486|GO:0006796|GO:0016747|GO:0006650|GO:0016410|GO:0046337	cellular process|binding|catalytic activity|metabolic process|organic substance metabolic process|transferase activity|nitrogen compound metabolic process|protein binding|cellular metabolic process|phosphorus metabolic process|transferase activity, transferring acyl groups|organophosphate metabolic process|lipid metabolic process|cellular lipid metabolic process|N-acylphosphatidylethanolamine met…	-	-	-	-	19:7612541-7639642	9839	6791	3234	2452	266.792	189.879	91.2937	67.9735	228.335	79.6336	-1.5197	2.83979e-06	DOWN
ENSMUSG00000070568	1700039E15Rik	RIKEN_cDNA_1700039E15_gene	GO:0005215|GO:0005623|GO:0009987|GO:0016020|GO:0031224|GO:0005886|GO:0005326|GO:0071944|GO:0022857|GO:0006810|GO:0022891|GO:0055085|GO:0005887|GO:0031226|GO:0005328|GO:0016021|GO:0034220|GO:0015291|GO:0006811|GO:1903825|GO:0006836|GO:0015075|GO:0015711|GO:0008324|GO:0098656|GO:0006820|GO:0006865|GO:0015293|GO:0008509|GO:0022890|GO:0008514|GO:0015171|GO:0003333|GO:0046873|GO:0015077|GO:0015081	transporter activity|cell|cellular process|membrane|intrinsic component of membrane|plasma membrane|neurotransmitter transporter activity|cell periphery|transmembrane transporter activity|transport|substrate-specific transmembrane transporter activity|transmembrane transport|integral component of plasma membrane|intrinsic component of plasma membrane|neurotransmitter:sodium symporter activity|int…	-	-	-	-	7:45277513-45288998	9574	7289	3400	2849	72.3058	56.7635	26.7324	21.9973	64.5346	24.3649	-1.40527	2.83979e-06	DOWN
ENSMUSG00000057246	BC051142	cDNA_sequence_BC051142	GO:0016020|GO:0031224|GO:0016021	membrane|intrinsic component of membrane|integral component of membrane	-	-	-	-	17:34398820-34460734	11066	7474	3561	2871	120.395	83.8478	40.3337	31.9336	102.121	36.1337	-1.49887	3.14824e-06	DOWN
ENSMUSG00000026650	Meig1	meiosis_expressed_gene_1	GO:0022414|GO:0005623|GO:0009987|GO:0000003|GO:0032502|GO:0043227|GO:0043229|GO:0051321|GO:0005622|GO:0048609|GO:0044702|GO:0019953|GO:0048869|GO:0007276|GO:0007049|GO:0043231|GO:0005634|GO:0030154|GO:0048232|GO:0007283	reproductive process|cell|cellular process|reproduction|developmental process|membrane-bounded organelle|intracellular organelle|meiotic cell cycle|intracellular|multicellular organismal reproductive process|single organism reproductive process|sexual reproduction|cellular developmental process|gamete generation|cell cycle|intracellular membrane-bounded organelle|nucleus|cell differentiation|male…	-	-	-	-	2:3409043-3422648	9863	7948	3702	3111	239.772	199.236	93.6925	77.3191	219.504	85.5058	-1.36015	3.14824e-06	DOWN
ENSMUSG00000039963	Ccdc40	coiled_coil_domain_containing_40	GO:0005623|GO:0009987|GO:0032502|GO:0040011|GO:0048646|GO:0009653|GO:0048870|GO:0050794|GO:0005929|GO:0005622|GO:0016043|GO:0042995|GO:0048856|GO:0035295|GO:0048598|GO:0009888|GO:0005737|GO:0005930|GO:0048565|GO:0048732|GO:0032886|GO:0048869|GO:0051270|GO:0030323|GO:0007507|GO:0006928|GO:0030317|GO:0031016|GO:0048568|GO:0009887|GO:0048729|GO:0006996|GO:0007389|GO:0035239|GO:0007275|GO:0030030|GO:…	cell|cellular process|developmental process|locomotion|anatomical structure formation involved in morphogenesis|anatomical structure morphogenesis|cell motility|regulation of cellular process|cilium|intracellular|cellular component organization|cell projection|anatomical structure development|tube development|embryonic morphogenesis|tissue development|cytoplasm|axoneme|digestive tract development…	-	-	-	-	11:119228572-119265236	4062	4196	1642	1661	24.4428	26.0357	10.2864	10.2183	25.2392	10.2524	-1.29971	3.14824e-06	DOWN
ENSMUSG00000024306	Ccdc178	coiled_coil_domain_containing_178	-	-	-	-	-	-	18:21810897-22171396	3635	2259	967	655	52.7722	33.8173	14.6153	9.72166	43.2948	12.1685	-1.83105	3.17764e-06	DOWN
ENSMUSG00000022587	Ly6e	lymphocyte_antigen_6_complex_locus_E	GO:0005623|GO:0009987|GO:0023052|GO:0016020|GO:0032502|GO:0008152|GO:0040007|GO:0031224|GO:0009653|GO:0071704|GO:0006807|GO:0048856|GO:0048589|GO:0044237|GO:0006810|GO:0009888|GO:1901360|GO:0035265|GO:0007154|GO:0048732|GO:0032940|GO:0003205|GO:0006725|GO:0007507|GO:0010817|GO:0061061|GO:0009887|GO:0048729|GO:0007275|GO:0048513|GO:0016021|GO:0007267|GO:0009790|GO:0003231|GO:0072359|GO:0018958|GO:…	cell|cellular process|signaling|membrane|developmental process|metabolic process|growth|intrinsic component of membrane|anatomical structure morphogenesis|organic substance metabolic process|nitrogen compound metabolic process|anatomical structure development|developmental growth|cellular metabolic process|transport|tissue development|organic cyclic compound metabolic process|organ growth|cell co…	-	-	-	-	15:74955051-74959905	456	578	1889	2205	1.99956	2.61348	8.62343	9.88497	2.30652	9.2542	2.00439	3.30156e-06	UP
ENSMUSG00000020475	Pgam2	phosphoglycerate_mutase_2	GO:0022414|GO:0050896|GO:0005623|GO:0009987|GO:0005576|GO:0023052|GO:0005488|GO:0000003|GO:0003824|GO:0008152|GO:0016853|GO:0043227|GO:0016787|GO:0019222|GO:0071704|GO:0043229|GO:0050794|GO:0006807|GO:0009058|GO:0005622|GO:0048609|GO:0044702|GO:0051716|GO:0048037|GO:0005515|GO:1903561|GO:0044237|GO:0019953|GO:0009056|GO:0070062|GO:0016788|GO:0006793|GO:0006081|GO:0006091|GO:0046483|GO:0005737|GO:…	reproductive process|response to stimulus|cell|cellular process|extracellular region|signaling|binding|reproduction|catalytic activity|metabolic process|isomerase activity|membrane-bounded organelle|hydrolase activity|regulation of metabolic process|organic substance metabolic process|intracellular organelle|regulation of cellular process|nitrogen compound metabolic process|biosynthetic process|i…	K01834	2,3-bisphosphoglycerate-dependent phosphoglycerate mutase[5.4.2.11]	mmu01100|mmu01200|mmu04922|mmu01230|mmu00010|mmu05230|mmu00260	Metabolic pathways - Mus musculus (mouse)|Carbon metabolism - Mus musculus (mouse)|Glucagon signaling pathway - Mus musculus (mouse)|Biosynthesis of amino acids - Mus musculus (mouse)|Glycolysis / Gluconeogenesis - Mus musculus (mouse)|Central carbon metabolism in cancer - Mus musculus (mouse)|Glycine, serine and threonine metabolism - Mus musculus (mouse)	11:5801640-5803733	9600	6375	3052	2495	625.676	428.43	207.082	166.244	527.053	186.663	-1.49751	3.41601e-06	DOWN
ENSMUSG00000085576	Dpy19l2	dpy_19_like_2_C._elegans_	GO:0022414|GO:0005623|GO:0009987|GO:0000003|GO:0003824|GO:0016020|GO:0032502|GO:0008152|GO:0031224|GO:0043227|GO:0031090|GO:0071704|GO:0043229|GO:0016740|GO:0009058|GO:0005622|GO:0048609|GO:0012505|GO:0003006|GO:0044702|GO:0048856|GO:0044237|GO:0019953|GO:0044249|GO:0019538|GO:0019866|GO:0005975|GO:0016757|GO:0048869|GO:0048515|GO:0006486|GO:0048468|GO:0007276|GO:0007281|GO:0043231|GO:0007275|GO:…	reproductive process|cell|cellular process|reproduction|catalytic activity|membrane|developmental process|metabolic process|intrinsic component of membrane|membrane-bounded organelle|organelle membrane|organic substance metabolic process|intracellular organelle|transferase activity|biosynthetic process|intracellular|multicellular organismal reproductive process|endomembrane system|developmental p…	-	-	-	-	9:24557048-24696293	4263	3293	1459	1228	67.8248	54.0239	24.1661	19.9742	60.9243	22.0702	-1.46492	3.42969e-06	DOWN
ENSMUSG00000063447	Ube2d2b	ubiquitin_conjugating_enzyme_E2D_2B	GO:0009987|GO:0005488|GO:0003824|GO:0008152|GO:0071704|GO:0016740|GO:0043167|GO:0097367|GO:0044237|GO:0036094|GO:0097159|GO:0019538|GO:0001882|GO:0000166|GO:0019787|GO:0043168|GO:0017076|GO:0001883|GO:0043412|GO:0044267|GO:0036211|GO:0004842|GO:0032549|GO:0005524|GO:0006464|GO:0032446|GO:0016567|GO:0000209|GO:0070979|GO:0035519|GO:0070534|GO:0044314|GO:0085020|GO:0070936	cellular process|binding|catalytic activity|metabolic process|organic substance metabolic process|transferase activity|ion binding|carbohydrate derivative binding|cellular metabolic process|small molecule binding|organic cyclic compound binding|protein metabolic process|nucleoside binding|nucleotide binding|ubiquitin-like protein transferase activity|anion binding|purine nucleotide binding|purine…	K06689	ubiquitin-conjugating enzyme E2 D/E[2.3.2.23]	mmu04141|mmu04120	Protein processing in endoplasmic reticulum - Mus musculus (mouse)|Ubiquitin mediated proteolysis - Mus musculus (mouse)	5:107830099-107831776	6158	4302	2030	1609	200.912	144.73	68.9511	53.6685	172.821	61.3098	-1.49509	3.58619e-06	DOWN
ENSMUSG00000036598	Ccdc113	coiled_coil_domain_containing_113	GO:0005623|GO:0009987|GO:0005488|GO:0032991|GO:0032502|GO:0048646|GO:0043227|GO:0009653|GO:0043229|GO:0005622|GO:0016043|GO:0043234|GO:0048856|GO:0005515|GO:0005737|GO:0048869|GO:0043231|GO:0006996|GO:0030030|GO:0022607|GO:0005634|GO:0005654|GO:0005815|GO:0042384|GO:0032990|GO:0000902|GO:0070925|GO:0044782|GO:0005856|GO:0005813|GO:0031981|GO:0030031|GO:0048858|GO:0015630|GO:0034451|GO:0060271	cell|cellular process|binding|macromolecular complex|developmental process|anatomical structure formation involved in morphogenesis|membrane-bounded organelle|anatomical structure morphogenesis|intracellular organelle|intracellular|cellular component organization|protein complex|anatomical structure development|protein binding|cytoplasm|cellular developmental process|intracellular membrane-bounde…	-	-	-	-	8:95534100-95558888	5824	4296	1965	1728	250.861	190.809	88.1159	76.0946	220.835	82.1052	-1.42742	3.58619e-06	DOWN
ENSMUSG00000040140	Tdrd6	tudor_domain_containing_6	GO:0022414|GO:0005623|GO:0009987|GO:0005488|GO:0000003|GO:0032991|GO:0032502|GO:0043227|GO:0043229|GO:0005622|GO:0048609|GO:0012505|GO:0003006|GO:0044702|GO:0048856|GO:0005515|GO:0019953|GO:0005783|GO:0005737|GO:0048869|GO:0030529|GO:0048468|GO:0007276|GO:0007281|GO:0043231|GO:0036464|GO:0030154|GO:0035770|GO:0043186	reproductive process|cell|cellular process|binding|reproduction|macromolecular complex|developmental process|membrane-bounded organelle|intracellular organelle|intracellular|multicellular organismal reproductive process|endomembrane system|developmental process involved in reproduction|single organism reproductive process|anatomical structure development|protein binding|sexual reproduction|endopl…	-	-	-	-	17:43615335-43630299	22492	18046	8592	7455	150.644	124.631	59.9096	51.0468	137.637	55.4782	-1.31088	3.58619e-06	DOWN
ENSMUSG00000039543	Cfap70	cilia_and_flagella_associated_protein_70	GO:0005576|GO:0005488|GO:0043227|GO:0005515|GO:1903561|GO:0070062|GO:0031982	extracellular region|binding|membrane-bounded organelle|protein binding|extracellular vesicle|extracellular exosome|vesicle	-	-	-	-	14:20394190-20452226	5952	6035	2658	2129	57.7343	60.3628	26.8414	21.1127	59.0485	23.977	-1.30025	3.58619e-06	DOWN
ENSMUSG00000031552	Adam18	a_disintegrin_and_metallopeptidase_domain_18	GO:0022414|GO:0009987|GO:0005488|GO:0000003|GO:0003824|GO:0016020|GO:0032502|GO:0008152|GO:0031224|GO:0016787|GO:0071704|GO:0043167|GO:0048609|GO:0044702|GO:0048856|GO:0005515|GO:0019953|GO:0008233|GO:0050839|GO:0019538|GO:0043169|GO:0005102|GO:0048869|GO:0007276|GO:0007275|GO:0032403|GO:0016021|GO:0005178|GO:0046872|GO:0030154|GO:0048232|GO:0006508|GO:0008237|GO:0046914|GO:0004175|GO:0007283|GO:…	reproductive process|cellular process|binding|reproduction|catalytic activity|membrane|developmental process|metabolic process|intrinsic component of membrane|hydrolase activity|organic substance metabolic process|ion binding|multicellular organismal reproductive process|single organism reproductive process|anatomical structure development|protein binding|sexual reproduction|peptidase activity|ce…	-	-	-	-	8:24602246-24674755	2384	1882	742	668	47.7556	38.874	15.474	13.6802	43.3148	14.5771	-1.57116	3.84228e-06	DOWN
ENSMUSG00000043913	Ccdc60	coiled_coil_domain_containing_60	GO:0005488|GO:0005515	binding|protein binding	-	-	-	-	5:116124641-116288985	13900	9516	4591	3898	145.781	102.911	50.1272	41.7952	124.346	45.9612	-1.43587	3.89324e-06	DOWN
ENSMUSG00000073730	4933415F23Rik	RIKEN_cDNA_4933415F23_gene	GO:0050896|GO:0005623|GO:0009987|GO:0002376|GO:0008152|GO:0006955|GO:0019222|GO:0050794|GO:0005622|GO:0006950|GO:0044237|GO:0006793|GO:0005737|GO:0006952|GO:0045087|GO:0031323|GO:0006796|GO:0051174|GO:0016310|GO:0042325	response to stimulus|cell|cellular process|immune system process|metabolic process|immune response|regulation of metabolic process|regulation of cellular process|intracellular|response to stress|cellular metabolic process|phosphorus metabolic process|cytoplasm|defense response|innate immune response|regulation of cellular metabolic process|phosphate-containing compound metabolic process|regulatio…	-	-	-	-	1:23100473-23102253	4679	3379	1555	1323	143.829	107.103	49.7626	41.5768	125.466	45.6697	-1.45799	3.96655e-06	DOWN
ENSMUSG00000068407	Rnase12	ribonuclease_RNase_A_family_12_non_active_	GO:0005576|GO:0005488|GO:0097159|GO:0003676	extracellular region|binding|organic cyclic compound binding|nucleic acid binding	-	-	-	-	14:51056698-51057242	0	1	45	110	0	0.103611	4.70606	11.2967	0.0518055	8.00138	7.271	3.96655e-06	UP
ENSMUSG00000036377	C530008M17Rik	RIKEN_cDNA_C530008M17_gene	-	-	-	-	-	-	5:76656512-76873554	18050	12444	6008	5209	41.1141	29.2277	14.247	12.1301	35.1709	13.1886	-1.4151	4.10547e-06	DOWN
ENSMUSG00000040412	5330417C22Rik	RIKEN_cDNA_5330417C22_gene	GO:0050896|GO:0005623|GO:0009987|GO:0005576|GO:0023052|GO:0005488|GO:0016020|GO:0008152|GO:0044089|GO:0031224|GO:0043227|GO:0031090|GO:0019222|GO:0005886|GO:0023051|GO:0048523|GO:0043229|GO:0009893|GO:0009605|GO:0050794|GO:0005622|GO:0071944|GO:0012505|GO:0016043|GO:0006950|GO:0051716|GO:0006914|GO:1903561|GO:0044237|GO:0023057|GO:0009056|GO:0097159|GO:0070062|GO:0033554|GO:0009991|GO:0005737|GO:…	response to stimulus|cell|cellular process|extracellular region|signaling|binding|membrane|metabolic process|positive regulation of cellular component biogenesis|intrinsic component of membrane|membrane-bounded organelle|organelle membrane|regulation of metabolic process|plasma membrane|regulation of signaling|negative regulation of cellular process|intracellular organelle|positive regulation of …	-	-	-	-	3:108455694-108536536	6369	4683	2167	2048	42.3774	32.1299	15.0107	13.9313	37.2536	14.471	-1.36422	4.37195e-06	DOWN
ENSMUSG00000017832	Hspb9	heat_shock_protein_alpha_crystallin_related_B9	GO:0005623|GO:0005488|GO:0043227|GO:0043229|GO:0005622|GO:0005515|GO:0005737|GO:0043231|GO:0005634	cell|binding|membrane-bounded organelle|intracellular organelle|intracellular|protein binding|cytoplasm|intracellular membrane-bounded organelle|nucleus	-	-	-	-	11:100713850-100714575	3435	2900	1213	1071	136.469	118.803	50.1705	43.5006	127.636	46.8356	-1.44636	4.49603e-06	DOWN
ENSMUSG00000091685	Gm17359	predicted_gene_17359	-	-	-	-	-	-	3:79336661-79464129	6676	5260	2521	2026	145.613	118.302	57.2448	45.1774	131.957	51.2111	-1.36554	4.5256e-06	DOWN
ENSMUSG00000074627	Mroh8	maestro_heat_like_repeat_family_member_8	GO:0005488	binding	-	-	-	-	2:157208550-157279549	4028	3073	1374	1089	41.4121	32.5778	14.7063	11.4463	36.995	13.0763	-1.50038	4.53592e-06	DOWN
ENSMUSG00000040866	Rsph6a	radial_spoke_head_6_homolog_A_Chlamydomonas_	GO:0005623|GO:0005929|GO:0005622|GO:0042995	cell|cilium|intracellular|cell projection	-	-	-	-	7:19054690-19074447	5251	4058	1896	1535	78.4378	62.5053	29.485	23.4417	70.4716	26.4634	-1.41304	4.64013e-06	DOWN
ENSMUSG00000041809	Efhc1	EF_hand_domain_C_terminal_containing_1	GO:0005623|GO:0009987|GO:0005488|GO:0032502|GO:0040011|GO:0043229|GO:0048870|GO:0005929|GO:0005622|GO:0043167|GO:0042995|GO:0048856|GO:0005515|GO:0021537|GO:0043169|GO:0030900|GO:0016477|GO:0021543|GO:0060322|GO:0006928|GO:0007420|GO:0021987|GO:0007275|GO:0048513|GO:0007399|GO:0021885|GO:0005815|GO:0046872|GO:0007417|GO:0021795|GO:0005856|GO:0005813|GO:0022029|GO:0005819|GO:0072686|GO:0015630|GO:…	cell|cellular process|binding|developmental process|locomotion|intracellular organelle|cell motility|cilium|intracellular|ion binding|cell projection|anatomical structure development|protein binding|telencephalon development|cation binding|forebrain development|cell migration|pallium development|head development|movement of cell or subcellular component|brain development|cerebral cortex developme…	-	-	-	-	1:20951626-20990841	6346	4490	2171	1757	138.802	101.266	49.4352	39.2886	120.034	44.3619	-1.43605	5.21715e-06	DOWN
ENSMUSG00000069805	Fbp1	fructose_bisphosphatase_1	GO:0050896|GO:0005623|GO:0009987|GO:0005576|GO:0023052|GO:0005488|GO:0003824|GO:0008152|GO:0040007|GO:0043227|GO:0016787|GO:0019222|GO:0023051|GO:0071704|GO:0048523|GO:0050794|GO:0006807|GO:0009058|GO:0005622|GO:0043167|GO:0097367|GO:0016043|GO:0030246|GO:0009892|GO:0051716|GO:0016049|GO:0045926|GO:0005515|GO:1903561|GO:0044237|GO:0036094|GO:0040008|GO:0023057|GO:0009056|GO:0097159|GO:0070062|GO:…	response to stimulus|cell|cellular process|extracellular region|signaling|binding|catalytic activity|metabolic process|growth|membrane-bounded organelle|hydrolase activity|regulation of metabolic process|regulation of signaling|organic substance metabolic process|negative regulation of cellular process|regulation of cellular process|nitrogen compound metabolic process|biosynthetic process|intrace…	K03841	fructose-1,6-bisphosphatase I[3.1.3.11]	mmu01100|mmu04910|mmu04152|mmu01200|mmu04922|mmu00010|mmu00051|mmu00030	Metabolic pathways - Mus musculus (mouse)|Insulin signaling pathway - Mus musculus (mouse)|AMPK signaling pathway - Mus musculus (mouse)|Carbon metabolism - Mus musculus (mouse)|Glucagon signaling pathway - Mus musculus (mouse)|Glycolysis / Gluconeogenesis - Mus musculus (mouse)|Fructose and mannose metabolism - Mus musculus (mouse)|Pentose phosphate pathway - Mus musculus (mouse)	13:62864753-62888282	7391	6146	2918	2439	162.438	139.283	66.765	54.8016	150.86	60.7833	-1.31147	5.21715e-06	DOWN
ENSMUSG00000030030	1700003E16Rik	RIKEN_cDNA_1700003E16_gene	-	-	-	-	-	-	6:83156404-83162945	8627	5591	2667	2429	115.477	77.1694	37.1652	33.2399	96.323	35.2026	-1.4522	5.46712e-06	DOWN
ENSMUSG00000074127	Cmtm2a	CKLF_like_MARVEL_transmembrane_domain_containing_2A	GO:0050896|GO:0000988|GO:0005623|GO:0009987|GO:0005576|GO:0005488|GO:0016020|GO:0008152|GO:0040011|GO:0031224|GO:0043227|GO:0019222|GO:0042445|GO:0071704|GO:0048523|GO:0043229|GO:0009605|GO:0050794|GO:0006807|GO:0009058|GO:0005622|GO:0009892|GO:0005615|GO:0005515|GO:0044237|GO:0000989|GO:0042446|GO:0046483|GO:0005737|GO:1901360|GO:0031324|GO:0009890|GO:0032350|GO:0044249|GO:0005102|GO:0006935|GO:…	response to stimulus|transcription factor activity, protein binding|cell|cellular process|extracellular region|binding|membrane|metabolic process|locomotion|intrinsic component of membrane|membrane-bounded organelle|regulation of metabolic process|hormone metabolic process|organic substance metabolic process|negative regulation of cellular process|intracellular organelle|response to external stim…	-	-	-	-	8:104281042-104293178	10157	7354	3609	2855	514.396	384.04	190.282	147.821	449.218	169.052	-1.40995	5.50543e-06	DOWN
ENSMUSG00000071104	Ccdc110	coiled_coil_domain_containing_110	GO:0005623|GO:0005488|GO:0043227|GO:0043229|GO:0005622|GO:0012505|GO:0005515|GO:0005737|GO:0005794|GO:0043231|GO:0005634|GO:0005730|GO:0031981	cell|binding|membrane-bounded organelle|intracellular organelle|intracellular|endomembrane system|protein binding|cytoplasm|Golgi apparatus|intracellular membrane-bounded organelle|nucleus|nucleolus|nuclear lumen	-	-	-	-	8:45934619-45944145	4093	2268	966	905	82.8998	47.367	20.3689	18.7395	65.1334	19.5542	-1.73592	5.58559e-06	DOWN
ENSMUSG00000074817	Papolb	poly_A_polymerase_beta_testis_specific_	GO:0005623|GO:0009987|GO:0005488|GO:0003824|GO:0008152|GO:0043227|GO:0071704|GO:0043229|GO:0016740|GO:0006807|GO:0005622|GO:0044237|GO:0097159|GO:0046483|GO:0005737|GO:1901360|GO:0003676|GO:0006725|GO:0006139|GO:0043231|GO:0016772|GO:0005634|GO:0003723|GO:0016070|GO:0016779|GO:0010467|GO:0043631|GO:0016071|GO:0006396|GO:0031123|GO:0006397|GO:0004652|GO:0006378|GO:0031124	cell|cellular process|binding|catalytic activity|metabolic process|membrane-bounded organelle|organic substance metabolic process|intracellular organelle|transferase activity|nitrogen compound metabolic process|intracellular|cellular metabolic process|organic cyclic compound binding|heterocycle metabolic process|cytoplasm|organic cyclic compound metabolic process|nucleic acid binding|cellular aro…	K14376	poly(A) polymerase[2.7.7.19]	mmu03015	mRNA surveillance pathway - Mus musculus (mouse)	5:142525838-142530076	12686	7657	3807	2941	163.84	101.97	51.1866	38.8317	132.905	45.0092	-1.5621	5.62665e-06	DOWN
ENSMUSG00000026401	Cd55b	CD55_molecule_decay_accelerating_factor_for_complement_B	GO:0005623|GO:0009987|GO:0005576|GO:0005488|GO:0016020|GO:0040011|GO:0031224|GO:0043227|GO:0005886|GO:0005622|GO:0009986|GO:0071944|GO:0008289|GO:0004872|GO:1903561|GO:0070062|GO:0005737|GO:0001618|GO:0016032|GO:0031982|GO:0016021|GO:0045121|GO:0019058|GO:0005829|GO:0046718	cell|cellular process|extracellular region|binding|membrane|locomotion|intrinsic component of membrane|membrane-bounded organelle|plasma membrane|intracellular|cell surface|cell periphery|lipid binding|receptor activity|extracellular vesicle|extracellular exosome|cytoplasm|virus receptor activity|viral process|vesicle|integral component of membrane|membrane raft|viral life cycle|cytosol|viral ent…	K04006	decay accelerating factor[-]	mmu04610|mmu04640|mmu05416	Complement and coagulation cascades - Mus musculus (mouse)|Hematopoietic cell lineage - Mus musculus (mouse)|Viral myocarditis - Mus musculus (mouse)	1:130388537-130423009	2964	2033	865	726	96.8771	68.5175	29.4333	24.2592	82.6973	26.8462	-1.62312	5.87971e-06	DOWN
ENSMUSG00000046196	Ttc39d	tetratricopeptide_repeat_domain_39D	-	-	-	-	-	-	17:80207460-80217936	3780	1941	847	686	46.3996	24.568	10.8239	8.60883	35.4838	9.71638	-1.86867	5.92966e-06	DOWN
ENSMUSG00000052469	Tcp10c	t_complex_protein_10c	-	-	-	-	-	-	17:13354572-13377223	10963	6884	3435	2592	237.416	153.724	77.4438	57.387	195.57	67.4154	-1.53654	5.92966e-06	DOWN
ENSMUSG00000038011	Dnah10	dynein_axonemal_heavy_chain_10	GO:0005623|GO:0009987|GO:0005488|GO:0003824|GO:0032991|GO:0008152|GO:0016787|GO:0043229|GO:0005929|GO:0005622|GO:0043167|GO:0097367|GO:0042995|GO:0043234|GO:0036094|GO:0097159|GO:0005930|GO:0005875|GO:0001882|GO:0016817|GO:0000166|GO:0006928|GO:0043168|GO:0007017|GO:0017076|GO:0001883|GO:0007018|GO:0016818|GO:0005856|GO:0005858|GO:0030286|GO:0032549|GO:0015630|GO:0003341|GO:0005524|GO:0016462|GO:…	cell|cellular process|binding|catalytic activity|macromolecular complex|metabolic process|hydrolase activity|intracellular organelle|cilium|intracellular|ion binding|carbohydrate derivative binding|cell projection|protein complex|small molecule binding|organic cyclic compound binding|axoneme|microtubule associated complex|nucleoside binding|hydrolase activity, acting on acid anhydrides|nucleotide…	K10408	dynein heavy chain, axonemal[-]	mmu05016	Huntington,s disease - Mus musculus (mouse)	5:124725085-124834308	5295	3963	1878	1550	16.465	12.707	6.07955	4.9275	14.586	5.50353	-1.40616	5.92966e-06	DOWN
ENSMUSG00000022583	Ly6f	lymphocyte_antigen_6_complex_locus_F	GO:0005623|GO:0016020|GO:0031224|GO:0005886|GO:0071944|GO:0031225	cell|membrane|intrinsic component of membrane|plasma membrane|cell periphery|anchored component of membrane	-	-	-	-	15:75268421-75272235	0	0	39	64	0	0	1.5019	2.42031	0	1.96111	Inf	6.6579e-06	UP
ENSMUSG00000046846	Spesp1	sperm_equatorial_segment_protein_1	GO:0022414|GO:0005623|GO:0009987|GO:0005488|GO:0000003|GO:0032502|GO:0043227|GO:0043229|GO:0005622|GO:0012505|GO:0016043|GO:0044702|GO:0048856|GO:0005515|GO:0019953|GO:0007340|GO:0005737|GO:0061024|GO:0030141|GO:0009566|GO:0001669|GO:0031982|GO:0043231|GO:0007275|GO:0061025|GO:0007338|GO:0031988|GO:0031410|GO:0016023|GO:0007342|GO:0045026	reproductive process|cell|cellular process|binding|reproduction|developmental process|membrane-bounded organelle|intracellular organelle|intracellular|endomembrane system|cellular component organization|single organism reproductive process|anatomical structure development|protein binding|sexual reproduction|acrosome reaction|cytoplasm|membrane organization|secretory granule|fertilization|acrosoma…	-	-	-	-	9:62270729-62282179	7813	5211	2589	2099	141.963	97.634	48.9745	38.9914	119.799	43.9829	-1.4456	6.6579e-06	DOWN
ENSMUSG00000033486	Catsper2	cation_channel_sperm_associated_2	GO:0022414|GO:0005215|GO:0005623|GO:0009987|GO:0000003|GO:0032991|GO:0016020|GO:0032502|GO:0040011|GO:0031224|GO:0005886|GO:0048870|GO:0050794|GO:0005929|GO:0048609|GO:0071944|GO:0042995|GO:0003006|GO:0044702|GO:0043234|GO:0048856|GO:0019953|GO:0022857|GO:0006810|GO:0031514|GO:0022891|GO:0055085|GO:1902495|GO:0042391|GO:0098797|GO:0048869|GO:0048515|GO:0009566|GO:0036126|GO:0048468|GO:0006928|GO:…	reproductive process|transporter activity|cell|cellular process|reproduction|macromolecular complex|membrane|developmental process|locomotion|intrinsic component of membrane|plasma membrane|cell motility|regulation of cellular process|cilium|multicellular organismal reproductive process|cell periphery|cell projection|developmental process involved in reproduction|single organism reproductive proc…	-	-	-	-	2:121392631-121413792	4417	3142	1440	1277	53.7967	39.4599	18.2587	15.9007	46.6283	17.0797	-1.44892	6.70935e-06	DOWN
ENSMUSG00000001506	Col1a1	collagen_type_I_alpha_1	GO:0050896|GO:0005623|GO:0009987|GO:0005576|GO:0005198|GO:0023052|GO:0005488|GO:0031012|GO:0032991|GO:0032502|GO:0008152|GO:0040011|GO:0048646|GO:0043227|GO:0007155|GO:0019222|GO:0023051|GO:0009653|GO:0005578|GO:0071704|GO:0048523|GO:0043229|GO:0048870|GO:0009893|GO:0009605|GO:0050794|GO:0006807|GO:0005201|GO:0009058|GO:0005622|GO:0043167|GO:0051641|GO:0012505|GO:0016043|GO:0005583|GO:0006950|GO:…	response to stimulus|cell|cellular process|extracellular region|structural molecule activity|signaling|binding|extracellular matrix|macromolecular complex|developmental process|metabolic process|locomotion|anatomical structure formation involved in morphogenesis|membrane-bounded organelle|cell adhesion|regulation of metabolic process|regulation of signaling|anatomical structure morphogenesis|prot…	K06236	collagen, type I, alpha[-]	mmu04151|mmu04510|mmu05205|mmu04611|mmu05146|mmu04933|mmu04974|mmu04512	PI3K-Akt signaling pathway - Mus musculus (mouse)|Focal adhesion - Mus musculus (mouse)|Proteoglycans in cancer - Mus musculus (mouse)|Platelet activation - Mus musculus (mouse)|Amoebiasis - Mus musculus (mouse)|AGE-RAGE signaling pathway in diabetic complications - Mus musculus (mouse)|Protein digestion and absorption - Mus musculus (mouse)|ECM-receptor interaction - Mus musculus (mouse)	11:94936224-94953042	1903	2935	7913	7737	15.0249	23.8948	65.0421	62.4517	19.4599	63.7469	1.71185	6.72886e-06	UP
ENSMUSG00000053624	Gykl1	glycerol_kinase_like_1	GO:0005623|GO:0009987|GO:0005576|GO:0003824|GO:0016020|GO:0008152|GO:0031224|GO:0043227|GO:0071704|GO:0043229|GO:0016740|GO:0009058|GO:0005622|GO:1903561|GO:0044237|GO:0070062|GO:0006793|GO:0005737|GO:0044262|GO:0005975|GO:0019637|GO:0031982|GO:0043231|GO:0006629|GO:0044255|GO:0016021|GO:0016772|GO:0006066|GO:0046486|GO:0006796|GO:0016773|GO:0016301|GO:1901137|GO:0006071|GO:0005739|GO:0006638|GO:…	cell|cellular process|extracellular region|catalytic activity|membrane|metabolic process|intrinsic component of membrane|membrane-bounded organelle|organic substance metabolic process|intracellular organelle|transferase activity|biosynthetic process|intracellular|extracellular vesicle|cellular metabolic process|extracellular exosome|phosphorus metabolic process|cytoplasm|cellular carbohydrate met…	-	-	-	-	18:52693679-52695668	4939	2444	1115	920	135.876	69.331	31.9344	25.8756	102.604	28.905	-1.82769	6.84682e-06	DOWN
ENSMUSG00000028294	1700003M02Rik	RIKEN_cDNA_1700003M02_gene	-	-	-	-	-	-	4:34688559-34730206	16033	9493	4701	4090	254.864	155.604	77.7972	66.4684	205.234	72.1328	-1.50854	6.84682e-06	DOWN
ENSMUSG00000072983	4933414I15Rik	RIKEN_cDNA_4933414I15_gene	-	-	-	-	-	-	11:50940711-50943765	3188	3105	1251	1162	49.2751	49.4871	20.1301	18.3617	49.3811	19.2459	-1.35941	6.84682e-06	DOWN
ENSMUSG00000027702	Lrrc34	leucine_rich_repeat_containing_34	-	-	-	-	-	-	3:30624267-30647869	5787	2873	1312	1239	167.54	85.7676	39.5439	36.6721	126.654	38.108	-1.73273	7.23653e-06	DOWN
ENSMUSG00000016982	Pom121l2	POM121_membrane_glycoprotein_like_2_rat_	-	-	K14316	nuclear pore complex protein Nup121[-]	mmu03013	RNA transport - Mus musculus (mouse)	13:21981194-21988734	8979	6591	3214	2843	100.259	75.8872	37.3612	32.4542	88.0731	34.9077	-1.33516	7.25814e-06	DOWN
ENSMUSG00000067367	Lyar	Ly1_antibody_reactive_clone	GO:0005623|GO:0005488|GO:0043227|GO:0043229|GO:0005622|GO:0043167|GO:0005515|GO:0097159|GO:0043169|GO:0003676|GO:0043231|GO:0005634|GO:0003723|GO:0005730|GO:0046872|GO:0031981|GO:0044822	cell|binding|membrane-bounded organelle|intracellular organelle|intracellular|ion binding|protein binding|organic cyclic compound binding|cation binding|nucleic acid binding|intracellular membrane-bounded organelle|nucleus|RNA binding|nucleolus|metal ion binding|nuclear lumen|poly(A) RNA binding	-	-	-	-	5:38220470-38234306	18953	15628	7611	6682	201.753	171.54	84.3455	72.7186	186.646	78.5321	-1.24895	7.39918e-06	DOWN
ENSMUSG00000068860	Gm128	predicted_gene_128	GO:0005623|GO:0005576|GO:0043227|GO:0043229|GO:0005622|GO:0005737|GO:0043231|GO:0005634|GO:0005654|GO:0031981	cell|extracellular region|membrane-bounded organelle|intracellular organelle|intracellular|cytoplasm|intracellular membrane-bounded organelle|nucleus|nucleoplasm|nuclear lumen	-	-	-	-	3:95236920-95241598	5789	3377	1658	1278	97.5765	58.6941	29.0941	22.0227	78.1353	25.5584	-1.61218	7.657e-06	DOWN
ENSMUSG00000061533	Cep128	centrosomal_protein_128	GO:0005623|GO:0043229|GO:0005622|GO:0005737|GO:0005815|GO:0005814|GO:0005856|GO:0005813|GO:0000922|GO:0005819|GO:0015630	cell|intracellular organelle|intracellular|cytoplasm|microtubule organizing center|centriole|cytoskeleton|centrosome|spindle pole|spindle|microtubule cytoskeleton	-	-	-	-	12:90998492-91384409	7924	5928	2913	2463	32.2106	24.8476	12.3275	10.2357	28.5291	11.2816	-1.33847	7.657e-06	DOWN
ENSMUSG00000029769	Ccdc136	coiled_coil_domain_containing_136	GO:0005623|GO:0005488|GO:0016020|GO:0031224|GO:0043227|GO:0043229|GO:0005622|GO:0005515|GO:0005737|GO:0043231|GO:0016021|GO:0005739	cell|binding|membrane|intrinsic component of membrane|membrane-bounded organelle|intracellular organelle|intracellular|protein binding|cytoplasm|intracellular membrane-bounded organelle|integral component of membrane|mitochondrion	-	-	-	-	6:29396309-29426994	23739	17364	8806	7183	187.024	141.061	72.226	57.8547	164.043	65.0403	-1.33466	7.657e-06	DOWN
ENSMUSG00000031493	Ggn	gametogenetin	GO:0022414|GO:0050896|GO:0005623|GO:0009987|GO:0005488|GO:0000003|GO:0016020|GO:0032502|GO:0008152|GO:0031224|GO:0043227|GO:0071704|GO:0043229|GO:0006807|GO:0005622|GO:0048609|GO:0012505|GO:0016043|GO:0006950|GO:0044702|GO:0051716|GO:0048856|GO:0005515|GO:0044237|GO:0019953|GO:0033554|GO:0046483|GO:0005737|GO:1901360|GO:0019899|GO:0048869|GO:0008104|GO:0006725|GO:0006139|GO:0007566|GO:0031982|GO:…	reproductive process|response to stimulus|cell|cellular process|binding|reproduction|membrane|developmental process|metabolic process|intrinsic component of membrane|membrane-bounded organelle|organic substance metabolic process|intracellular organelle|nitrogen compound metabolic process|intracellular|multicellular organismal reproductive process|endomembrane system|cellular component organizatio…	-	-	-	-	7:29170220-29173933	10701	8505	4173	3476	181.32	148.599	73.612	60.2141	164.959	66.913	-1.30175	7.657e-06	DOWN
ENSMUSG00000021902	Phf7	PHD_finger_protein_7	GO:0005623|GO:0005488|GO:0043227|GO:0043229|GO:0005622|GO:0043167|GO:0005515|GO:0043169|GO:0043231|GO:0005634|GO:0005654|GO:0005815|GO:0046872|GO:0005856|GO:0031981|GO:0015630|GO:0046914|GO:0008270	cell|binding|membrane-bounded organelle|intracellular organelle|intracellular|ion binding|protein binding|cation binding|intracellular membrane-bounded organelle|nucleus|nucleoplasm|microtubule organizing center|metal ion binding|cytoskeleton|nuclear lumen|microtubule cytoskeleton|transition metal ion binding|zinc ion binding	-	-	-	-	14:31237696-31251218	27461	21853	10945	8918	757.761	621.797	314.421	251.583	689.779	283.002	-1.28532	7.657e-06	DOWN
ENSMUSG00000037101	Ttc29	tetratricopeptide_repeat_domain_29	GO:0005488|GO:0005515	binding|protein binding	-	-	-	-	8:78213297-78394326	4145	2948	1368	1112	44.5213	32.6507	15.2971	12.2108	38.586	13.754	-1.48823	7.76662e-06	DOWN
ENSMUSG00000028560	Usp1	ubiquitin_specific_peptidase_1	GO:0050896|GO:0005623|GO:0009987|GO:0005488|GO:0003824|GO:0032502|GO:0008152|GO:0043227|GO:0016787|GO:0019222|GO:0071704|GO:0043229|GO:0050794|GO:0006807|GO:0005622|GO:0006950|GO:0051716|GO:0048856|GO:0005515|GO:0044237|GO:0009056|GO:0033554|GO:0046483|GO:1901360|GO:0008233|GO:0019538|GO:0006725|GO:0006139|GO:0009314|GO:0006281|GO:0051171|GO:0043231|GO:0031323|GO:0007275|GO:0005634|GO:2001020|GO:…	response to stimulus|cell|cellular process|binding|catalytic activity|developmental process|metabolic process|membrane-bounded organelle|hydrolase activity|regulation of metabolic process|organic substance metabolic process|intracellular organelle|regulation of cellular process|nitrogen compound metabolic process|intracellular|response to stress|cellular response to stimulus|anatomical structure …	K11832	ubiquitin carboxyl-terminal hydrolase 1[3.4.19.12]	mmu03460	Fanconi anemia pathway - Mus musculus (mouse)	4:98923810-98935543	10449	7855	3815	3444	119.725	92.8066	45.5077	40.3434	106.266	42.9256	-1.30777	7.81326e-06	DOWN
ENSMUSG00000055602	Tcp10b	t_complex_protein_10b	-	-	-	-	-	-	17:13061104-13082481	3963	2968	1372	1050	53.8098	41.5549	19.3941	14.5755	47.6823	16.9848	-1.48921	7.83175e-06	DOWN
ENSMUSG00000039335	Spata16	spermatogenesis_associated_16	GO:0022414|GO:0005623|GO:0009987|GO:0000003|GO:0032502|GO:0043227|GO:0043229|GO:0005622|GO:0048609|GO:0012505|GO:0044702|GO:0048856|GO:0019953|GO:0005737|GO:0005794|GO:0030141|GO:0048869|GO:0001669|GO:0031982|GO:0007276|GO:0043231|GO:0007275|GO:0030154|GO:0031988|GO:0048232|GO:0031410|GO:0016023|GO:0007283	reproductive process|cell|cellular process|reproduction|developmental process|membrane-bounded organelle|intracellular organelle|intracellular|multicellular organismal reproductive process|endomembrane system|single organism reproductive process|anatomical structure development|sexual reproduction|cytoplasm|Golgi apparatus|secretory granule|cellular developmental process|acrosomal vesicle|vesicle…	-	-	-	-	3:26637620-26983212	7304	5679	2825	2183	175.074	140.364	70.4951	53.495	157.719	61.9951	-1.34713	7.83175e-06	DOWN
ENSMUSG00000021879	Dnah12	dynein_axonemal_heavy_chain_12	GO:0005623|GO:0009987|GO:0005488|GO:0003824|GO:0032991|GO:0008152|GO:0016787|GO:0043229|GO:0005929|GO:0005622|GO:0043167|GO:0097367|GO:0042995|GO:0043234|GO:0036094|GO:0097159|GO:0005930|GO:0005875|GO:0001882|GO:0016817|GO:0000166|GO:0006928|GO:0043168|GO:0007017|GO:0017076|GO:0001883|GO:0007018|GO:0016818|GO:0005856|GO:0005858|GO:0030286|GO:0032549|GO:0015630|GO:0005524|GO:0016462|GO:0036156|GO:…	cell|cellular process|binding|catalytic activity|macromolecular complex|metabolic process|hydrolase activity|intracellular organelle|cilium|intracellular|ion binding|carbohydrate derivative binding|cell projection|protein complex|small molecule binding|organic cyclic compound binding|axoneme|microtubule associated complex|nucleoside binding|hydrolase activity, acting on acid anhydrides|nucleotide…	-	-	-	-	14:26693274-26891703	5247	4585	2127	1862	25.3872	22.8751	10.714	9.21044	24.1312	9.9622	-1.27636	8.03887e-06	DOWN
ENSMUSG00000027793	Ccna1	cyclin_A1	GO:0022414|GO:0005623|GO:0009987|GO:0005488|GO:0000003|GO:0032502|GO:0043227|GO:0043229|GO:0051321|GO:0005622|GO:0048609|GO:0016043|GO:0044702|GO:0048856|GO:0005515|GO:0019953|GO:0005737|GO:0051301|GO:0048869|GO:0007276|GO:0007049|GO:0043231|GO:0006996|GO:0007275|GO:0005634|GO:0007067|GO:0030154|GO:1903047|GO:0048232|GO:0005856|GO:0000278|GO:0005819|GO:0015630|GO:0007283	reproductive process|cell|cellular process|binding|reproduction|developmental process|membrane-bounded organelle|intracellular organelle|meiotic cell cycle|intracellular|multicellular organismal reproductive process|cellular component organization|single organism reproductive process|anatomical structure development|protein binding|sexual reproduction|cytoplasm|cell division|cellular developmenta…	K06627	cyclin A[-]	mmu05203|mmu05169|mmu05202|mmu05161|mmu04152|mmu04110|mmu04914|mmu05221	Viral carcinogenesis - Mus musculus (mouse)|Epstein-Barr virus infection - Mus musculus (mouse)|Transcriptional misregulation in cancer - Mus musculus (mouse)|Hepatitis B - Mus musculus (mouse)|AMPK signaling pathway - Mus musculus (mouse)|Cell cycle - Mus musculus (mouse)|Progesterone-mediated oocyte maturation - Mus musculus (mouse)|Acute myeloid leukemia - Mus musculus (mouse)	3:55045469-55055501	2519	2029	871	674	40.4419	33.5898	14.558	11.0627	37.0158	12.8103	-1.53083	8.07708e-06	DOWN
ENSMUSG00000069355	Gm5152	predicted_gene_5152	-	-	-	-	-	-	5:10242041-10246526	3289	2819	1233	987	166.57	147.214	65.0091	51.1031	156.892	58.0561	-1.43425	8.07708e-06	DOWN
ENSMUSG00000022236	Ropn1l	ropporin_1_like	GO:0005623|GO:0005488|GO:0005929|GO:0005622|GO:0042995|GO:0005515|GO:0005737|GO:0031514	cell|binding|cilium|intracellular|cell projection|protein binding|cytoplasm|motile cilium	-	-	-	-	15:31441210-31453689	8308	6276	3081	2713	499.819	389.332	192.969	166.864	444.576	179.917	-1.3051	8.07708e-06	DOWN
ENSMUSG00000032496	Ltf	lactotransferrin	GO:0050896|GO:0005623|GO:0009987|GO:0005576|GO:0023052|GO:0005488|GO:0003824|GO:0002376|GO:0032991|GO:0032502|GO:0008152|GO:0051707|GO:0009607|GO:0043227|GO:0006955|GO:0016787|GO:0019222|GO:0023051|GO:0009653|GO:0071704|GO:0002684|GO:0048523|GO:0043229|GO:0009893|GO:0009605|GO:0050794|GO:0006807|GO:0009058|GO:0044406|GO:0005622|GO:0043167|GO:0009986|GO:0097367|GO:0012505|GO:0030234|GO:0009892|GO:…	response to stimulus|cell|cellular process|extracellular region|signaling|binding|catalytic activity|immune system process|macromolecular complex|developmental process|metabolic process|response to other organism|response to biotic stimulus|membrane-bounded organelle|immune response|hydrolase activity|regulation of metabolic process|regulation of signaling|anatomical structure morphogenesis|organ…	-	-	-	-	9:111019271-111042767	0	0	34	75	0	0	0.34885	0.755664	0	0.552257	Inf	8.11726e-06	UP
ENSMUSG00000031233	Pgk2	phosphoglycerate_kinase_2	GO:0050896|GO:0005623|GO:0009987|GO:0005576|GO:0005488|GO:0003824|GO:0008152|GO:0040011|GO:0043227|GO:0071704|GO:0043229|GO:0016740|GO:0048870|GO:0006807|GO:0005929|GO:0005622|GO:0043167|GO:0097367|GO:0016043|GO:0042995|GO:0006950|GO:0051716|GO:0006914|GO:1903561|GO:0044237|GO:0036094|GO:0009056|GO:0097159|GO:0070062|GO:0006793|GO:0033554|GO:0006091|GO:0046483|GO:0005737|GO:0031514|GO:1901360|GO:…	response to stimulus|cell|cellular process|extracellular region|binding|catalytic activity|metabolic process|locomotion|membrane-bounded organelle|organic substance metabolic process|intracellular organelle|transferase activity|cell motility|nitrogen compound metabolic process|cilium|intracellular|ion binding|carbohydrate derivative binding|cellular component organization|cell projection|response…	K00927	phosphoglycerate kinase[2.7.2.3]	mmu01100|mmu01200|mmu01230|mmu00010	Metabolic pathways - Mus musculus (mouse)|Carbon metabolism - Mus musculus (mouse)|Biosynthesis of amino acids - Mus musculus (mouse)|Glycolysis / Gluconeogenesis - Mus musculus (mouse)	17:40207018-40208609	4177	1915	870	641	143.641	67.9055	31.1468	22.5357	105.773	26.8412	-1.97845	8.11726e-06	DOWN
ENSMUSG00000021997	Lrrc63	leucine_rich_repeat_containing_63	GO:0005488|GO:0005515	binding|protein binding	-	-	-	-	14:75084303-75130881	3970	2867	1276	1196	86.3505	64.3019	28.8938	26.5952	75.3262	27.7445	-1.44095	8.11726e-06	DOWN
ENSMUSG00000023930	Crisp2	cysteine_rich_secretory_protein_2	GO:0005576|GO:0007155|GO:0098609|GO:0016337	extracellular region|cell adhesion|cell-cell adhesion|single organismal cell-cell adhesion	-	-	-	-	17:40764734-40807003	14064	10653	5393	4151	322.293	251.73	128.662	97.2505	287.011	112.956	-1.34534	8.11726e-06	DOWN
ENSMUSG00000022783	Spag6	sperm_associated_antigen_6	GO:0022414|GO:0005623|GO:0009987|GO:0005488|GO:0000003|GO:0032502|GO:0040011|GO:0048646|GO:0043227|GO:0009653|GO:0043229|GO:0048870|GO:0005929|GO:0005622|GO:0048609|GO:0016043|GO:0042995|GO:0003006|GO:0044702|GO:0048856|GO:0005515|GO:0019953|GO:0005874|GO:0005930|GO:0031514|GO:0048869|GO:0048515|GO:0036126|GO:0048468|GO:0007288|GO:0060322|GO:0006928|GO:0030317|GO:0007276|GO:0007281|GO:0043231|GO:…	reproductive process|cell|cellular process|binding|reproduction|developmental process|locomotion|anatomical structure formation involved in morphogenesis|membrane-bounded organelle|anatomical structure morphogenesis|intracellular organelle|cell motility|cilium|intracellular|multicellular organismal reproductive process|cellular component organization|cell projection|developmental process involved…	-	-	-	-	16:16753016-16829456	6964	6083	2961	2280	65.4179	58.922	28.9571	21.8963	62.17	25.4267	-1.28987	8.25959e-06	DOWN
ENSMUSG00000070980	Actl7b	actin_like_7b	GO:0005623|GO:0043229|GO:0005622|GO:0005737|GO:0005856	cell|intracellular organelle|intracellular|cytoplasm|cytoskeleton	-	-	-	-	4:56740005-56741443	5470	1889	827	699	208.106	74.1054	32.7553	27.1876	141.106	29.9715	-2.23511	8.26274e-06	DOWN
ENSMUSG00000081984	Dnajb3	DnaJ_Hsp40_homolog_subfamily_B_member_3	GO:0005623|GO:0005488|GO:0043227|GO:0043229|GO:0005622|GO:0012505|GO:0005515|GO:0005737|GO:0030141|GO:0001669|GO:0031982|GO:0043231|GO:0005815|GO:0031988|GO:0005856|GO:0005813|GO:0031410|GO:0016023|GO:0015630	cell|binding|membrane-bounded organelle|intracellular organelle|intracellular|endomembrane system|protein binding|cytoplasm|secretory granule|acrosomal vesicle|vesicle|intracellular membrane-bounded organelle|microtubule organizing center|membrane-bounded vesicle|cytoskeleton|centrosome|cytoplasmic vesicle|cytoplasmic, membrane-bounded vesicle|microtubule cytoskeleton	-	-	-	-	1:88204732-88205782	2853	1751	755	684	148.613	94.0508	40.9432	36.4257	121.332	38.6844	-1.64913	8.86222e-06	DOWN
ENSMUSG00000070331	Qrich2	glutamine_rich_2	-	-	-	-	-	-	11:116441325-116455237	11831	8191	4145	3422	208.938	149.161	76.2079	61.7837	179.049	68.9958	-1.37578	9.03569e-06	DOWN
ENSMUSG00000101959	Ldhal6b	lactate_dehydrogenase_A_like_6B	GO:0005623|GO:0009987|GO:0005488|GO:0003824|GO:0008152|GO:0043227|GO:0071704|GO:0043229|GO:0005622|GO:0016491|GO:0005515|GO:0044237|GO:0005737|GO:0005975|GO:0055114|GO:0016614|GO:0006082|GO:0043231|GO:0005634|GO:0004457|GO:0005739|GO:0016616|GO:0019752|GO:0004459	cell|cellular process|binding|catalytic activity|metabolic process|membrane-bounded organelle|organic substance metabolic process|intracellular organelle|intracellular|oxidoreductase activity|protein binding|cellular metabolic process|cytoplasm|carbohydrate metabolic process|oxidation-reduction process|oxidoreductase activity, acting on CH-OH group of donors|organic acid metabolic process|intrace…	K00016	L-lactate dehydrogenase[1.1.1.27]	mmu01100|mmu04922|mmu00010|mmu00270|mmu00620|mmu00640	Metabolic pathways - Mus musculus (mouse)|Glucagon signaling pathway - Mus musculus (mouse)|Glycolysis / Gluconeogenesis - Mus musculus (mouse)|Cysteine and methionine metabolism - Mus musculus (mouse)|Pyruvate metabolism - Mus musculus (mouse)|Propanoate metabolism - Mus musculus (mouse)	17:5417323-5418767	13197	10530	5275	4323	499.994	411.377	208.061	167.445	455.685	187.753	-1.2792	9.03569e-06	DOWN
ENSMUSG00000062438	Adam1b	a_disintegrin_and_metallopeptidase_domain_1b	GO:0022414|GO:0005488|GO:0000003|GO:0003824|GO:0016020|GO:0008152|GO:0031224|GO:0016787|GO:0071704|GO:0043167|GO:0048609|GO:0044702|GO:0005515|GO:0019953|GO:0008233|GO:0019538|GO:0043169|GO:0007276|GO:0016021|GO:0046872|GO:0048232|GO:0006508|GO:0008237|GO:0046914|GO:0004175|GO:0007283|GO:0004222|GO:0008270	reproductive process|binding|reproduction|catalytic activity|membrane|metabolic process|intrinsic component of membrane|hydrolase activity|organic substance metabolic process|ion binding|multicellular organismal reproductive process|single organism reproductive process|protein binding|sexual reproduction|peptidase activity|protein metabolic process|cation binding|gamete generation|integral compon…	-	-	-	-	5:121500098-121503435	3211	2377	1073	839	52.6637	40.1996	18.321	14.068	46.4317	16.1945	-1.51961	9.47633e-06	DOWN
ENSMUSG00000022155	Mroh2b	maestro_heat_like_repeat_family_member_2B	GO:0005488	binding	-	-	-	-	15:4898737-4962203	13152	10466	5279	4198	137.62	112.926	57.507	44.9086	125.273	51.2078	-1.29064	9.47633e-06	DOWN
ENSMUSG00000029883	1700074P13Rik	RIKEN_cDNA_1700074P13_gene	GO:0005623|GO:0003824|GO:0008152|GO:0043227|GO:0016787|GO:0071704|GO:0043229|GO:0005622|GO:0012505|GO:0005737|GO:0005794|GO:0008233|GO:0019538|GO:0017171|GO:0043231|GO:0008236|GO:0006508|GO:0004252|GO:0004175	cell|catalytic activity|metabolic process|membrane-bounded organelle|hydrolase activity|organic substance metabolic process|intracellular organelle|intracellular|endomembrane system|cytoplasm|Golgi apparatus|peptidase activity|protein metabolic process|serine hydrolase activity|intracellular membrane-bounded organelle|serine-type peptidase activity|proteolysis|serine-type endopeptidase activity|e…	-	-	-	-	6:40920437-40940557	3389	1999	903	715	64.7371	39.3746	17.9576	13.9632	52.0558	15.9604	-1.70556	9.79537e-06	DOWN
ENSMUSG00000027550	Lrrcc1	leucine_rich_repeat_and_coiled_coil_domain_containing_1	GO:0005623|GO:0005488|GO:0043227|GO:0043229|GO:0005622|GO:0005515|GO:0005737|GO:0043231|GO:0005634|GO:0005654|GO:0005815|GO:0005856|GO:0005813|GO:0031981|GO:0015630	cell|binding|membrane-bounded organelle|intracellular organelle|intracellular|protein binding|cytoplasm|intracellular membrane-bounded organelle|nucleus|nucleoplasm|microtubule organizing center|cytoskeleton|centrosome|nuclear lumen|microtubule cytoskeleton	-	-	-	-	3:14533788-14572658	6056	4405	2142	1961	32.7582	24.5698	12.0624	10.8445	28.664	11.4534	-1.32346	9.93612e-06	DOWN
ENSMUSG00000036557	1700011E24Rik	RIKEN_cDNA_1700011E24_gene	-	-	-	-	-	-	17:87389571-87427741	4736	3453	1663	1460	118.718	89.253	43.3987	37.4158	103.986	40.4073	-1.3637	9.96319e-06	DOWN
ENSMUSG00000050944	Efcab5	EF_hand_calcium_binding_domain_5	GO:0005488|GO:0043167|GO:0043169|GO:0046872|GO:0005509	binding|ion binding|cation binding|metal ion binding|calcium ion binding	-	-	-	-	11:77089915-77188968	9021	7165	3530	3085	65.2835	53.4671	26.5952	22.8245	59.3753	24.7098	-1.26478	9.96319e-06	DOWN
ENSMUSG00000022441	Efcab6	EF_hand_calcium_binding_domain_6	GO:0005623|GO:0009987|GO:0005488|GO:0008152|GO:0043227|GO:0019222|GO:0071704|GO:0043229|GO:0050794|GO:0006807|GO:0009058|GO:0005622|GO:0043167|GO:0044237|GO:0046483|GO:1901360|GO:0044249|GO:0043169|GO:0006725|GO:0006139|GO:0051171|GO:0043231|GO:0031323|GO:0005634|GO:0010468|GO:0016070|GO:0034645|GO:0046872|GO:0009059|GO:0010467|GO:0051252|GO:0005509|GO:0006351|GO:0032774|GO:0006355|GO:2001141|GO:…	cell|cellular process|binding|metabolic process|membrane-bounded organelle|regulation of metabolic process|organic substance metabolic process|intracellular organelle|regulation of cellular process|nitrogen compound metabolic process|biosynthetic process|intracellular|ion binding|cellular metabolic process|heterocycle metabolic process|organic cyclic compound metabolic process|cellular biosynthet…	-	-	-	-	15:83866712-84065379	6026	3271	1603	1386	41.0583	22.9812	11.3706	9.65456	32.0198	10.5126	-1.60684	1.07985e-05	DOWN
ENSMUSG00000062859	Tcp11	t_complex_protein_11	-	-	-	-	-	-	17:28066747-28080639	13994	11747	5867	4849	207.566	179.664	90.596	73.5298	193.615	82.0629	-1.23839	1.13228e-05	DOWN
ENSMUSG00000025927	Tfap2b	transcription_factor_AP_2_beta	GO:0050896|GO:0001071|GO:0000988|GO:0005623|GO:0009987|GO:0023052|GO:0005488|GO:0032502|GO:0008152|GO:0003700|GO:0048646|GO:0043227|GO:0019222|GO:0023051|GO:0009653|GO:0071704|GO:0048523|GO:0043229|GO:0009893|GO:0050794|GO:0006807|GO:0009058|GO:0005622|GO:0051641|GO:0030234|GO:0009892|GO:0051716|GO:0048856|GO:0005515|GO:0044237|GO:0000989|GO:0050793|GO:0008283|GO:0097159|GO:0045595|GO:0035295|GO:…	response to stimulus|nucleic acid binding transcription factor activity|transcription factor activity, protein binding|cell|cellular process|signaling|binding|developmental process|metabolic process|transcription factor activity, sequence-specific DNA binding|anatomical structure formation involved in morphogenesis|membrane-bounded organelle|regulation of metabolic process|regulation of signaling…	-	-	-	-	1:19208914-19238576	1	0	39	91	0.00548734	0	0.222928	0.510808	0.00274367	0.366868	7.06301	1.13228e-05	UP
ENSMUSG00000030887	Pdzd9	PDZ_domain_containing_9	GO:0005488|GO:0005515	binding|protein binding	-	-	-	-	7:120659296-120670343	3307	2439	1108	919	65.5493	49.8502	22.8641	18.6229	57.6998	20.7435	-1.47591	1.14255e-05	DOWN
ENSMUSG00000020435	Osbp2	oxysterol_binding_protein_2	GO:0022414|GO:0005623|GO:0009987|GO:0005488|GO:0000003|GO:0016020|GO:0032502|GO:0048609|GO:0042995|GO:0003006|GO:0044702|GO:0008289|GO:0048856|GO:0005515|GO:0019953|GO:0036094|GO:0097159|GO:0006810|GO:0036477|GO:0005496|GO:0043178|GO:0048869|GO:0048515|GO:0010876|GO:0048468|GO:0043005|GO:0007276|GO:0007281|GO:0007286|GO:0030425|GO:0032934|GO:0030154|GO:0048232|GO:0006869|GO:0097440|GO:0015485|GO:…	reproductive process|cell|cellular process|binding|reproduction|membrane|developmental process|multicellular organismal reproductive process|cell projection|developmental process involved in reproduction|single organism reproductive process|lipid binding|anatomical structure development|protein binding|sexual reproduction|small molecule binding|organic cyclic compound binding|transport|somatodend…	-	-	-	-	11:3703731-3863903	5740	2132	1001	797	38.7098	14.8258	7.02785	5.49496	26.7678	6.2614	-2.09594	1.17591e-05	DOWN
ENSMUSG00000090173	Fbxw10	F_box_and_WD_40_domain_protein_10	GO:0005488|GO:0005515	binding|protein binding	-	-	-	-	11:62847069-62877465	3521	2535	1154	991	22.6274	16.7984	7.72065	6.51089	19.7129	7.11577	-1.47005	1.17591e-05	DOWN
ENSMUSG00000024175	Tekt4	tektin_4	-	-	-	-	-	-	17:25471590-25476594	3719	1486	659	544	132.9	54.7569	24.5168	19.8745	93.8285	22.1956	-2.07975	1.20069e-05	DOWN
ENSMUSG00000035211	Xrra1	X_ray_radiation_resistance_associated_1	GO:0050896|GO:0005623|GO:0005488|GO:0043227|GO:0043229|GO:0005622|GO:0005515|GO:0005737|GO:0009314|GO:0043231|GO:0005634|GO:0010212|GO:0010165	response to stimulus|cell|binding|membrane-bounded organelle|intracellular organelle|intracellular|protein binding|cytoplasm|response to radiation|intracellular membrane-bounded organelle|nucleus|response to ionizing radiation|response to X-ray	-	-	-	-	7:99859218-99917824	6800	4100	2091	1722	141.497	87.9715	45.2971	36.6326	114.734	40.9648	-1.48584	1.20069e-05	DOWN
ENSMUSG00000071322	Tcp10a	t_complex_protein_10a	-	-	-	-	-	-	17:7324646-7345974	6499	4889	2488	2010	59.9593	46.5106	23.8968	18.9585	53.2349	21.4276	-1.3129	1.20069e-05	DOWN
ENSMUSG00000031831	Dnaaf1	dynein_axonemal_assembly_factor_1	GO:0005623|GO:0009987|GO:0005488|GO:0016020|GO:0032502|GO:0048646|GO:0043227|GO:0005886|GO:0009653|GO:0043229|GO:0050794|GO:0005929|GO:0005622|GO:0071944|GO:0016043|GO:0042995|GO:0048856|GO:0005515|GO:0035295|GO:0048598|GO:0009888|GO:0005737|GO:0005930|GO:0048565|GO:0048732|GO:0045502|GO:0032886|GO:0048869|GO:0051270|GO:0030323|GO:0007507|GO:0006928|GO:0031016|GO:0043231|GO:0048568|GO:0009887|GO:…	cell|cellular process|binding|membrane|developmental process|anatomical structure formation involved in morphogenesis|membrane-bounded organelle|plasma membrane|anatomical structure morphogenesis|intracellular organelle|regulation of cellular process|cilium|intracellular|cell periphery|cellular component organization|cell projection|anatomical structure development|protein binding|tube developmen…	-	-	-	-	8:119575235-119598454	24442	18051	9353	7785	474.342	361.225	188.966	154.458	417.783	171.712	-1.28276	1.20975e-05	DOWN
ENSMUSG00000026578	Ccdc181	coiled_coil_domain_containing_181	GO:0005623|GO:0043227|GO:0043229|GO:0005622|GO:0043231|GO:0005634|GO:0005654|GO:0031981	cell|membrane-bounded organelle|intracellular organelle|intracellular|intracellular membrane-bounded organelle|nucleus|nucleoplasm|nuclear lumen	-	-	-	-	1:164275585-164287847	8781	6700	3369	2911	251.823	198.129	100.585	85.3477	224.976	92.9662	-1.27499	1.2112e-05	DOWN
ENSMUSG00000062732	Lypd4	Ly6_Plaur_domain_containing_4	GO:0005623|GO:0016020|GO:0031224|GO:0005886|GO:0071944|GO:0031225	cell|membrane|intrinsic component of membrane|plasma membrane|cell periphery|anchored component of membrane	-	-	-	-	7:24864620-24869941	5747	3664	1829	1554	178.26	117.19	59.0617	49.279	147.725	54.1703	-1.44734	1.2508e-05	DOWN
ENSMUSG00000032489	Kif9	kinesin_family_member_9	GO:0005623|GO:0009987|GO:0005488|GO:0003824|GO:0032991|GO:0008152|GO:0043227|GO:0016787|GO:0043229|GO:0050794|GO:0005622|GO:0043167|GO:0097367|GO:0016043|GO:0043234|GO:0005515|GO:0036094|GO:0097159|GO:0043254|GO:0005737|GO:0005874|GO:0005875|GO:0001882|GO:0002102|GO:0016817|GO:1902115|GO:0008092|GO:0000166|GO:0031982|GO:0006928|GO:0043168|GO:0006996|GO:0046983|GO:0032403|GO:0022607|GO:0007017|GO:…	cell|cellular process|binding|catalytic activity|macromolecular complex|metabolic process|membrane-bounded organelle|hydrolase activity|intracellular organelle|regulation of cellular process|intracellular|ion binding|carbohydrate derivative binding|cellular component organization|protein complex|protein binding|small molecule binding|organic cyclic compound binding|regulation of protein complex a…	-	-	-	-	9:110476958-110525179	6924	5255	2645	2260	79.1039	61.9063	31.4591	26.3965	70.5051	28.9278	-1.28527	1.2556e-05	DOWN
ENSMUSG00000051435	Fhad1	forkhead_associated_FHA_phosphopeptide_binding_domain_1	GO:0005488|GO:0005515	binding|protein binding	-	-	-	-	4:141890438-142015082	5815	2681	1299	1133	42.6917	20.2961	9.92846	8.50396	31.4939	9.21621	-1.77283	1.2564e-05	DOWN
ENSMUSG00000050677	Ccdc96	coiled_coil_domain_containing_96	GO:0005623|GO:0043229|GO:0005622|GO:0005737|GO:0005815|GO:0005856|GO:0015630	cell|intracellular organelle|intracellular|cytoplasm|microtubule organizing center|cytoskeleton|microtubule cytoskeleton	-	-	-	-	5:36484588-36488172	8312	5259	2723	2232	126.933	82.8119	43.2908	34.8466	104.872	39.0687	-1.42455	1.2564e-05	DOWN
ENSMUSG00000036196	Slc26a8	solute_carrier_family_26_member_8	GO:0022414|GO:0005215|GO:0005623|GO:0009987|GO:0005488|GO:0000003|GO:0016020|GO:0032502|GO:0040011|GO:0031224|GO:0005886|GO:0048870|GO:0051321|GO:0048609|GO:0071944|GO:0003006|GO:0044702|GO:0048856|GO:0005515|GO:0019953|GO:0022857|GO:0019725|GO:0006810|GO:0022891|GO:0042592|GO:0055085|GO:0042391|GO:0005887|GO:0048869|GO:0048515|GO:0048468|GO:0006928|GO:0030317|GO:0007276|GO:0031226|GO:0007049|GO:…	reproductive process|transporter activity|cell|cellular process|binding|reproduction|membrane|developmental process|locomotion|intrinsic component of membrane|plasma membrane|cell motility|meiotic cell cycle|multicellular organismal reproductive process|cell periphery|developmental process involved in reproduction|single organism reproductive process|anatomical structure development|protein bindi…	-	-	-	-	17:28637783-28689987	5439	4337	2051	1953	69.6531	57.2707	27.3443	25.5695	63.4619	26.4569	-1.26225	1.27438e-05	DOWN
ENSMUSG00000026331	Slco6c1	solute_carrier_organic_anion_transporter_family_member_6c1	GO:0005215|GO:0005623|GO:0009987|GO:0005488|GO:0016020|GO:0031224|GO:0005886|GO:0071944|GO:0005515|GO:0022857|GO:0006810|GO:0022891|GO:0055085|GO:0005887|GO:0031226|GO:0016021|GO:0034220|GO:0015291|GO:0006811|GO:0015075|GO:0015347|GO:0015711|GO:0098656|GO:0006820|GO:0008509|GO:0008514|GO:0043252	transporter activity|cell|cellular process|binding|membrane|intrinsic component of membrane|plasma membrane|cell periphery|protein binding|transmembrane transporter activity|transport|substrate-specific transmembrane transporter activity|transmembrane transport|integral component of plasma membrane|intrinsic component of plasma membrane|integral component of membrane|ion transmembrane transport|s…	-	-	-	-	1:97059038-97128301	3084	2281	989	926	49.2385	37.5523	16.4386	15.1147	43.3954	15.7767	-1.45975	1.28245e-05	DOWN
ENSMUSG00000028637	Ccdc30	coiled_coil_domain_containing_30	GO:0005576|GO:0043227|GO:1903561|GO:0070062|GO:0031982	extracellular region|membrane-bounded organelle|extracellular vesicle|extracellular exosome|vesicle	-	-	-	-	4:119322893-119415521	4783	3302	1633	1402	26.9341	19.1735	9.57343	8.07138	23.0538	8.8224	-1.38576	1.28245e-05	DOWN
ENSMUSG00000037661	Gpr160	G_protein_coupled_receptor_160	GO:0050896|GO:0005623|GO:0009987|GO:0023052|GO:0004871|GO:0032991|GO:0016020|GO:0031224|GO:0005886|GO:0050794|GO:0038023|GO:0071944|GO:0051716|GO:0004872|GO:0043234|GO:0007154|GO:0043235|GO:0007165|GO:0004888|GO:0016021|GO:0004930|GO:0007186	response to stimulus|cell|cellular process|signaling|signal transducer activity|macromolecular complex|membrane|intrinsic component of membrane|plasma membrane|regulation of cellular process|signaling receptor activity|cell periphery|cellular response to stimulus|receptor activity|protein complex|cell communication|receptor complex|signal transduction|transmembrane signaling receptor activity|int…	-	-	-	-	3:30855950-30897192	1766	1989	661	724	13.4281	15.5949	5.23246	5.62809	14.5115	5.43028	-1.4181	1.33342e-05	DOWN
ENSMUSG00000031849	Comp	cartilage_oligomeric_matrix_protein	GO:0009987|GO:0005576|GO:0005488|GO:0031012|GO:0032502|GO:0040007|GO:0043227|GO:0007155|GO:0009653|GO:0005578|GO:0048523|GO:0050794|GO:0043167|GO:0097367|GO:0005615|GO:0048856|GO:0005515|GO:0048589|GO:1903561|GO:0070062|GO:0009888|GO:0035265|GO:0060351|GO:0008201|GO:0005539|GO:0008219|GO:0043395|GO:0043169|GO:0019899|GO:0010941|GO:0031982|GO:0043168|GO:0001948|GO:0060348|GO:0009887|GO:0007275|GO:…	cellular process|extracellular region|binding|extracellular matrix|developmental process|growth|membrane-bounded organelle|cell adhesion|anatomical structure morphogenesis|proteinaceous extracellular matrix|negative regulation of cellular process|regulation of cellular process|ion binding|carbohydrate derivative binding|extracellular space|anatomical structure development|protein binding|developm…	K04659	thrombospondin 2/3/4/5[-]	mmu04151|mmu04510|mmu04145|mmu04512|mmu05144	PI3K-Akt signaling pathway - Mus musculus (mouse)|Focal adhesion - Mus musculus (mouse)|Phagosome - Mus musculus (mouse)|ECM-receptor interaction - Mus musculus (mouse)|Malaria - Mus musculus (mouse)	8:70373548-70382065	2723	2223	976	815	61.4743	51.7496	22.939	18.8105	56.6119	20.8748	-1.43935	1.42992e-05	DOWN
ENSMUSG00000075249	Fsip2	fibrous_sheath_interacting_protein_2	GO:0005623|GO:0005488|GO:0043227|GO:0043229|GO:0005929|GO:0005622|GO:0042995|GO:0005515|GO:0005737|GO:0031514|GO:0043231|GO:0005739	cell|binding|membrane-bounded organelle|intracellular organelle|cilium|intracellular|cell projection|protein binding|cytoplasm|motile cilium|intracellular membrane-bounded organelle|mitochondrion	-	-	-	-	2:82943634-83008937	10528	6722	3471	2990	23.6703	15.584	8.12442	6.8727	19.6272	7.49856	-1.38817	1.44812e-05	DOWN
ENSMUSG00000034151	Zbbx	zinc_finger_B_box_domain_containing	GO:0005623|GO:0005488|GO:0005622|GO:0043167|GO:0043169|GO:0046872|GO:0046914|GO:0008270	cell|binding|intracellular|ion binding|cation binding|metal ion binding|transition metal ion binding|zinc ion binding	-	-	-	-	3:75037907-75165034	3402	1306	575	495	47.7927	18.9187	8.40958	7.10935	33.3557	7.75947	-2.1039	1.45251e-05	DOWN
ENSMUSG00000056018	Ccdc7b	coiled_coil_domain_containing_7B	-	-	-	-	-	-	8:129067134-129183732	2613	1524	688	557	45.0845	27.114	12.3582	9.82517	36.0992	11.0917	-1.70249	1.45251e-05	DOWN
ENSMUSG00000073102	Drc1	dynein_regulatory_complex_subunit_1	GO:0005623|GO:0009987|GO:0032502|GO:0040011|GO:0048646|GO:0009653|GO:0043229|GO:0048870|GO:0005929|GO:0005622|GO:0016043|GO:0042995|GO:0048856|GO:0005930|GO:0048869|GO:0001539|GO:0007507|GO:0006928|GO:0006996|GO:0007389|GO:0007275|GO:0030030|GO:0048513|GO:0022607|GO:0007017|GO:0072359|GO:0035082|GO:0070286|GO:0042384|GO:0000226|GO:0032990|GO:0007010|GO:0000902|GO:0070925|GO:0006461|GO:0044782|GO:…	cell|cellular process|developmental process|locomotion|anatomical structure formation involved in morphogenesis|anatomical structure morphogenesis|intracellular organelle|cell motility|cilium|intracellular|cellular component organization|cell projection|anatomical structure development|axoneme|cellular developmental process|cilium or flagellum-dependent cell motility|heart development|movement of…	-	-	-	-	5:30281388-30366695	3175	2435	1090	984	58.6637	46.3924	20.9668	18.5874	52.528	19.7771	-1.40926	1.45251e-05	DOWN
ENSMUSG00000020878	Lrrc46	leucine_rich_repeat_containing_46	GO:0009987|GO:0005488|GO:0051050|GO:0050794|GO:0051641|GO:0016043|GO:0005515|GO:1903829|GO:0006810|GO:0051222|GO:0032388|GO:0060341|GO:0051130|GO:0032880|GO:0090316|GO:0051649|GO:0008104|GO:0045184|GO:0006996|GO:0051128|GO:0031647|GO:0051223|GO:0033043|GO:0070201|GO:0034613|GO:0015031|GO:0032386|GO:0006626|GO:0072594|GO:1903827|GO:0046907|GO:1903955|GO:0010638|GO:0007005|GO:1903214|GO:0033365|GO:…	cellular process|binding|positive regulation of transport|regulation of cellular process|cellular localization|cellular component organization|protein binding|positive regulation of cellular protein localization|transport|positive regulation of protein transport|positive regulation of intracellular transport|regulation of cellular localization|positive regulation of cellular component organizatio…	-	-	-	-	11:97034602-97041407	8525	6033	3144	2518	349.338	254.921	134.126	105.488	302.129	119.807	-1.33445	1.45251e-05	DOWN
ENSMUSG00000091415	Ak9	adenylate_kinase_9	GO:0005623|GO:0009987|GO:0005488|GO:0003824|GO:0016020|GO:0008152|GO:0043227|GO:0031090|GO:0071704|GO:0043229|GO:0016740|GO:0006807|GO:0009058|GO:0005622|GO:0043167|GO:0097367|GO:0012505|GO:0044237|GO:0036094|GO:0097159|GO:0006793|GO:0006091|GO:0046483|GO:0005737|GO:1901360|GO:0044249|GO:0001882|GO:0000166|GO:0006725|GO:0006139|GO:0019637|GO:0043168|GO:0043231|GO:0005635|GO:0031965|GO:0016772|GO:…	cell|cellular process|binding|catalytic activity|membrane|metabolic process|membrane-bounded organelle|organelle membrane|organic substance metabolic process|intracellular organelle|transferase activity|nitrogen compound metabolic process|biosynthetic process|intracellular|ion binding|carbohydrate derivative binding|endomembrane system|cellular metabolic process|small molecule binding|organic cyc…	-	-	-	-	10:41303980-41434534	4518	3464	1688	1476	35.5432	28.1002	13.8249	11.8712	31.8217	12.8481	-1.30846	1.45251e-05	DOWN
ENSMUSG00000072770	Acrbp	proacrosin_binding_protein	GO:0022414|GO:0005623|GO:0009987|GO:0005576|GO:0000003|GO:0032502|GO:0008152|GO:0043227|GO:0019222|GO:0071704|GO:0043229|GO:0009893|GO:0050794|GO:0005622|GO:0048609|GO:0012505|GO:0030234|GO:0003006|GO:0044702|GO:0048856|GO:0044237|GO:0019953|GO:0005737|GO:0050790|GO:0019538|GO:0043085|GO:0008047|GO:0030141|GO:0048869|GO:0048515|GO:0031325|GO:0001669|GO:0048468|GO:0031982|GO:0007276|GO:0007281|GO:…	reproductive process|cell|cellular process|extracellular region|reproduction|developmental process|metabolic process|membrane-bounded organelle|regulation of metabolic process|organic substance metabolic process|intracellular organelle|positive regulation of metabolic process|regulation of cellular process|intracellular|multicellular organismal reproductive process|endomembrane system|enzyme regu…	-	-	-	-	6:125049689-125063267	7824	4912	2600	1944	75.6781	48.9915	26.1815	19.2236	62.3348	22.7025	-1.45718	1.52108e-05	DOWN
ENSMUSG00000028813	CK137956	cDNA_sequence_CK137956	GO:0005488|GO:0005515	binding|protein binding	-	-	-	-	4:127927592-127970951	5301	4430	2182	1791	125.145	107.841	53.6279	43.2265	116.493	48.4272	-1.26635	1.53737e-05	DOWN
ENSMUSG00000042616	Oscp1	organic_solute_carrier_partner_1	GO:0005623|GO:0009987|GO:0016020|GO:0005886|GO:0051050|GO:0050794|GO:0051641|GO:0071944|GO:0016043|GO:0045178|GO:1903829|GO:0006810|GO:0051222|GO:0009925|GO:0032388|GO:0060341|GO:0051130|GO:0032880|GO:0090316|GO:0051649|GO:0016323|GO:0008104|GO:0045184|GO:0006996|GO:0051128|GO:0051223|GO:0033043|GO:0070201|GO:0034613|GO:0015031|GO:0032386|GO:0006626|GO:0072594|GO:1903827|GO:0046907|GO:1903955|GO:…	cell|cellular process|membrane|plasma membrane|positive regulation of transport|regulation of cellular process|cellular localization|cell periphery|cellular component organization|basal part of cell|positive regulation of cellular protein localization|transport|positive regulation of protein transport|basal plasma membrane|positive regulation of intracellular transport|regulation of cellular loca…	-	-	-	-	4:126058565-126092195	4658	4083	1933	1737	43.1562	39.0072	18.6447	16.4528	41.0817	17.5488	-1.22713	1.59015e-05	DOWN
ENSMUSG00000026546	Cfap45	cilia_and_flagella_associated_protein_45	GO:0005623|GO:0043227|GO:0043229|GO:0005622|GO:0043231|GO:0005634|GO:0005654|GO:0031981	cell|membrane-bounded organelle|intracellular organelle|intracellular|intracellular membrane-bounded organelle|nucleus|nucleoplasm|nuclear lumen	-	-	-	-	1:172520801-172545870	7217	3820	1985	1610	59.2453	32.3357	16.9643	13.512	45.7905	15.2382	-1.58736	1.63256e-05	DOWN
ENSMUSG00000036463	4930544G11Rik	RIKEN_cDNA_4930544G11_gene	GO:0050896|GO:0030054|GO:0005623|GO:0009987|GO:0005576|GO:0023052|GO:0005488|GO:0016020|GO:0032502|GO:0008152|GO:0040011|GO:0044089|GO:0043227|GO:0005911|GO:0019222|GO:0023051|GO:0043229|GO:0048870|GO:0009893|GO:0009605|GO:0050794|GO:0005622|GO:0043167|GO:0097367|GO:0071944|GO:0012505|GO:0016043|GO:0051716|GO:0030055|GO:0048856|GO:0005515|GO:1903561|GO:0040012|GO:0036094|GO:0050793|GO:0097159|GO:…	response to stimulus|cell junction|cell|cellular process|extracellular region|signaling|binding|membrane|developmental process|metabolic process|locomotion|positive regulation of cellular component biogenesis|membrane-bounded organelle|cell-cell junction|regulation of metabolic process|regulation of signaling|intracellular organelle|cell motility|positive regulation of metabolic process|response …	K04513	Ras homolog gene family, member A[-]	mmu05200|mmu04144|mmu05203|mmu04014|mmu04810|mmu04015|mmu04510|mmu05205|mmu04024|mmu04062|mmu05152|mmu04360|mmu04022|mmu04921|mmu04310|mmu04072|mmu05206|mmu04530|mmu04270|mmu04071|mmu04722|mmu04611|mmu04670|mmu04660|mmu04972|mmu04350|mmu05100|mmu04520|mmu05133|mmu05210	Pathways in cancer - Mus musculus (mouse)|Endocytosis - Mus musculus (mouse)|Viral carcinogenesis - Mus musculus (mouse)|Ras signaling pathway - Mus musculus (mouse)|Regulation of actin cytoskeleton - Mus musculus (mouse)|Rap1 signaling pathway - Mus musculus (mouse)|Focal adhesion - Mus musculus (mouse)|Proteoglycans in cancer - Mus musculus (mouse)|cAMP signaling pathway - Mus musculus (mouse)|…	6:65952609-65954014	3984	2706	1278	1153	155.129	108.648	51.8063	45.8986	131.888	48.8524	-1.43281	1.73906e-05	DOWN
ENSMUSG00000027157	4930430A15Rik	RIKEN_cDNA_4930430A15_gene	GO:0005488|GO:0005515	binding|protein binding	-	-	-	-	2:111162061-111229602	2852	2009	930	725	62.2558	45.2201	21.1345	16.1795	53.7379	18.657	-1.52622	1.7669e-05	DOWN
ENSMUSG00000024654	Asrgl1	asparaginase_like_1	GO:0005623|GO:0009987|GO:0003824|GO:0008152|GO:0043227|GO:0016787|GO:0071704|GO:0043229|GO:0006807|GO:0005622|GO:0044237|GO:0009056|GO:0005737|GO:0008233|GO:0019538|GO:0006082|GO:0006520|GO:0043231|GO:0016810|GO:0005634|GO:0009063|GO:0006508|GO:0016811|GO:0004067|GO:0019752|GO:0006528|GO:0008238|GO:0046395|GO:0008242|GO:0033345|GO:0008798	cell|cellular process|catalytic activity|metabolic process|membrane-bounded organelle|hydrolase activity|organic substance metabolic process|intracellular organelle|nitrogen compound metabolic process|intracellular|cellular metabolic process|catabolic process|cytoplasm|peptidase activity|protein metabolic process|organic acid metabolic process|cellular amino acid metabolic process|intracellular m…	-	-	-	-	19:9109868-9135636	15697	12662	6550	5419	190.334	158.316	82.6838	67.1764	174.325	74.9301	-1.21816	1.7669e-05	DOWN
ENSMUSG00000020193	Zpbp	zona_pellucida_binding_protein	GO:0022414|GO:0005623|GO:0009987|GO:0005576|GO:0000003|GO:0032991|GO:0032502|GO:0048646|GO:0043227|GO:0009653|GO:0043229|GO:0044297|GO:0005622|GO:0048609|GO:0012505|GO:0016043|GO:0003006|GO:0044702|GO:0043234|GO:0048856|GO:0019953|GO:0001675|GO:0005737|GO:0010256|GO:0030141|GO:0048869|GO:0048515|GO:0002199|GO:0009566|GO:0001669|GO:0035036|GO:0048468|GO:0031982|GO:0007276|GO:0008037|GO:0007281|GO:…	reproductive process|cell|cellular process|extracellular region|reproduction|macromolecular complex|developmental process|anatomical structure formation involved in morphogenesis|membrane-bounded organelle|anatomical structure morphogenesis|intracellular organelle|cell body|intracellular|multicellular organismal reproductive process|endomembrane system|cellular component organization|developmenta…	-	-	-	-	11:11279626-11462408	2582	1712	777	658	33.2759	22.7509	10.4249	8.66955	28.0134	9.54725	-1.55296	1.82334e-05	DOWN
ENSMUSG00000037801	Iqch	IQ_motif_containing_H	GO:0005488|GO:0005515	binding|protein binding	-	-	-	-	9:63421455-63602493	4825	3078	1522	1387	32.1197	21.1283	10.548	9.4395	26.624	9.99373	-1.41363	1.82334e-05	DOWN
ENSMUSG00000039342	Ankar	ankyrin_and_armadillo_repeat_containing	GO:0000988|GO:0030054|GO:0005623|GO:0009987|GO:0005488|GO:0016020|GO:0032502|GO:0008152|GO:0031224|GO:0005911|GO:0019222|GO:0071704|GO:0009893|GO:0050794|GO:0006807|GO:0009058|GO:0005622|GO:0005515|GO:0044237|GO:0000989|GO:0050793|GO:0045595|GO:0046483|GO:0005737|GO:0005912|GO:1901360|GO:0044249|GO:0005102|GO:0048869|GO:0003712|GO:0006725|GO:0031325|GO:0006139|GO:0051171|GO:0031323|GO:0005913|GO:…	transcription factor activity, protein binding|cell junction|cell|cellular process|binding|membrane|developmental process|metabolic process|intrinsic component of membrane|cell-cell junction|regulation of metabolic process|organic substance metabolic process|positive regulation of metabolic process|regulation of cellular process|nitrogen compound metabolic process|biosynthetic process|intracellul…	-	-	-	-	1:72642980-72700564	3942	3428	1572	1478	47.1925	42.3174	19.5924	18.0896	44.7549	18.841	-1.24817	1.85721e-05	DOWN
ENSMUSG00000040298	Btbd16	BTB_POZ_domain_containing_16	-	-	-	-	-	-	7:130774069-130825897	2723	1428	651	529	43.4368	23.4888	10.8111	8.62708	33.4628	9.7191	-1.78366	1.88728e-05	DOWN
ENSMUSG00000086211	Gm12462	predicted_gene_12462	-	-	-	-	-	-	4:44664415-44685347	1620	1485	557	504	29.0215	27.4317	10.3882	9.23065	28.2266	9.80941	-1.52482	1.93851e-05	DOWN
ENSMUSG00000004347	Pde1c	phosphodiesterase_1C	GO:0050896|GO:0005623|GO:0009987|GO:0023052|GO:0005488|GO:0003824|GO:0008152|GO:0016787|GO:0050794|GO:0005929|GO:0043167|GO:0042995|GO:0051716|GO:0005515|GO:0016788|GO:0010035|GO:0007154|GO:0005516|GO:0043169|GO:0007165|GO:0050877|GO:0046872|GO:0042578|GO:0007600|GO:0010038|GO:0051592|GO:0008081|GO:0007606|GO:0007608|GO:0004112|GO:0004114|GO:0004117|GO:0047555|GO:0048101	response to stimulus|cell|cellular process|signaling|binding|catalytic activity|metabolic process|hydrolase activity|regulation of cellular process|cilium|ion binding|cell projection|cellular response to stimulus|protein binding|hydrolase activity, acting on ester bonds|response to inorganic substance|cell communication|calmodulin binding|cation binding|signal transduction|neurological system pro…	K13755	calcium/calmodulin-dependent 3',5'-cyclic nucleotide phosphodiesterase[3.1.4.17]	mmu04740|mmu04020|mmu00230|mmu05032|mmu04742|mmu04924	Olfactory transduction - Mus musculus (mouse)|Calcium signaling pathway - Mus musculus (mouse)|Purine metabolism - Mus musculus (mouse)|Morphine addiction - Mus musculus (mouse)|Taste transduction - Mus musculus (mouse)|Renin secretion - Mus musculus (mouse)	6:56069804-56569103	6175	5543	2774	2249	11.6116	10.7479	5.43052	4.32357	11.1797	4.87705	-1.19681	1.93851e-05	DOWN
ENSMUSG00000034239	Gm884	predicted_gene_884	GO:0005488|GO:0016020|GO:0031224|GO:0005515|GO:0016021	binding|membrane|intrinsic component of membrane|protein binding|integral component of membrane	-	-	-	-	11:103534577-103621140	7487	3932	2017	1853	31.9228	17.2873	8.95319	8.07729	24.605	8.51524	-1.53083	2.04931e-05	DOWN
ENSMUSG00000044176	Spink10	serine_peptidase_inhibitor_Kazal_type_10	GO:0009987|GO:0005488|GO:0016020|GO:0008152|GO:0031224|GO:0019222|GO:0071704|GO:0048523|GO:0050794|GO:0030234|GO:0009892|GO:0005515|GO:0044237|GO:0043086|GO:0050790|GO:0031324|GO:0019538|GO:0004857|GO:0031323|GO:0016021|GO:0044092|GO:0032269|GO:0051346|GO:0051246|GO:0044267|GO:0051248|GO:0030414|GO:0006508|GO:0032268|GO:0045861|GO:0010466|GO:0030162|GO:0052547|GO:0004866|GO:0004867|GO:0010951|GO:…	cellular process|binding|membrane|metabolic process|intrinsic component of membrane|regulation of metabolic process|organic substance metabolic process|negative regulation of cellular process|regulation of cellular process|enzyme regulator activity|negative regulation of metabolic process|protein binding|cellular metabolic process|negative regulation of catalytic activity|regulation of catalytic …	-	-	-	-	18:62548911-62661366	0	0	26	83	0	0	0.654553	2.0519	0	1.35322	Inf	2.06695e-05	UP
ENSMUSG00000032827	Ppp1r9a	protein_phosphatase_1_regulatory_inhibitor_subunit_9A	GO:0050896|GO:0005623|GO:0009987|GO:0023052|GO:0045202|GO:0005488|GO:0032502|GO:0008152|GO:0030427|GO:0031594|GO:0019222|GO:0023051|GO:0009653|GO:0071704|GO:0048523|GO:0043229|GO:0044297|GO:0009893|GO:0050794|GO:0005622|GO:0031252|GO:0051641|GO:0071944|GO:0016043|GO:0042995|GO:0051716|GO:1900272|GO:0044326|GO:0051051|GO:0048856|GO:1900454|GO:0060076|GO:0005515|GO:0044237|GO:0050793|GO:0007269|GO:…	response to stimulus|cell|cellular process|signaling|synapse|binding|developmental process|metabolic process|site of polarized growth|neuromuscular junction|regulation of metabolic process|regulation of signaling|anatomical structure morphogenesis|organic substance metabolic process|negative regulation of cellular process|intracellular organelle|cell body|positive regulation of metabolic process|…	-	-	-	-	6:4902917-5165661	1067	1325	3374	4257	2.25749	2.89067	7.43164	9.20793	2.57408	8.31978	1.69249	2.06695e-05	UP
ENSMUSG00000026994	Galnt3	UDP_N_acetyl_alpha_D_galactosamine_polypeptide_N_acetylgalactosaminyltransferase_3	GO:0005623|GO:0009987|GO:0005576|GO:0005488|GO:0003824|GO:0016020|GO:0008152|GO:0031224|GO:0043227|GO:0031090|GO:0071704|GO:0043229|GO:0016740|GO:0009058|GO:0005622|GO:0043167|GO:0012505|GO:0030246|GO:0005515|GO:1903561|GO:0044237|GO:0070062|GO:0005737|GO:0098588|GO:0005794|GO:0044249|GO:0019538|GO:0005975|GO:0016757|GO:0043169|GO:0006486|GO:0031982|GO:0043231|GO:0016021|GO:0016758|GO:0009100|GO:…	cell|cellular process|extracellular region|binding|catalytic activity|membrane|metabolic process|intrinsic component of membrane|membrane-bounded organelle|organelle membrane|organic substance metabolic process|intracellular organelle|transferase activity|biosynthetic process|intracellular|ion binding|endomembrane system|carbohydrate binding|protein binding|extracellular vesicle|cellular metaboli…	K00710	polypeptide N-acetylgalactosaminyltransferase[2.4.1.41]	mmu01100|mmu00512	Metabolic pathways - Mus musculus (mouse)|Mucin type O-Glycan biosynthesis - Mus musculus (mouse)	2:66082766-66124994	4782	3416	1747	1420	50.1914	36.9708	19.0894	15.2372	43.5811	17.1633	-1.34438	2.10701e-05	DOWN
ENSMUSG00000078907	Fam186b	family_with_sequence_similarity_186_member_B	GO:0032991|GO:0043234	macromolecular complex|protein complex	-	-	-	-	15:99271018-99287180	5375	4762	2318	2109	92.3324	84.3502	41.4542	37.0382	88.3413	39.2462	-1.17054	2.10701e-05	DOWN
ENSMUSG00000055053	Nfic	nuclear_factor_I_C	GO:0001071|GO:0005623|GO:0009987|GO:0005488|GO:0032502|GO:0008152|GO:0003700|GO:0043227|GO:0019222|GO:0009653|GO:0071704|GO:0048523|GO:0043229|GO:0009893|GO:0050794|GO:0006807|GO:0009058|GO:0005622|GO:0009892|GO:0048856|GO:0005515|GO:0044237|GO:0097159|GO:0046483|GO:0000981|GO:1901360|GO:0031324|GO:0009890|GO:0044249|GO:0003676|GO:0006725|GO:0031325|GO:0006139|GO:0051171|GO:0043231|GO:0009887|GO:…	nucleic acid binding transcription factor activity|cell|cellular process|binding|developmental process|metabolic process|transcription factor activity, sequence-specific DNA binding|membrane-bounded organelle|regulation of metabolic process|anatomical structure morphogenesis|organic substance metabolic process|negative regulation of cellular process|intracellular organelle|positive regulation of …	-	-	-	-	10:81396186-81431005	1381	1184	3801	4253	7.88375	6.96967	22.59	24.8217	7.42671	23.7059	1.67445	2.10701e-05	UP
ENSMUSG00000019856	Fam184a	family_with_sequence_similarity_184_member_A	GO:0005576|GO:0005488|GO:0005615|GO:0005515	extracellular region|binding|extracellular space|protein binding	-	-	-	-	10:53633145-53750909	2806	1877	851	774	24.033	16.577	7.58804	6.77735	20.305	7.18269	-1.49924	2.12777e-05	DOWN
ENSMUSG00000045835	Hdgfl1	hepatoma_derived_growth_factor_like_1	-	-	-	-	-	-	13:26768173-26770119	4325	3962	1905	1635	121.612	114.876	55.7655	47.001	118.244	51.3833	-1.2024	2.12869e-05	DOWN
ENSMUSG00000029206	Nsun7	NOL1_NOP2_Sun_domain_family_member_7	GO:0009987|GO:0005488|GO:0003824|GO:0008152|GO:0040011|GO:0016740|GO:0048870|GO:0016043|GO:0032259|GO:0097159|GO:0003676|GO:0006928|GO:0030317|GO:0006996|GO:0003723|GO:0008168|GO:0007005|GO:0030382	cellular process|binding|catalytic activity|metabolic process|locomotion|transferase activity|cell motility|cellular component organization|methylation|organic cyclic compound binding|nucleic acid binding|movement of cell or subcellular component|sperm motility|organelle organization|RNA binding|methyltransferase activity|mitochondrion organization|sperm mitochondrion organization	-	-	-	-	5:66259897-66298026	4133	3077	1490	1337	32.5659	25.0004	12.2226	10.7703	28.7831	11.4964	-1.32404	2.15745e-05	DOWN
ENSMUSG00000052911	Lamb2	laminin_beta_2	GO:0050896|GO:0009987|GO:0005576|GO:0045202|GO:0005488|GO:0031012|GO:0032991|GO:0032502|GO:0040007|GO:0040011|GO:0043227|GO:0007155|GO:0009653|GO:0005578|GO:0005605|GO:0009605|GO:0043256|GO:0016043|GO:0006950|GO:0051716|GO:0016049|GO:0005604|GO:0043234|GO:0048856|GO:0005515|GO:0048589|GO:1903561|GO:0070062|GO:0033554|GO:0009611|GO:0009888|GO:0072006|GO:0001822|GO:0050839|GO:0007423|GO:0050808|GO:…	response to stimulus|cellular process|extracellular region|synapse|binding|extracellular matrix|macromolecular complex|developmental process|growth|locomotion|membrane-bounded organelle|cell adhesion|anatomical structure morphogenesis|proteinaceous extracellular matrix|basal lamina|response to external stimulus|laminin complex|cellular component organization|response to stress|cellular response t…	K06243	laminin, beta 2[-]	mmu05200|mmu04151|mmu04510|mmu05145|mmu05146|mmu05222|mmu04512	Pathways in cancer - Mus musculus (mouse)|PI3K-Akt signaling pathway - Mus musculus (mouse)|Focal adhesion - Mus musculus (mouse)|Toxoplasmosis - Mus musculus (mouse)|Amoebiasis - Mus musculus (mouse)|Small cell lung cancer - Mus musculus (mouse)|ECM-receptor interaction - Mus musculus (mouse)	9:108479736-108490530	2317	3296	8227	8228	16.9764	24.9017	62.754	61.6329	20.9391	62.1935	1.57057	2.16892e-05	UP
ENSMUSG00000079324	4932414N04Rik	RIKEN_cDNA_4932414N04_gene	-	-	-	-	-	-	2:68656486-68748467	3387	2825	1250	1225	36.9966	31.819	14.2146	13.6798	34.4078	13.9472	-1.30276	2.20336e-05	DOWN
ENSMUSG00000020481	Ankrd36	ankyrin_repeat_domain_36	GO:0005488|GO:0005515	binding|protein binding	-	-	-	-	11:5569684-5689337	8368	5630	2948	2571	61.9081	42.9493	22.7056	19.4458	52.4287	21.0757	-1.31478	2.22298e-05	DOWN
ENSMUSG00000106306	4933401H06Rik	RIKEN_cDNA_4933401H06_gene	-	-	-	-	-	-	3:135833701-135840269	661	557	147	113	19.2385	16.7165	4.45417	3.36235	17.9775	3.90826	-2.20159	2.32576e-05	DOWN
ENSMUSG00000029784	Ssmem1	serine_rich_single_pass_membrane_protein_1	GO:0016020|GO:0031224|GO:0016021	membrane|intrinsic component of membrane|integral component of membrane	-	-	-	-	6:30509849-30520254	3147	2106	1003	782	61.9295	42.7347	20.5485	15.7328	52.3321	18.1407	-1.52847	2.34524e-05	DOWN
ENSMUSG00000048707	Tprn	taperin	GO:0005623|GO:0005488|GO:0032420|GO:0042995|GO:0005515|GO:0019899|GO:0050877|GO:0032421|GO:0019902|GO:0007600|GO:0050954|GO:0007605	cell|binding|stereocilium|cell projection|protein binding|enzyme binding|neurological system process|stereocilium bundle|phosphatase binding|sensory perception|sensory perception of mechanical stimulus|sensory perception of sound	-	-	-	-	2:25262618-25269885	6744	5039	2600	2313	100.275	77.2573	40.2463	35.1599	88.766	37.7031	-1.23532	2.34524e-05	DOWN
ENSMUSG00000030792	Dkkl1	dickkopf_like_1	GO:0050896|GO:0009987|GO:0005576|GO:0005488|GO:0002376|GO:0032502|GO:0008152|GO:0051707|GO:0009607|GO:0009605|GO:0050794|GO:0016043|GO:0006950|GO:0051716|GO:0006914|GO:0005515|GO:0050793|GO:0002682|GO:0009056|GO:0045595|GO:0033554|GO:0045597|GO:0006952|GO:0009615|GO:0016236|GO:0000422|GO:0048869|GO:0098542|GO:0043207|GO:0050688|GO:0051607|GO:0006996|GO:0050691|GO:0045598|GO:0030154|GO:0045600|GO:…	response to stimulus|cellular process|extracellular region|binding|immune system process|developmental process|metabolic process|response to other organism|response to biotic stimulus|response to external stimulus|regulation of cellular process|cellular component organization|response to stress|cellular response to stimulus|autophagy|protein binding|regulation of developmental process|regulation …	-	-	-	-	7:45207525-45211883	8866	7231	3736	3118	537.524	452.053	235.807	193.261	494.789	214.534	-1.20561	2.34524e-05	DOWN
ENSMUSG00000040936	Ulk4	unc_51_like_kinase_4	GO:0050896|GO:0009987|GO:0023052|GO:0005488|GO:0003824|GO:0032502|GO:0008152|GO:0040011|GO:0019222|GO:0023051|GO:0009653|GO:0071704|GO:0016740|GO:0048870|GO:0050794|GO:0043167|GO:0097367|GO:0016043|GO:0006950|GO:0051716|GO:0048856|GO:0044237|GO:0040012|GO:0036094|GO:0050793|GO:0097159|GO:0045595|GO:0006793|GO:0033554|GO:0007154|GO:0021537|GO:0022038|GO:0019538|GO:0001882|GO:0009966|GO:0010646|GO:…	response to stimulus|cellular process|signaling|binding|catalytic activity|developmental process|metabolic process|locomotion|regulation of metabolic process|regulation of signaling|anatomical structure morphogenesis|organic substance metabolic process|transferase activity|cell motility|regulation of cellular process|ion binding|carbohydrate derivative binding|cellular component organization|resp…	-	-	-	-	9:120960268-121277197	5093	3749	1881	1684	27.8379	21.13	10.7036	9.41029	24.484	10.057	-1.28364	2.36172e-05	DOWN
ENSMUSG00000059854	Hydin	HYDIN_axonemal_central_pair_apparatus_protein	GO:0005623|GO:0009987|GO:0032502|GO:0048646|GO:0009653|GO:0005929|GO:0016043|GO:0042995|GO:0048856|GO:0009888|GO:0005930|GO:0060438|GO:0048869|GO:0048468|GO:0060322|GO:0006928|GO:0007420|GO:0006996|GO:0007275|GO:0030030|GO:0048513|GO:0022607|GO:0007017|GO:0007399|GO:1990718|GO:0035082|GO:0042384|GO:0007018|GO:0000226|GO:0032990|GO:0007010|GO:0000902|GO:0030154|GO:0007417|GO:0070925|GO:0060429|GO:…	cell|cellular process|developmental process|anatomical structure formation involved in morphogenesis|anatomical structure morphogenesis|cilium|cellular component organization|cell projection|anatomical structure development|tissue development|axoneme|trachea development|cellular developmental process|cell development|head development|movement of cell or subcellular component|brain development|org…	-	-	-	-	8:110266977-110610253	10379	8489	4376	3751	36.0018	30.3631	15.8025	13.3019	33.1824	14.5522	-1.18919	2.37585e-05	DOWN
ENSMUSG00000020867	Spata20	spermatogenesis_associated_20	GO:0022414|GO:0009987|GO:0005576|GO:0005488|GO:0000003|GO:0003824|GO:0032502|GO:0008152|GO:0048609|GO:0044702|GO:0048856|GO:0005515|GO:0019953|GO:0048869|GO:0007276|GO:0007275|GO:0030154|GO:0048232|GO:0007283	reproductive process|cellular process|extracellular region|binding|reproduction|catalytic activity|developmental process|metabolic process|multicellular organismal reproductive process|single organism reproductive process|anatomical structure development|protein binding|sexual reproduction|cellular developmental process|gamete generation|multicellular organism development|cell differentiation|mal…	-	-	-	-	11:94478904-94486179	10107	1606	759	548	151.264	24.7845	11.8259	8.38479	88.0244	10.1054	-3.12278	2.38536e-05	DOWN
ENSMUSG00000021086	Ccdc175	coiled_coil_domain_containing_175	-	-	-	-	-	-	12:72101292-72185029	2937	1502	715	573	61.1373	32.2399	15.4948	12.1942	46.6886	13.8445	-1.75375	2.6546e-05	DOWN
ENSMUSG00000037683	Armc3	armadillo_repeat_containing_3	GO:0005623|GO:0005576|GO:0005488|GO:0043227|GO:0005622|GO:0005515|GO:1903561|GO:0070062|GO:0005737|GO:0031982	cell|extracellular region|binding|membrane-bounded organelle|intracellular|protein binding|extracellular vesicle|extracellular exosome|cytoplasm|vesicle	-	-	-	-	2:19199302-19310241	3344	2282	1114	856	62.5676	44.0271	21.6994	16.374	53.2974	19.0367	-1.48528	2.6546e-05	DOWN
ENSMUSG00000022085	Pebp4	phosphatidylethanolamine_binding_protein_4	GO:0005576|GO:0005488|GO:0043227|GO:0005515|GO:1903561|GO:0070062|GO:0031982	extracellular region|binding|membrane-bounded organelle|protein binding|extracellular vesicle|extracellular exosome|vesicle	-	-	-	-	14:69840420-70059886	2095	1709	752	620	109.546	92.1455	40.9363	33.1436	100.846	37.04	-1.44499	2.66254e-05	DOWN
ENSMUSG00000027209	Fam227b	family_with_sequence_similarity_227_member_B	-	-	-	-	-	-	2:125983483-126152004	1981	1423	617	530	34.1477	25.2932	11.0724	9.34009	29.7205	10.2062	-1.542	2.6778e-05	DOWN
ENSMUSG00000032534	Cep63	centrosomal_protein_63	GO:0050896|GO:0005623|GO:0009987|GO:0023052|GO:0005488|GO:0043229|GO:0050794|GO:0005622|GO:0016043|GO:0006950|GO:0051716|GO:0005515|GO:0033554|GO:0005737|GO:0007154|GO:0007165|GO:0051301|GO:0007049|GO:0006996|GO:0022607|GO:0007017|GO:0006974|GO:0031023|GO:0000075|GO:0007051|GO:0005815|GO:0007098|GO:0000226|GO:0007067|GO:0007010|GO:0005814|GO:0070925|GO:1903047|GO:0006461|GO:0098534|GO:0005856|GO:…	response to stimulus|cell|cellular process|signaling|binding|intracellular organelle|regulation of cellular process|intracellular|cellular component organization|response to stress|cellular response to stimulus|protein binding|cellular response to stress|cytoplasm|cell communication|signal transduction|cell division|cell cycle|organelle organization|cellular component assembly|microtubule-based p…	-	-	-	-	9:102584598-102626534	10253	8485	4373	3778	48.4563	41.3497	21.5158	18.254	44.903	19.8849	-1.17514	2.68411e-05	DOWN
ENSMUSG00000038782	1700028J19Rik	RIKEN_cDNA_1700028J19_gene	GO:0016020|GO:0031224|GO:0016021	membrane|intrinsic component of membrane|integral component of membrane	-	-	-	-	7:44229930-44236122	4930	4028	2021	1760	118.899	100.171	50.7431	43.3952	109.535	47.0692	-1.21854	2.81884e-05	DOWN
ENSMUSG00000021056	Tex21	testis_expressed_gene_21	-	-	-	-	-	-	12:76198692-76246746	3078	753	325	275	78.9645	19.9196	8.68012	7.21263	49.442	7.94638	-2.63737	2.85056e-05	DOWN
ENSMUSG00000031786	Drc7	dynein_regulatory_complex_subunit_7	GO:0022414|GO:0005623|GO:0009987|GO:0005488|GO:0000003|GO:0032502|GO:0043229|GO:0005929|GO:0005622|GO:0048609|GO:0042995|GO:0044702|GO:0005515|GO:0019953|GO:0005737|GO:0031514|GO:0048869|GO:0007276|GO:0030154|GO:0048232|GO:0005856|GO:0007283	reproductive process|cell|cellular process|binding|reproduction|developmental process|intracellular organelle|cilium|intracellular|multicellular organismal reproductive process|cell projection|single organism reproductive process|protein binding|sexual reproduction|cytoplasm|motile cilium|cellular developmental process|gamete generation|cell differentiation|male gamete generation|cytoskeleton|spe…	-	-	-	-	8:95055103-95078141	2544	1770	817	710	49.1792	35.2825	16.4424	14.032	42.2309	15.2372	-1.4707	2.87222e-05	DOWN
ENSMUSG00000052496	Pkdrej	polycystic_kidney_disease_polycystin_and_REJ_sperm_receptor_for_egg_jelly_homolog_sea_urchin_	GO:0022414|GO:0050896|GO:0005215|GO:0005623|GO:0009987|GO:0005488|GO:0000003|GO:0016020|GO:0031224|GO:0005886|GO:0009605|GO:0050794|GO:0043167|GO:0051641|GO:0071944|GO:0044702|GO:0051606|GO:0005515|GO:0019953|GO:0022857|GO:0007340|GO:0006810|GO:0022891|GO:0055085|GO:0060341|GO:0043169|GO:0032940|GO:0009566|GO:0060046|GO:0060627|GO:0009612|GO:0016021|GO:0034220|GO:0016192|GO:0017157|GO:0046872|GO:…	reproductive process|response to stimulus|transporter activity|cell|cellular process|binding|reproduction|membrane|intrinsic component of membrane|plasma membrane|response to external stimulus|regulation of cellular process|ion binding|cellular localization|cell periphery|single organism reproductive process|detection of stimulus|protein binding|sexual reproduction|transmembrane transporter activ…	-	-	-	-	15:85814676-85821733	2310	1902	854	720	17.9179	15.2128	6.89625	5.7096	16.5653	6.30293	-1.39407	2.87222e-05	DOWN
ENSMUSG00000032010	Usp2	ubiquitin_specific_peptidase_2	GO:0050896|GO:0005623|GO:0009987|GO:0048511|GO:0005488|GO:0003824|GO:0007610|GO:0032502|GO:0008152|GO:0042752|GO:0007622|GO:0043227|GO:0016787|GO:0019222|GO:0071704|GO:0048523|GO:0043229|GO:0009605|GO:0050794|GO:0007626|GO:0006807|GO:0009058|GO:0005622|GO:0043167|GO:0044708|GO:0071944|GO:0009892|GO:0007623|GO:0048856|GO:0005515|GO:0044237|GO:0050793|GO:0009056|GO:0030332|GO:0032922|GO:0046483|GO:…	response to stimulus|cell|cellular process|rhythmic process|binding|catalytic activity|behavior|developmental process|metabolic process|regulation of circadian rhythm|rhythmic behavior|membrane-bounded organelle|hydrolase activity|regulation of metabolic process|organic substance metabolic process|negative regulation of cellular process|intracellular organelle|response to external stimulus|regula…	-	-	-	-	9:44067021-44095627	6816	4705	2425	2299	45.8588	32.6418	16.9857	15.8136	39.2503	16.3997	-1.25904	2.87222e-05	DOWN
ENSMUSG00000026043	Col3a1	collagen_type_III_alpha_1	GO:0050896|GO:0009987|GO:0005576|GO:0005198|GO:0023052|GO:0005488|GO:0031012|GO:0002376|GO:0032991|GO:0032502|GO:0008152|GO:0040011|GO:0006955|GO:0007155|GO:0023051|GO:0009653|GO:0005578|GO:0071704|GO:0048523|GO:0048870|GO:0009605|GO:0050794|GO:0005201|GO:0043167|GO:0016043|GO:0005583|GO:0006950|GO:0040013|GO:0051716|GO:0005615|GO:0002683|GO:0043234|GO:0048856|GO:0005515|GO:0044237|GO:0040012|GO:…	response to stimulus|cellular process|extracellular region|structural molecule activity|signaling|binding|extracellular matrix|immune system process|macromolecular complex|developmental process|metabolic process|locomotion|immune response|cell adhesion|regulation of signaling|anatomical structure morphogenesis|proteinaceous extracellular matrix|organic substance metabolic process|negative regulat…	K19720	collagen, type III, alpha[-]	mmu04611|mmu05146|mmu04933|mmu04974	Platelet activation - Mus musculus (mouse)|Amoebiasis - Mus musculus (mouse)|AGE-RAGE signaling pathway in diabetic complications - Mus musculus (mouse)|Protein digestion and absorption - Mus musculus (mouse)	1:45311538-45349706	3398	5339	14235	12300	17.3308	28.0787	75.5845	64.1356	22.7048	69.86	1.62147	2.87222e-05	UP
ENSMUSG00000040473	Cfap69	cilia_and_flagella_associated_protein_69	GO:0005488	binding	-	-	-	-	5:5579278-5664239	3854	2756	1351	1160	16.1273	11.8919	5.88552	4.96256	14.0096	5.42404	-1.36898	2.91489e-05	DOWN
ENSMUSG00000030077	Chl1	cell_adhesion_molecule_with_homology_to_L1CAM	GO:0050896|GO:0005623|GO:0009987|GO:0005576|GO:0005488|GO:0031012|GO:0016020|GO:0007610|GO:0032502|GO:0040011|GO:0031224|GO:0043227|GO:0005886|GO:0009653|GO:0005578|GO:0048523|GO:0048870|GO:0045177|GO:0009605|GO:0050794|GO:0007626|GO:0044708|GO:0071944|GO:0016043|GO:0042995|GO:0048856|GO:0005515|GO:1903561|GO:0070062|GO:0030534|GO:0036477|GO:0008219|GO:0019899|GO:0048869|GO:0050877|GO:0006935|GO:…	response to stimulus|cell|cellular process|extracellular region|binding|extracellular matrix|membrane|behavior|developmental process|locomotion|intrinsic component of membrane|membrane-bounded organelle|plasma membrane|anatomical structure morphogenesis|proteinaceous extracellular matrix|negative regulation of cellular process|cell motility|apical part of cell|response to external stimulus|regula…	-	-	-	-	6:103510586-103750211	4149	441	177	163	16.2874	1.78512	0.723372	0.654174	9.03626	0.688773	-3.71363	2.97642e-05	DOWN
ENSMUSG00000068762	Gstm6	glutathione_S_transferase_mu_6	GO:0005623|GO:0005488|GO:0003824|GO:0008152|GO:0016740|GO:0005622|GO:0005515|GO:0016765|GO:0005737|GO:0004364	cell|binding|catalytic activity|metabolic process|transferase activity|intracellular|protein binding|transferase activity, transferring alkyl or aryl (other than methyl) groups|cytoplasm|glutathione transferase activity	K00799	glutathione S-transferase[2.5.1.18]	mmu05204|mmu00982|mmu00980|mmu00480	Chemical carcinogenesis - Mus musculus (mouse)|Drug metabolism - cytochrome P450 - Mus musculus (mouse)|Metabolism of xenobiotics by cytochrome P450 - Mus musculus (mouse)|Glutathione metabolism - Mus musculus (mouse)	3:107938847-107943749	1313	1583	3918	4609	17.6789	21.9782	54.9204	63.4446	19.8286	59.1825	1.57759	2.98487e-05	UP
ENSMUSG00000091744	Gm17732	predicted_gene_17732	GO:0016020|GO:0031224|GO:0016021	membrane|intrinsic component of membrane|integral component of membrane	-	-	-	-	18:62662108-62662928	0	0	32	48	0	0	2.22145	3.27233	0	2.74689	Inf	3.04682e-05	UP
ENSMUSG00000028314	Toporsl	topoisomerase_I_binding_arginine_serine_rich_like	-	-	-	-	-	-	4:52596274-52612430	3920	2226	1119	860	39.9864	23.4138	11.8833	8.96856	31.7001	10.4259	-1.60431	3.06588e-05	DOWN
ENSMUSG00000035394	Cfap53	cilia_and_flagella_associated_protein_53	GO:0005623|GO:0005488|GO:0005929|GO:0042995|GO:0005515	cell|binding|cilium|cell projection|protein binding	-	-	-	-	18:74283090-74359986	2898	1951	947	703	41.3921	28.7341	14.0815	10.2653	35.0631	12.1734	-1.52622	3.08023e-05	DOWN
ENSMUSG00000063229	Ldha	lactate_dehydrogenase_A	GO:0050896|GO:0005623|GO:0009987|GO:0005576|GO:0005488|GO:0003824|GO:0016020|GO:0032502|GO:0008152|GO:0043227|GO:0071704|GO:0043229|GO:0009605|GO:0050794|GO:0006807|GO:0009058|GO:0005929|GO:0005622|GO:0042995|GO:0006950|GO:0016491|GO:0051716|GO:0048037|GO:0048856|GO:0005515|GO:1903561|GO:0044237|GO:0036094|GO:0009056|GO:0097159|GO:0070062|GO:0006793|GO:0006979|GO:0006091|GO:0048569|GO:0046483|GO:…	response to stimulus|cell|cellular process|extracellular region|binding|catalytic activity|membrane|developmental process|metabolic process|membrane-bounded organelle|organic substance metabolic process|intracellular organelle|response to external stimulus|regulation of cellular process|nitrogen compound metabolic process|biosynthetic process|cilium|intracellular|cell projection|response to stres…	K00016	L-lactate dehydrogenase[1.1.1.27]	mmu01100|mmu04066|mmu04922|mmu00010|mmu05230|mmu00270|mmu00620|mmu00640	Metabolic pathways - Mus musculus (mouse)|HIF-1 signaling pathway - Mus musculus (mouse)|Glucagon signaling pathway - Mus musculus (mouse)|Glycolysis / Gluconeogenesis - Mus musculus (mouse)|Central carbon metabolism in cancer - Mus musculus (mouse)|Cysteine and methionine metabolism - Mus musculus (mouse)|Pyruvate metabolism - Mus musculus (mouse)|Propanoate metabolism - Mus musculus (mouse)	7:46841475-46855627	14197	12728	6522	5685	169.37	156.575	81.0027	69.3374	162.972	75.1701	-1.1164	3.09017e-05	DOWN
ENSMUSG00000026567	Adcy10	adenylate_cyclase_10	GO:0022414|GO:0050896|GO:0005623|GO:0009987|GO:0023052|GO:0005488|GO:0000003|GO:0003824|GO:0016020|GO:0008152|GO:0030427|GO:0043227|GO:0016829|GO:0005886|GO:0071704|GO:0043229|GO:0044297|GO:0045177|GO:0050794|GO:0006807|GO:0009058|GO:0005929|GO:0005622|GO:0043167|GO:0097367|GO:0048609|GO:0071944|GO:0042995|GO:0045178|GO:0044702|GO:0051716|GO:0005515|GO:0044237|GO:0019953|GO:0036094|GO:0097159|GO:…	reproductive process|response to stimulus|cell|cellular process|signaling|binding|reproduction|catalytic activity|membrane|metabolic process|site of polarized growth|membrane-bounded organelle|lyase activity|plasma membrane|organic substance metabolic process|intracellular organelle|cell body|apical part of cell|regulation of cellular process|nitrogen compound metabolic process|biosynthetic proce…	K11265	adenylate cyclase 10[4.6.1.1]	mmu04024|mmu00230|mmu04713	cAMP signaling pathway - Mus musculus (mouse)|Purine metabolism - Mus musculus (mouse)|Circadian entrainment - Mus musculus (mouse)	1:165485183-165576774	4568	2074	1051	804	21.995	10.2974	5.2684	3.95777	16.1462	4.61309	-1.80739	3.11132e-05	DOWN
ENSMUSG00000026125	Prss39	protease_serine_39	GO:0005623|GO:0005576|GO:0003824|GO:0008152|GO:0043227|GO:0016787|GO:0071704|GO:0043229|GO:0005622|GO:0012505|GO:0005737|GO:0008233|GO:0019538|GO:0030141|GO:0001669|GO:0031982|GO:0017171|GO:0043231|GO:0008236|GO:0031988|GO:0006508|GO:0031410|GO:0016023|GO:0004252|GO:0004175	cell|extracellular region|catalytic activity|metabolic process|membrane-bounded organelle|hydrolase activity|organic substance metabolic process|intracellular organelle|intracellular|endomembrane system|cytoplasm|peptidase activity|protein metabolic process|secretory granule|acrosomal vesicle|vesicle|serine hydrolase activity|intracellular membrane-bounded organelle|serine-type peptidase activity…	-	-	-	-	1:34498410-34503063	3180	1629	804	581	105.003	55.4646	27.6381	19.6131	80.2336	23.6256	-1.76385	3.11132e-05	DOWN
ENSMUSG00000050623	Tex40	testis_expressed_40	GO:0022414|GO:0005623|GO:0009987|GO:0000003|GO:0032502|GO:0051321|GO:0005622|GO:0048609|GO:0016043|GO:0044702|GO:0019953|GO:0005737|GO:0048869|GO:0007276|GO:0007049|GO:0006996|GO:0007126|GO:0030154|GO:0048232|GO:0007140|GO:0007283	reproductive process|cell|cellular process|reproduction|developmental process|meiotic cell cycle|intracellular|multicellular organismal reproductive process|cellular component organization|single organism reproductive process|sexual reproduction|cytoplasm|cellular developmental process|gamete generation|cell cycle|organelle organization|meiotic nuclear division|cell differentiation|male gamete ge…	-	-	-	-	19:6922426-6925380	3435	2907	1372	1178	240.787	210.123	100.124	84.4208	225.455	92.2726	-1.28886	3.14518e-05	DOWN
ENSMUSG00000040312	Cchcr1	coiled_coil_alpha_helical_rod_protein_1	GO:0005623|GO:0009987|GO:0005488|GO:0032502|GO:0043227|GO:0043229|GO:0005622|GO:0051641|GO:0048856|GO:0005515|GO:0006810|GO:0005737|GO:0048869|GO:0051649|GO:0008104|GO:0045184|GO:0043231|GO:0007275|GO:0005634|GO:0034613|GO:0005815|GO:0015031|GO:0005814|GO:0030154|GO:0005856|GO:0005813|GO:0046907|GO:0015630|GO:0006611|GO:0051169|GO:0006886|GO:0006913|GO:0051168	cell|cellular process|binding|developmental process|membrane-bounded organelle|intracellular organelle|intracellular|cellular localization|anatomical structure development|protein binding|transport|cytoplasm|cellular developmental process|establishment of localization in cell|protein localization|establishment of protein localization|intracellular membrane-bounded organelle|multicellular organism…	-	-	-	-	17:35517100-35531015	9424	8359	4194	3837	66.4433	60.7704	30.7839	27.657	63.6069	29.2205	-1.1222	3.14518e-05	DOWN
ENSMUSG00000061877	BC048679	cDNA_sequence_BC048679	-	-	-	-	-	-	7:81494275-81498281	0	0	31	49	0	0	2.29463	3.56171	0	2.92817	Inf	3.18354e-05	UP
ENSMUSG00000020799	Tekt1	tektin_1	GO:0005623|GO:0005488|GO:0043227|GO:0043229|GO:0005622|GO:0005515|GO:0005874|GO:0043231|GO:0005634|GO:0005856|GO:0015630	cell|binding|membrane-bounded organelle|intracellular organelle|intracellular|protein binding|microtubule|intracellular membrane-bounded organelle|nucleus|cytoskeleton|microtubule cytoskeleton	-	-	-	-	11:72344722-72362442	5840	3574	1896	1618	171.432	108.182	57.9424	48.5574	139.807	53.2499	-1.39259	3.28876e-05	DOWN
ENSMUSG00000030344	Akap3	A_kinase_PRKA_anchor_protein_3	GO:0050896|GO:0005623|GO:0009987|GO:0023052|GO:0005488|GO:0043227|GO:0023051|GO:0043229|GO:0050794|GO:0005929|GO:0005622|GO:0012505|GO:0042995|GO:0051716|GO:0005515|GO:0051018|GO:0005737|GO:0031514|GO:0007154|GO:0009966|GO:0035686|GO:0010646|GO:0030141|GO:0007165|GO:0008104|GO:0036126|GO:0001669|GO:0031982|GO:0043231|GO:0097228|GO:0005634|GO:0007166|GO:0031988|GO:1902531|GO:0031410|GO:0016023|GO:…	response to stimulus|cell|cellular process|signaling|binding|membrane-bounded organelle|regulation of signaling|intracellular organelle|regulation of cellular process|cilium|intracellular|endomembrane system|cell projection|cellular response to stimulus|protein binding|protein kinase A binding|cytoplasm|motile cilium|cell communication|regulation of signal transduction|sperm fibrous sheath|regula…	-	-	-	-	6:126853098-126874308	7818	1012	474	380	118.365	15.7991	7.47114	5.88181	67.0822	6.67648	-3.32877	3.52412e-05	DOWN
ENSMUSG00000104529	Rbakdn	RB_associated_KRAB_zinc_finger_downstream_neighbor_non_protein_coding_	-	-	-	-	-	-	5:143164779-143165751	2748	2786	1240	968	189.476	198.08	89.0099	68.2355	193.778	78.6227	-1.30139	3.52412e-05	DOWN
ENSMUSG00000042189	Tekt3	tektin_3	GO:0022414|GO:0005623|GO:0009987|GO:0005576|GO:0005488|GO:0000003|GO:0016020|GO:0032502|GO:0040011|GO:0043227|GO:0031090|GO:0009653|GO:0043229|GO:0048870|GO:0005929|GO:0005622|GO:0012505|GO:0016043|GO:0042995|GO:0044702|GO:0048856|GO:0005515|GO:1903561|GO:0019953|GO:0070062|GO:0002080|GO:0030667|GO:0005737|GO:0098588|GO:0005874|GO:0031514|GO:0012506|GO:0030141|GO:0048869|GO:0009566|GO:0036126|GO:…	reproductive process|cell|cellular process|extracellular region|binding|reproduction|membrane|developmental process|locomotion|membrane-bounded organelle|organelle membrane|anatomical structure morphogenesis|intracellular organelle|cell motility|cilium|intracellular|endomembrane system|cellular component organization|cell projection|single organism reproductive process|anatomical structure develo…	-	-	-	-	11:63061654-63094964	3554	1988	973	845	111.31	64.2028	31.7255	27.0564	87.7563	29.391	-1.57813	3.53718e-05	DOWN
ENSMUSG00000029165	Agbl5	ATP_GTP_binding_protein_like_5	GO:0005623|GO:0009987|GO:0005488|GO:0003824|GO:0008152|GO:0043227|GO:0016787|GO:0071704|GO:0043229|GO:0005622|GO:0043167|GO:0005515|GO:0044237|GO:0030496|GO:0005737|GO:0008233|GO:0019538|GO:0043169|GO:0008092|GO:0043231|GO:0005634|GO:0043412|GO:0044267|GO:0046872|GO:0036211|GO:0005856|GO:0006508|GO:0015631|GO:0005829|GO:0005819|GO:0072686|GO:0015630|GO:0008237|GO:0006464|GO:0046914|GO:0008238|GO:…	cell|cellular process|binding|catalytic activity|metabolic process|membrane-bounded organelle|hydrolase activity|organic substance metabolic process|intracellular organelle|intracellular|ion binding|protein binding|cellular metabolic process|midbody|cytoplasm|peptidase activity|protein metabolic process|cation binding|cytoskeletal protein binding|intracellular membrane-bounded organelle|nucleus|m…	-	-	-	-	5:30888694-30906965	20427	16106	8576	7680	83.7874	68.1213	36.6217	32.2057	75.9543	34.4137	-1.14215	3.56909e-05	DOWN
ENSMUSG00000052861	Dnah6	dynein_axonemal_heavy_chain_6	GO:0005623|GO:0009987|GO:0005488|GO:0003824|GO:0032991|GO:0008152|GO:0040011|GO:0016787|GO:0043229|GO:0048870|GO:0005929|GO:0005622|GO:0043167|GO:0097367|GO:0042995|GO:0043234|GO:0036094|GO:0097159|GO:0005930|GO:0005875|GO:0001882|GO:0016817|GO:0000166|GO:0001539|GO:0006928|GO:0043168|GO:0007017|GO:0017076|GO:0001883|GO:0007018|GO:0016818|GO:0005856|GO:0005858|GO:0030286|GO:0032549|GO:0015630|GO:…	cell|cellular process|binding|catalytic activity|macromolecular complex|metabolic process|locomotion|hydrolase activity|intracellular organelle|cell motility|cilium|intracellular|ion binding|carbohydrate derivative binding|cell projection|protein complex|small molecule binding|organic cyclic compound binding|axoneme|microtubule associated complex|nucleoside binding|hydrolase activity, acting on a…	K10408	dynein heavy chain, axonemal[-]	mmu05016	Huntington,s disease - Mus musculus (mouse)	6:73017606-73221651	5296	4626	2345	1997	20.5266	18.4883	9.46218	7.91307	19.5074	8.68763	-1.16699	3.5816e-05	DOWN
ENSMUSG00000020698	Cct6b	chaperonin_containing_Tcp1_subunit_6b_zeta_	GO:0005623|GO:0009987|GO:0005488|GO:0032991|GO:0005622|GO:0043167|GO:0097367|GO:0006457|GO:0043234|GO:0005515|GO:0036094|GO:0097159|GO:0051082|GO:0006810|GO:0005737|GO:0001882|GO:0000166|GO:0043168|GO:0005832|GO:0017076|GO:0001883|GO:1901998|GO:0005829|GO:0032549|GO:0005524	cell|cellular process|binding|macromolecular complex|intracellular|ion binding|carbohydrate derivative binding|protein folding|protein complex|protein binding|small molecule binding|organic cyclic compound binding|unfolded protein binding|transport|cytoplasm|nucleoside binding|nucleotide binding|anion binding|chaperonin-containing T-complex|purine nucleotide binding|purine nucleoside binding|toxi…	-	-	-	-	11:82719250-82764321	2777	2278	1060	877	72.8469	61.6184	28.9481	23.5198	67.2327	26.2339	-1.35773	3.58418e-05	DOWN
ENSMUSG00000002190	Clgn	calmegin	GO:0022414|GO:0005623|GO:0009987|GO:0005488|GO:0000003|GO:0016020|GO:0032502|GO:0031224|GO:0043227|GO:0005789|GO:0031090|GO:0043229|GO:0051321|GO:0005622|GO:0043167|GO:0048609|GO:0012505|GO:0016043|GO:0006457|GO:0044702|GO:0048856|GO:0005515|GO:0019953|GO:0042175|GO:0051082|GO:0005783|GO:0005737|GO:0098588|GO:0043169|GO:0048869|GO:0009566|GO:0035036|GO:0007276|GO:0007049|GO:0008037|GO:0043231|GO:…	reproductive process|cell|cellular process|binding|reproduction|membrane|developmental process|intrinsic component of membrane|membrane-bounded organelle|endoplasmic reticulum membrane|organelle membrane|intracellular organelle|meiotic cell cycle|intracellular|ion binding|multicellular organismal reproductive process|endomembrane system|cellular component organization|protein folding|single organ…	-	-	-	-	8:83389867-83428552	26762	23070	11784	11231	330.655	293.917	151.575	141.864	312.286	146.72	-1.08981	3.64604e-05	DOWN
ENSMUSG00000036872	Abcc12	ATP_binding_cassette_sub_family_C_CFTR_MRP_member_12	GO:0005215|GO:0005623|GO:0009987|GO:0005488|GO:0003824|GO:0016020|GO:0008152|GO:0031224|GO:0043227|GO:0016787|GO:0043229|GO:0005622|GO:0043167|GO:0097367|GO:0036094|GO:0022857|GO:0097159|GO:0006810|GO:0005737|GO:0055085|GO:0001882|GO:0016817|GO:0000166|GO:0043168|GO:0043231|GO:0016021|GO:0017076|GO:0001883|GO:0016818|GO:0005739|GO:0032549|GO:0016820|GO:0005524|GO:0042626|GO:0016462|GO:0017111|GO:…	transporter activity|cell|cellular process|binding|catalytic activity|membrane|metabolic process|intrinsic component of membrane|membrane-bounded organelle|hydrolase activity|intracellular organelle|intracellular|ion binding|carbohydrate derivative binding|small molecule binding|transmembrane transporter activity|organic cyclic compound binding|transport|cytoplasm|transmembrane transport|nucleosi…	K05672	ATP-binding cassette, subfamily C (CFTR/MRP), member 12[-]	mmu02010	ABC transporters - Mus musculus (mouse)	8:86482260-86580686	5385	5749	2725	2408	33.3082	36.6673	17.5473	15.2272	34.9877	16.3873	-1.09428	3.64763e-05	DOWN
ENSMUSG00000029390	Tmed2	transmembrane_emp24_domain_trafficking_protein_2	GO:0022414|GO:0005623|GO:0009987|GO:0005488|GO:0000003|GO:0016020|GO:0032502|GO:0008152|GO:0031224|GO:0043227|GO:0005789|GO:0031090|GO:0019222|GO:0009653|GO:0043229|GO:0005622|GO:0048609|GO:0051641|GO:0012505|GO:0016043|GO:0003006|GO:0009892|GO:0044702|GO:0048856|GO:0005515|GO:0042175|GO:0001892|GO:0001893|GO:0030667|GO:0043086|GO:0006810|GO:0005783|GO:0048598|GO:0005737|GO:0098588|GO:0050790|GO:…	reproductive process|cell|cellular process|binding|reproduction|membrane|developmental process|metabolic process|intrinsic component of membrane|membrane-bounded organelle|endoplasmic reticulum membrane|organelle membrane|regulation of metabolic process|anatomical structure morphogenesis|intracellular organelle|intracellular|multicellular organismal reproductive process|cellular localization|endo…	-	-	-	-	5:124540695-124550506	16	26	190	262	0.190055	0.318459	2.34955	3.18163	0.254257	2.76559	3.44323	3.64763e-05	UP
ENSMUSG00000004032	Gstm5	glutathione_S_transferase_mu_5	GO:0050896|GO:0005623|GO:0009987|GO:0005576|GO:0005488|GO:0003824|GO:0008152|GO:0043227|GO:0072341|GO:0071704|GO:0043229|GO:0016740|GO:0006807|GO:0005929|GO:0005622|GO:0043167|GO:0042995|GO:0006950|GO:0051716|GO:0033218|GO:0005515|GO:1903561|GO:0044237|GO:0009056|GO:0070062|GO:0009410|GO:0018916|GO:0033554|GO:0016765|GO:0009725|GO:0005737|GO:0070458|GO:0031514|GO:1901360|GO:0009636|GO:0042277|GO:…	response to stimulus|cell|cellular process|extracellular region|binding|catalytic activity|metabolic process|membrane-bounded organelle|modified amino acid binding|organic substance metabolic process|intracellular organelle|transferase activity|nitrogen compound metabolic process|cilium|intracellular|ion binding|cell projection|response to stress|cellular response to stimulus|amide binding|protei…	K00799	glutathione S-transferase[2.5.1.18]	mmu05204|mmu00982|mmu00980|mmu00480	Chemical carcinogenesis - Mus musculus (mouse)|Drug metabolism - cytochrome P450 - Mus musculus (mouse)|Metabolism of xenobiotics by cytochrome P450 - Mus musculus (mouse)|Glutathione metabolism - Mus musculus (mouse)	3:107895821-107898686	13349	10284	5578	4554	293.029	232.779	127.473	102.2	262.904	114.837	-1.19495	3.69918e-05	DOWN
ENSMUSG00000028693	Nasp	nuclear_autoantigenic_sperm_protein_histone_binding_	GO:0022414|GO:0050896|GO:0005623|GO:0009987|GO:0005488|GO:0000003|GO:0032991|GO:0032502|GO:0008152|GO:0043227|GO:0071704|GO:0043229|GO:0000785|GO:0006807|GO:0009058|GO:0005622|GO:0016043|GO:0003006|GO:0044702|GO:0043234|GO:0048856|GO:0005515|GO:0044237|GO:0008283|GO:0007548|GO:0006810|GO:0046483|GO:0009725|GO:0005737|GO:0008406|GO:1901360|GO:0044249|GO:0001824|GO:0031072|GO:0042393|GO:0008104|GO:…	reproductive process|response to stimulus|cell|cellular process|binding|reproduction|macromolecular complex|developmental process|metabolic process|membrane-bounded organelle|organic substance metabolic process|intracellular organelle|chromatin|nitrogen compound metabolic process|biosynthetic process|intracellular|cellular component organization|developmental process involved in reproduction|sing…	-	-	-	-	4:116601052-116627941	31204	26624	14029	12365	184.424	162.256	86.3201	74.7133	173.34	80.5167	-1.10624	3.69918e-05	DOWN
ENSMUSG00000032101	Ddx25	DEAD_Asp_Glu_Ala_Asp_box_polypeptide_25	GO:0022414|GO:0005623|GO:0009987|GO:0005488|GO:0000003|GO:0003824|GO:0032991|GO:0032502|GO:0008152|GO:0043227|GO:0016787|GO:0019222|GO:0071704|GO:0043229|GO:0050794|GO:0006807|GO:0009058|GO:0005622|GO:0043167|GO:0097367|GO:0048609|GO:0051641|GO:0003006|GO:0044702|GO:0048856|GO:0044237|GO:0019953|GO:0036094|GO:0097159|GO:0006810|GO:0046483|GO:0005737|GO:1901360|GO:0044249|GO:0019538|GO:0001882|GO:…	reproductive process|cell|cellular process|binding|reproduction|catalytic activity|macromolecular complex|developmental process|metabolic process|membrane-bounded organelle|hydrolase activity|regulation of metabolic process|organic substance metabolic process|intracellular organelle|regulation of cellular process|nitrogen compound metabolic process|biosynthetic process|intracellular|ion binding|c…	-	-	-	-	9:35536647-35558528	8780	7967	4020	3643	69.3216	64.862	33.043	29.4056	67.0918	31.2243	-1.10347	3.78273e-05	DOWN
ENSMUSG00000045004	Spata21	spermatogenesis_associated_21	GO:0005488|GO:0043167|GO:0043169|GO:0046872|GO:0005509	binding|ion binding|cation binding|metal ion binding|calcium ion binding	-	-	-	-	4:141088333-141112760	9041	1134	550	436	172.823	22.3521	10.9453	8.52057	97.5875	9.73292	-3.32575	3.80838e-05	DOWN
ENSMUSG00000040729	Cep126	centrosomal_protein_126	GO:0005623|GO:0009987|GO:0005488|GO:0032502|GO:0048646|GO:0009653|GO:0043229|GO:0005929|GO:0005622|GO:0016043|GO:0042995|GO:0048856|GO:0005515|GO:0030496|GO:0005737|GO:0048869|GO:0097546|GO:0007049|GO:0006996|GO:0030030|GO:0022607|GO:0007017|GO:0007051|GO:0005815|GO:0042384|GO:0000226|GO:0032990|GO:0007010|GO:0000902|GO:0070925|GO:1903047|GO:0044782|GO:0005856|GO:0005813|GO:0000278|GO:0030031|GO:…	cell|cellular process|binding|developmental process|anatomical structure formation involved in morphogenesis|anatomical structure morphogenesis|intracellular organelle|cilium|intracellular|cellular component organization|cell projection|anatomical structure development|protein binding|midbody|cytoplasm|cellular developmental process|ciliary base|cell cycle|organelle organization|cell projection o…	-	-	-	-	9:8076633-8134294	7771	6065	3207	2785	116.654	93.8802	50.1187	42.741	105.267	46.4299	-1.18093	3.8132e-05	DOWN
ENSMUSG00000028730	Cfap57	cilia_and_flagella_associated_protein_57	GO:0005488|GO:0005515	binding|protein binding	-	-	-	-	4:118554551-118620777	7638	6422	3356	2916	95.2083	82.5443	43.5509	37.1604	88.8763	40.3556	-1.13903	3.81754e-05	DOWN
ENSMUSG00000024729	1700017D01Rik	RIKEN_cDNA_1700017D01_gene	GO:0016020|GO:0031224|GO:0016021	membrane|intrinsic component of membrane|integral component of membrane	-	-	-	-	19:11096816-11130876	2558	1579	754	648	37.6964	23.994	11.5678	9.76273	30.8452	10.6652	-1.53213	3.86065e-05	DOWN
ENSMUSG00000030590	Fam98c	family_with_sequence_similarity_98_member_C	GO:0005623|GO:0005488|GO:0032991|GO:0005622|GO:0043234|GO:0097159|GO:0003676|GO:0072669|GO:0003723|GO:0044822	cell|binding|macromolecular complex|intracellular|protein complex|organic cyclic compound binding|nucleic acid binding|tRNA-splicing ligase complex|RNA binding|poly(A) RNA binding	-	-	-	-	7:29152511-29156234	1876	1817	648	779	18.7076	18.6836	6.72729	7.94182	18.6956	7.33455	-1.34992	3.86065e-05	DOWN
ENSMUSG00000045467	Ttll13	tubulin_tyrosine_ligase_like_family_member_13	GO:0005623|GO:0009987|GO:0005488|GO:0003824|GO:0008152|GO:0071704|GO:0043229|GO:0016874|GO:0005622|GO:0043167|GO:0097367|GO:0044237|GO:0036094|GO:0097159|GO:0005874|GO:0019538|GO:0001882|GO:0000166|GO:0043168|GO:0017076|GO:0001883|GO:0043412|GO:0044267|GO:0036211|GO:0005856|GO:0032549|GO:0015630|GO:0005524|GO:0006464	cell|cellular process|binding|catalytic activity|metabolic process|organic substance metabolic process|intracellular organelle|ligase activity|intracellular|ion binding|carbohydrate derivative binding|cellular metabolic process|small molecule binding|organic cyclic compound binding|microtubule|protein metabolic process|nucleoside binding|nucleotide binding|anion binding|purine nucleotide binding|…	-	-	-	-	7:80246376-80260821	9565	5629	3105	2625	91.0066	55.2256	30.7559	25.5338	73.1161	28.1448	-1.37732	3.86563e-05	DOWN
ENSMUSG00000022269	2021-03-11	membrane_associated_ring_finger_C3HC4_11	GO:0005623|GO:0009987|GO:0005488|GO:0003824|GO:0016020|GO:0008152|GO:0031224|GO:0043227|GO:0031090|GO:0071704|GO:0043229|GO:0016874|GO:0005622|GO:0043167|GO:0044237|GO:0005737|GO:0012506|GO:0019538|GO:0043169|GO:0031982|GO:0043231|GO:0016021|GO:0043412|GO:0044267|GO:0046872|GO:0036211|GO:0031988|GO:0031410|GO:0016023|GO:0030659|GO:0006464|GO:0046914|GO:0008270|GO:0032446|GO:0016567	cell|cellular process|binding|catalytic activity|membrane|metabolic process|intrinsic component of membrane|membrane-bounded organelle|organelle membrane|organic substance metabolic process|intracellular organelle|ligase activity|intracellular|ion binding|cellular metabolic process|cytoplasm|vesicle membrane|protein metabolic process|cation binding|vesicle|intracellular membrane-bounded organelle…	-	-	-	-	15:26309048-26409576	3635	2755	1343	1189	50.6888	39.6141	19.4968	16.9507	45.1515	18.2237	-1.30896	3.86649e-05	DOWN
ENSMUSG00000019929	Dcn	decorin	GO:0022414|GO:0050896|GO:0009987|GO:0005576|GO:0005488|GO:0000003|GO:0031012|GO:0032991|GO:0032502|GO:0008152|GO:0051707|GO:0009607|GO:0019222|GO:0005578|GO:0071704|GO:0009893|GO:0009605|GO:0050794|GO:0006807|GO:0097367|GO:0003006|GO:0006950|GO:0050840|GO:0044702|GO:0005615|GO:0043234|GO:0006914|GO:0048856|GO:0005515|GO:0044237|GO:0009056|GO:0005589|GO:0097159|GO:0009611|GO:0009888|GO:0005539|GO:…	reproductive process|response to stimulus|cellular process|extracellular region|binding|reproduction|extracellular matrix|macromolecular complex|developmental process|metabolic process|response to other organism|response to biotic stimulus|regulation of metabolic process|proteinaceous extracellular matrix|organic substance metabolic process|positive regulation of metabolic process|response to ext…	K04660	decorin[-]	mmu05205|mmu04350	Proteoglycans in cancer - Mus musculus (mouse)|TGF-beta signaling pathway - Mus musculus (mouse)	10:97479500-97518162	2031	2699	6373	6926	53.3543	73.1112	174.294	186.012	63.2328	180.153	1.51048	3.91395e-05	UP
ENSMUSG00000046782	4921506M07Rik	RIKEN_cDNA_4921506M07_gene	GO:0005488|GO:0005515	binding|protein binding	-	-	-	-	12:57564113-57737928	2786	2270	1044	930	19.8677	16.6922	7.75079	6.78027	18.2799	7.26553	-1.33112	3.93585e-05	DOWN
ENSMUSG00000029188	Slc34a2	solute_carrier_family_34_sodium_phosphate_member_2	GO:0050896|GO:0005215|GO:0005623|GO:0009987|GO:0005488|GO:0016020|GO:0032502|GO:0031224|GO:0043227|GO:0005886|GO:0045177|GO:0043167|GO:0071944|GO:0048856|GO:0022857|GO:0019725|GO:0006810|GO:0009725|GO:0022891|GO:0042592|GO:0055085|GO:0043169|GO:0005903|GO:0016324|GO:0031982|GO:0043168|GO:0010033|GO:0007275|GO:0016021|GO:0034220|GO:0009790|GO:0015291|GO:0042301|GO:0046872|GO:0006811|GO:0055082|GO:…	response to stimulus|transporter activity|cell|cellular process|binding|membrane|developmental process|intrinsic component of membrane|membrane-bounded organelle|plasma membrane|apical part of cell|ion binding|cell periphery|anatomical structure development|transmembrane transporter activity|cellular homeostasis|transport|response to hormone|substrate-specific transmembrane transporter activity|h…	K14683	solute carrier family 34 (sodium-dependent phosphate cotransporter)[-]	mmu04978	Mineral absorption - Mus musculus (mouse)	5:53038081-53071664	2486	2013	939	770	26.0978	21.7906	10.2624	8.26403	23.9442	9.2632	-1.37009	3.95223e-05	DOWN
ENSMUSG00000078439	Smim24	small_integral_membrane_protein_24	GO:0005576|GO:0016020|GO:0031224|GO:0043227|GO:1903561|GO:0070062|GO:0031982|GO:0016021	extracellular region|membrane|intrinsic component of membrane|membrane-bounded organelle|extracellular vesicle|extracellular exosome|vesicle|integral component of membrane	-	-	-	-	10:81393051-81395392	8033	7304	3733	3247	239.532	224.578	115.884	98.984	232.055	107.434	-1.11102	3.95863e-05	DOWN
ENSMUSG00000037196	Pacrg	PARK2_co_regulated	GO:0022414|GO:0050896|GO:0005623|GO:0009987|GO:0005488|GO:0000003|GO:0032502|GO:0043227|GO:0048523|GO:0043229|GO:0044297|GO:0050794|GO:0005929|GO:0005622|GO:0048609|GO:0042995|GO:0003006|GO:0006950|GO:0044702|GO:0051716|GO:0048856|GO:0005515|GO:0019953|GO:0033554|GO:0005737|GO:0031514|GO:0097225|GO:0008219|GO:0031072|GO:0008092|GO:0005102|GO:0019899|GO:0048869|GO:0048515|GO:0010941|GO:0036126|GO:…	reproductive process|response to stimulus|cell|cellular process|binding|reproduction|developmental process|membrane-bounded organelle|negative regulation of cellular process|intracellular organelle|cell body|regulation of cellular process|cilium|intracellular|multicellular organismal reproductive process|cell projection|developmental process involved in reproduction|response to stress|single orga…	-	-	-	-	17:10403012-10840311	3946	2227	1128	943	126.407	73.5626	37.6187	30.8834	99.985	34.251	-1.54556	3.97061e-05	DOWN
ENSMUSG00000015980	Lrrc27	leucine_rich_repeat_containing_27	GO:0005488|GO:0005515	binding|protein binding	-	-	-	-	7:139212988-139242979	10111	6119	3326	2961	100.371	62.6345	34.3727	30.0503	81.5025	32.2115	-1.33927	3.99997e-05	DOWN
ENSMUSG00000029231	Pdgfra	platelet_derived_growth_factor_receptor_alpha_polypeptide	GO:0022414|GO:0050896|GO:0005623|GO:0009987|GO:0048511|GO:0023052|GO:0005488|GO:0000003|GO:0004871|GO:0003824|GO:0002376|GO:0032991|GO:0016020|GO:0007610|GO:0032502|GO:0008152|GO:0040011|GO:0031224|GO:0048646|GO:0043227|GO:0007155|GO:0019222|GO:0005886|GO:0042445|GO:0023051|GO:0009653|GO:0050795|GO:0071704|GO:0048523|GO:0043229|GO:0016740|GO:0048870|GO:0009893|GO:0009605|GO:0050794|GO:0006807|GO:…	reproductive process|response to stimulus|cell|cellular process|rhythmic process|signaling|binding|reproduction|signal transducer activity|catalytic activity|immune system process|macromolecular complex|membrane|behavior|developmental process|metabolic process|locomotion|intrinsic component of membrane|anatomical structure formation involved in morphogenesis|membrane-bounded organelle|cell adhesi…	K04363	platelet-derived growth factor receptor alpha[2.7.10.1]	mmu05200|mmu04151|mmu05166|mmu04144|mmu04060|mmu04010|mmu04014|mmu04810|mmu04015|mmu04510|mmu04020|mmu04072|mmu05206|mmu05231|mmu05215|mmu04540|mmu05218|mmu05230|mmu05214	Pathways in cancer - Mus musculus (mouse)|PI3K-Akt signaling pathway - Mus musculus (mouse)|HTLV-I infection - Mus musculus (mouse)|Endocytosis - Mus musculus (mouse)|Cytokine-cytokine receptor interaction - Mus musculus (mouse)|MAPK signaling pathway - Mus musculus (mouse)|Ras signaling pathway - Mus musculus (mouse)|Regulation of actin cytoskeleton - Mus musculus (mouse)|Rap1 signaling pathway …	5:75152292-75198215	1239	1617	3975	4385	4.53174	6.09853	15.136	16.3969	5.31514	15.7664	1.56868	4.01365e-05	UP
ENSMUSG00000040829	Zmynd15	zinc_finger_MYND_type_containing_15	GO:0022414|GO:0005623|GO:0009987|GO:0005488|GO:0000003|GO:0032502|GO:0008152|GO:0043227|GO:0019222|GO:0071704|GO:0048523|GO:0043229|GO:0050794|GO:0006807|GO:0009058|GO:0005622|GO:0043167|GO:0048609|GO:0003006|GO:0009892|GO:0044702|GO:0048856|GO:0005515|GO:0044237|GO:0019953|GO:0046483|GO:0005737|GO:1901360|GO:0031324|GO:0009890|GO:0044249|GO:0043169|GO:0019899|GO:0048869|GO:0048515|GO:0006725|GO:…	reproductive process|cell|cellular process|binding|reproduction|developmental process|metabolic process|membrane-bounded organelle|regulation of metabolic process|organic substance metabolic process|negative regulation of cellular process|intracellular organelle|regulation of cellular process|nitrogen compound metabolic process|biosynthetic process|intracellular|ion binding|multicellular organism…	-	-	-	-	11:70459433-70466202	2859	1706	822	721	19.4896	11.9919	5.83364	5.02483	15.7407	5.42923	-1.53568	4.01751e-05	DOWN
ENSMUSG00000034552	Zswim2	zinc_finger_SWIM_type_containing_2	GO:0050896|GO:0009987|GO:0023052|GO:0005488|GO:0003824|GO:0008152|GO:0023051|GO:0071704|GO:0016740|GO:0016874|GO:0050794|GO:0043167|GO:0051716|GO:0005515|GO:0044237|GO:0043621|GO:0007154|GO:0019538|GO:0008219|GO:0009967|GO:0009966|GO:0043169|GO:0010646|GO:0007165|GO:0010941|GO:0019787|GO:0010942|GO:0043412|GO:0044267|GO:2001235|GO:0046872|GO:0007166|GO:0036211|GO:0043068|GO:0043067|GO:0097190|GO:…	response to stimulus|cellular process|signaling|binding|catalytic activity|metabolic process|regulation of signaling|organic substance metabolic process|transferase activity|ligase activity|regulation of cellular process|ion binding|cellular response to stimulus|protein binding|cellular metabolic process|protein self-association|cell communication|protein metabolic process|cell death|positive reg…	-	-	-	-	2:83915079-83941228	2447	930	427	338	49.58	19.4302	9.00699	7.00144	34.5051	8.00421	-2.10798	4.12568e-05	DOWN
ENSMUSG00000037012	Hk1	hexokinase_1	GO:0050896|GO:0005623|GO:0009987|GO:0005488|GO:0003824|GO:0016020|GO:0008152|GO:0019867|GO:0043227|GO:0031090|GO:0019222|GO:0071704|GO:0043229|GO:0016740|GO:0009893|GO:0009605|GO:0050794|GO:0006807|GO:0005929|GO:0005622|GO:0043167|GO:0097367|GO:0051641|GO:0016043|GO:0042995|GO:0030246|GO:0006950|GO:0051716|GO:0006914|GO:0005515|GO:0044237|GO:0036094|GO:0009056|GO:0097159|GO:0019725|GO:0006793|GO:…	response to stimulus|cell|cellular process|binding|catalytic activity|membrane|metabolic process|outer membrane|membrane-bounded organelle|organelle membrane|regulation of metabolic process|organic substance metabolic process|intracellular organelle|transferase activity|positive regulation of metabolic process|response to external stimulus|regulation of cellular process|nitrogen compound metaboli…	K00844	hexokinase[2.7.1.1]	mmu01100|mmu04910|mmu01200|mmu04066|mmu00010|mmu05230|mmu00500|mmu04930|mmu00520|mmu04973|mmu00051|mmu00052|mmu00524	Metabolic pathways - Mus musculus (mouse)|Insulin signaling pathway - Mus musculus (mouse)|Carbon metabolism - Mus musculus (mouse)|HIF-1 signaling pathway - Mus musculus (mouse)|Glycolysis / Gluconeogenesis - Mus musculus (mouse)|Central carbon metabolism in cancer - Mus musculus (mouse)|Starch and sucrose metabolism - Mus musculus (mouse)|Type II diabetes mellitus - Mus musculus (mouse)|Amino s…	10:62268855-62379908	11221	4450	2124	2395	49.6133	20.2884	9.77689	10.826	34.9509	10.3015	-1.76248	4.12568e-05	DOWN
ENSMUSG00000033826	Dnah8	dynein_axonemal_heavy_chain_8	GO:0005623|GO:0009987|GO:0005488|GO:0003824|GO:0032991|GO:0008152|GO:0016787|GO:0043229|GO:0005929|GO:0005622|GO:0043167|GO:0097367|GO:0042995|GO:0043234|GO:0036094|GO:0097159|GO:0005874|GO:0005930|GO:0031514|GO:0005875|GO:0001882|GO:0016817|GO:0000166|GO:0036126|GO:0006928|GO:0043168|GO:0007017|GO:0097228|GO:0017076|GO:0001883|GO:0007018|GO:0016818|GO:0005856|GO:0005858|GO:0030286|GO:0032549|GO:…	cell|cellular process|binding|catalytic activity|macromolecular complex|metabolic process|hydrolase activity|intracellular organelle|cilium|intracellular|ion binding|carbohydrate derivative binding|cell projection|protein complex|small molecule binding|organic cyclic compound binding|microtubule|axoneme|motile cilium|microtubule associated complex|nucleoside binding|hydrolase activity, acting on …	K10408	dynein heavy chain, axonemal[-]	mmu05016	Huntington,s disease - Mus musculus (mouse)	17:30624354-30875264	51156	54424	26981	23004	192.047	210.68	105.45	88.2901	201.363	96.8702	-1.05568	4.12828e-05	DOWN
ENSMUSG00000053111	Fank1	fibronectin_type_3_and_ankyrin_repeat_domains_1	GO:0005623|GO:0005488|GO:0043227|GO:0043229|GO:0005622|GO:0005515|GO:0005737|GO:0043231|GO:0005634|GO:0005654|GO:0031981	cell|binding|membrane-bounded organelle|intracellular organelle|intracellular|protein binding|cytoplasm|intracellular membrane-bounded organelle|nucleus|nucleoplasm|nuclear lumen	-	-	-	-	7:133776861-133881532	3484	3056	1477	1221	73.3887	66.3783	32.39	26.2945	69.8835	29.3423	-1.25197	4.25053e-05	DOWN
ENSMUSG00000100937	1700020D05Rik	RIKEN_cDNA_1700020D05_gene	GO:0005623|GO:0009987|GO:0005488|GO:0032991|GO:0008152|GO:0019222|GO:0071704|GO:0043229|GO:0009893|GO:0050794|GO:0005622|GO:0043234|GO:0005515|GO:0044237|GO:0019538|GO:0031325|GO:0031323|GO:0030915|GO:0051247|GO:0043412|GO:0051246|GO:0044267|GO:0032270|GO:0036211|GO:0005694|GO:0032268|GO:0006464|GO:0000793|GO:0031401|GO:0032446|GO:0031398|GO:0031396|GO:0016567	cell|cellular process|binding|macromolecular complex|metabolic process|regulation of metabolic process|organic substance metabolic process|intracellular organelle|positive regulation of metabolic process|regulation of cellular process|intracellular|protein complex|protein binding|cellular metabolic process|protein metabolic process|positive regulation of cellular metabolic process|regulation of c…	-	-	-	-	19:5502767-5503787	2579	1992	964	702	138.288	110.139	53.8131	38.4828	124.213	46.148	-1.42848	4.28424e-05	DOWN
ENSMUSG00000040629	Mael	maelstrom_homolog_Drosophila_	GO:0022414|GO:0050896|GO:0005623|GO:0009987|GO:0023052|GO:0005488|GO:0000003|GO:0032991|GO:0032502|GO:0008152|GO:0040007|GO:0043227|GO:0019222|GO:0009653|GO:0071704|GO:0048523|GO:0043229|GO:0051321|GO:0050794|GO:0000785|GO:0006807|GO:0009058|GO:0005622|GO:0048609|GO:0016043|GO:0009892|GO:0006950|GO:0044702|GO:0051716|GO:0043046|GO:0048856|GO:0005515|GO:0048589|GO:0044237|GO:0019953|GO:0040008|GO:…	reproductive process|response to stimulus|cell|cellular process|signaling|binding|reproduction|macromolecular complex|developmental process|metabolic process|growth|membrane-bounded organelle|regulation of metabolic process|anatomical structure morphogenesis|organic substance metabolic process|negative regulation of cellular process|intracellular organelle|meiotic cell cycle|regulation of cellula…	-	-	-	-	1:166201201-166238747	16003	12482	6682	5986	381.914	307.164	166.016	146.049	344.539	156.033	-1.14282	4.29901e-05	DOWN
ENSMUSG00000045275	Lca5l	Leber_congenital_amaurosis_5_like	GO:0005488|GO:0005515	binding|protein binding	-	-	-	-	16:96158407-96192257	5791	4904	2528	2307	41.6443	36.3642	18.926	16.9608	39.0042	17.9434	-1.12018	4.31408e-05	DOWN
ENSMUSG00000006784	Ttc25	tetratricopeptide_repeat_domain_25	GO:0005623|GO:0005488|GO:0005622|GO:0005515|GO:0005737	cell|binding|intracellular|protein binding|cytoplasm	-	-	-	-	11:100545607-100572568	4141	2721	1407	1166	29.7514	20.1582	10.5239	8.56444	24.9548	9.54416	-1.38663	4.37528e-05	DOWN
ENSMUSG00000041138	Nme8	NME_NM23_family_member_8	GO:0022414|GO:0050896|GO:0005623|GO:0009987|GO:0005488|GO:0000003|GO:0003824|GO:0032991|GO:0032502|GO:0008152|GO:0040011|GO:0048646|GO:0043227|GO:0009653|GO:0071704|GO:0043229|GO:0016740|GO:0048870|GO:0050794|GO:0006807|GO:0009058|GO:0005929|GO:0005622|GO:0048609|GO:0016043|GO:0042995|GO:0006950|GO:0044702|GO:0051716|GO:0043234|GO:0048856|GO:0005515|GO:0044237|GO:0019953|GO:0019725|GO:0006793|GO:…	reproductive process|response to stimulus|cell|cellular process|binding|reproduction|catalytic activity|macromolecular complex|developmental process|metabolic process|locomotion|anatomical structure formation involved in morphogenesis|membrane-bounded organelle|anatomical structure morphogenesis|organic substance metabolic process|intracellular organelle|transferase activity|cell motility|regulat…	-	-	-	-	13:19645078-19697794	1849	1036	452	358	42.6936	24.6665	10.8654	8.45097	33.6801	9.65816	-1.80207	4.37725e-05	DOWN
ENSMUSG00000033368	Trim69	tripartite_motif_containing_69	GO:0005623|GO:0009987|GO:0005488|GO:0003824|GO:0016020|GO:0008152|GO:0043227|GO:0005886|GO:0071704|GO:0043229|GO:0016740|GO:0016874|GO:0005622|GO:0043167|GO:0071944|GO:0005515|GO:0044237|GO:0005737|GO:0019538|GO:0008219|GO:0043169|GO:0019787|GO:0043231|GO:0005634|GO:0005654|GO:0043412|GO:0044267|GO:0046872|GO:0036211|GO:0012501|GO:0004842|GO:0031981|GO:0006464|GO:0046914|GO:0016604|GO:0006915|GO:…	cell|cellular process|binding|catalytic activity|membrane|metabolic process|membrane-bounded organelle|plasma membrane|organic substance metabolic process|intracellular organelle|transferase activity|ligase activity|intracellular|ion binding|cell periphery|protein binding|cellular metabolic process|cytoplasm|protein metabolic process|cell death|cation binding|ubiquitin-like protein transferase ac…	-	-	-	-	2:122160700-122179027	2328	1724	814	679	49.342	37.6783	17.9613	14.713	43.5102	16.3371	-1.4132	4.37725e-05	DOWN
ENSMUSG00000022542	2021-09-12	septin_12	GO:0005623|GO:0005488|GO:0043229|GO:0005929|GO:0005622|GO:0043167|GO:0097367|GO:0042995|GO:0005515|GO:0036094|GO:0030496|GO:0097159|GO:0005737|GO:0031514|GO:0001882|GO:0097227|GO:0042802|GO:0000166|GO:0036126|GO:0043168|GO:0046983|GO:0017076|GO:0001883|GO:0042803|GO:0048471|GO:0005856|GO:0032549|GO:0005819|GO:0015630|GO:0032561|GO:0005525|GO:0019001	cell|binding|intracellular organelle|cilium|intracellular|ion binding|carbohydrate derivative binding|cell projection|protein binding|small molecule binding|midbody|organic cyclic compound binding|cytoplasm|motile cilium|nucleoside binding|sperm annulus|identical protein binding|nucleotide binding|sperm flagellum|anion binding|protein dimerization activity|purine nucleotide binding|purine nucleos…	K16938	septin 3/9/12[-]	mmu05100	Bacterial invasion of epithelial cells - Mus musculus (mouse)	16:4986858-4997852	4553	4036	2011	1797	96.763	88.4473	44.4942	39.0443	92.6051	41.7692	-1.14865	4.48088e-05	DOWN
ENSMUSG00000030815	Phkg2	phosphorylase_kinase_gamma_2_testis_	GO:0005623|GO:0009987|GO:0005488|GO:0003824|GO:0032991|GO:0008152|GO:0071704|GO:0016740|GO:0009058|GO:0005622|GO:0043167|GO:0097367|GO:0043234|GO:0005515|GO:0044237|GO:0036094|GO:0097159|GO:0006793|GO:0006091|GO:0005737|GO:0044262|GO:0044249|GO:0019538|GO:0001882|GO:0005975|GO:0005516|GO:0055114|GO:0019899|GO:0000166|GO:0043168|GO:0016772|GO:0017076|GO:0016051|GO:0001883|GO:0043412|GO:0044267|GO:…	cell|cellular process|binding|catalytic activity|macromolecular complex|metabolic process|organic substance metabolic process|transferase activity|biosynthetic process|intracellular|ion binding|carbohydrate derivative binding|protein complex|protein binding|cellular metabolic process|small molecule binding|organic cyclic compound binding|phosphorus metabolic process|generation of precursor metabo…	K00871	phosphorylase kinase gamma subunit[2.7.11.19]	mmu04020	Calcium signaling pathway - Mus musculus (mouse)	7:127573340-127583307	13344	9966	5424	4725	80.1206	61.7022	33.9045	29.004	70.9114	31.4542	-1.17276	4.54202e-05	DOWN
ENSMUSG00000031727	Pmfbp1	polyamine_modulated_factor_1_binding_protein_1	GO:0005623|GO:0005622|GO:0005737	cell|intracellular|cytoplasm	-	-	-	-	8:109494027-109542642	5747	608	300	194	92.5924	10.1009	5.03193	3.19547	51.3467	4.1137	-3.64176	4.56096e-05	DOWN
ENSMUSG00000039391	Ccdc81	coiled_coil_domain_containing_81	GO:0005623|GO:0005488|GO:0043229|GO:0005622|GO:0097159|GO:0005737|GO:0003676|GO:0005815|GO:0003677|GO:0005856|GO:0005813|GO:0015630	cell|binding|intracellular organelle|intracellular|organic cyclic compound binding|cytoplasm|nucleic acid binding|microtubule organizing center|DNA binding|cytoskeleton|centrosome|microtubule cytoskeleton	-	-	-	-	7:89866148-89903629	4281	667	330	186	65.779	10.5679	5.27879	2.92182	38.1734	4.1003	-3.21877	4.56096e-05	DOWN
ENSMUSG00000030617	Ccdc83	coiled_coil_domain_containing_83	-	-	-	-	-	-	7:90223878-90265432	2696	1753	867	677	53.7302	36.0249	17.9886	13.7938	44.8775	15.8912	-1.49776	4.56096e-05	DOWN
ENSMUSG00000038246	Fam50b	family_with_sequence_similarity_50_member_B	GO:0005623|GO:0005488|GO:0043227|GO:0043229|GO:0005622|GO:0005515|GO:0043231|GO:0005634	cell|binding|membrane-bounded organelle|intracellular organelle|intracellular|protein binding|intracellular membrane-bounded organelle|nucleus	-	-	-	-	13:34734850-34747613	2886	1964	973	755	129.614	90.953	45.4932	34.6656	110.283	40.0794	-1.46028	4.57169e-05	DOWN
ENSMUSG00000047528	Als2cr12	amyotrophic_lateral_sclerosis_2_juvenile_chromosome_region_candidate_12_human_	GO:0005623|GO:0005488|GO:0001520|GO:0005929|GO:0005622|GO:0042995|GO:0005515|GO:0005737|GO:0031514|GO:0035686|GO:0036126	cell|binding|outer dense fiber|cilium|intracellular|cell projection|protein binding|cytoplasm|motile cilium|sperm fibrous sheath|sperm flagellum	-	-	-	-	1:58646903-58695989	3330	2911	1352	1269	40.9034	36.8705	17.289	15.9358	38.8869	16.6124	-1.22702	4.57169e-05	DOWN
ENSMUSG00000048478	Spata33	spermatogenesis_associated_33	GO:0005623|GO:0043227|GO:0043229|GO:0005622|GO:0005737|GO:0043231|GO:0005634|GO:0005829	cell|membrane-bounded organelle|intracellular organelle|intracellular|cytoplasm|intracellular membrane-bounded organelle|nucleus|cytosol	-	-	-	-	8:123212858-123222045	3963	2888	1467	1271	418.844	314.736	161.412	137.332	366.79	149.372	-1.29604	4.69507e-05	DOWN
ENSMUSG00000026601	Axdnd1	axonemal_dynein_light_chain_domain_containing_1	-	-	-	-	-	-	1:156323509-156421159	5100	3368	1798	1588	44.752	30.4745	16.4252	14.2459	37.6133	15.3356	-1.29436	4.80225e-05	DOWN
ENSMUSG00000057265	Ccdc176	coiled_coil_domain_containing_176	GO:0005623|GO:0009987|GO:0032502|GO:0048646|GO:0009653|GO:0043229|GO:0005929|GO:0005622|GO:0016043|GO:0042995|GO:0048856|GO:0005737|GO:0036064|GO:0048869|GO:0006996|GO:0030030|GO:0022607|GO:0005815|GO:0042384|GO:0032990|GO:0000902|GO:0070925|GO:0044782|GO:0005856|GO:0030031|GO:0048858|GO:0015630|GO:0044458|GO:0060271	cell|cellular process|developmental process|anatomical structure formation involved in morphogenesis|anatomical structure morphogenesis|intracellular organelle|cilium|intracellular|cellular component organization|cell projection|anatomical structure development|cytoplasm|ciliary basal body|cellular developmental process|organelle organization|cell projection organization|cellular component assemb…	-	-	-	-	12:84409071-84433780	5780	3985	2079	1958	130.328	92.6528	48.8026	45.1356	111.49	46.9691	-1.24713	4.829e-05	DOWN
ENSMUSG00000046192	Iqub	IQ_motif_and_ubiquitin_domain_containing	GO:0050896|GO:0005623|GO:0009987|GO:0023052|GO:0005488|GO:0032502|GO:0043227|GO:0009653|GO:0043229|GO:0050794|GO:0005929|GO:0005622|GO:0012505|GO:0016043|GO:0042995|GO:0051716|GO:0048856|GO:0005515|GO:0005737|GO:0031514|GO:0007154|GO:0030141|GO:0007165|GO:0048869|GO:0001669|GO:0031982|GO:0043231|GO:0030030|GO:0032990|GO:0000902|GO:0007166|GO:0031988|GO:0031410|GO:0016023|GO:0048858|GO:0007224|GO:…	response to stimulus|cell|cellular process|signaling|binding|developmental process|membrane-bounded organelle|anatomical structure morphogenesis|intracellular organelle|regulation of cellular process|cilium|intracellular|endomembrane system|cellular component organization|cell projection|cellular response to stimulus|anatomical structure development|protein binding|cytoplasm|motile cilium|cell co…	-	-	-	-	6:24444865-24515067	4113	1944	1010	791	61.6743	30.0582	15.7669	12.1261	45.8663	13.9465	-1.71753	4.8438e-05	DOWN
ENSMUSG00000046585	Cfap58	cilia_and_flagella_associated_protein_58	GO:0005623|GO:0005576|GO:0005488|GO:0005929|GO:0042995|GO:0005615|GO:0005515	cell|extracellular region|binding|cilium|cell projection|extracellular space|protein binding	-	-	-	-	19:47937712-48035379	3214	1006	486	405	52.6026	16.9778	8.2809	6.77663	34.7902	7.52876	-2.2082	4.8559e-05	DOWN
ENSMUSG00000078161	Erich3	glutamate_rich_3	-	-	-	-	-	-	3:154663859-154767790	3207	271	121	87	13.4631	1.17311	0.528824	0.37339	7.31812	0.451107	-4.01993	4.90888e-05	DOWN
ENSMUSG00000029130	Rnf32	ring_finger_protein_32	GO:0005623|GO:0005488|GO:0043227|GO:0043229|GO:0005622|GO:0043167|GO:0012505|GO:0005515|GO:0005737|GO:0043169|GO:0016234|GO:0043231|GO:0005768|GO:0046872|GO:0016235|GO:0046914|GO:0008270	cell|binding|membrane-bounded organelle|intracellular organelle|intracellular|ion binding|endomembrane system|protein binding|cytoplasm|cation binding|inclusion body|intracellular membrane-bounded organelle|endosome|metal ion binding|aggresome|transition metal ion binding|zinc ion binding	-	-	-	-	5:29195992-29228457	4992	4171	2121	1943	25.6929	22.136	11.3647	10.2237	23.9145	10.7942	-1.14763	4.90888e-05	DOWN
ENSMUSG00000063932	Poteg	POTE_ankyrin_domain_family_member_G	GO:0005488|GO:0005515	binding|protein binding	-	-	-	-	8:27447670-27495172	1900	1619	707	638	60.9722	53.5731	23.6198	20.9314	57.2727	22.2756	-1.36238	4.94794e-05	DOWN
ENSMUSG00000026018	Ica1l	islet_cell_autoantigen_1_like	GO:0005488|GO:0005515|GO:0019904	binding|protein binding|protein domain specific binding	-	-	-	-	1:59982490-60043184	1490	1187	425	461	9.95637	8.17875	2.95654	3.1493	9.06756	3.05292	-1.57053	4.95309e-05	DOWN
ENSMUSG00000050089	Akap4	A_kinase_PRKA_anchor_protein_4	GO:0050896|GO:0005623|GO:0009987|GO:0023052|GO:0005488|GO:0032502|GO:0040011|GO:0048646|GO:0043227|GO:0023051|GO:0009653|GO:0043229|GO:0048870|GO:0050794|GO:0005929|GO:0005622|GO:0016043|GO:0042995|GO:0051716|GO:0048856|GO:0005515|GO:0031674|GO:0051018|GO:0005737|GO:0031514|GO:0007154|GO:0009966|GO:0035686|GO:0030018|GO:0010646|GO:0007165|GO:0048869|GO:0008104|GO:0045184|GO:0036126|GO:0006928|GO:…	response to stimulus|cell|cellular process|signaling|binding|developmental process|locomotion|anatomical structure formation involved in morphogenesis|membrane-bounded organelle|regulation of signaling|anatomical structure morphogenesis|intracellular organelle|cell motility|regulation of cellular process|cilium|intracellular|cellular component organization|cell projection|cellular response to sti…	-	-	-	-	X:7067519-7078609	7394	427	209	159	101.81	6.06263	2.99596	2.23823	53.9363	2.6171	-4.36522	4.95342e-05	DOWN
ENSMUSG00000102045	Gm21294	predicted_gene_21294	-	-	-	-	-	-	Y:89052806-89079015	211	9	0	0	12.3679	0.543956	0	0	6.45591	0	#NAME?	5.07465e-05	DOWN
ENSMUSG00000046337	Fam178b	family_with_sequence_similarity_178_member_B	-	-	-	-	-	-	1:36562692-36683183	5061	4682	2362	2070	66.5401	63.4746	32.33	27.8237	65.0073	30.0769	-1.11195	5.07465e-05	DOWN
ENSMUSG00000022039	Adam2	a_disintegrin_and_metallopeptidase_domain_2	GO:0050896|GO:0005623|GO:0005488|GO:0003824|GO:0016020|GO:0007610|GO:0008152|GO:0031224|GO:0016787|GO:0007155|GO:0071704|GO:0043167|GO:0044708|GO:0009986|GO:0005515|GO:0007611|GO:0030534|GO:0008233|GO:0019538|GO:0043169|GO:0050877|GO:0009314|GO:0007632|GO:0016021|GO:0008542|GO:0009416|GO:0007612|GO:0046872|GO:0050890|GO:0006508|GO:0008306|GO:0008237|GO:0046914|GO:0004175|GO:0004222|GO:0008270	response to stimulus|cell|binding|catalytic activity|membrane|behavior|metabolic process|intrinsic component of membrane|hydrolase activity|cell adhesion|organic substance metabolic process|ion binding|single-organism behavior|cell surface|protein binding|learning or memory|adult behavior|peptidase activity|protein metabolic process|cation binding|neurological system process|response to radiation…	-	-	-	-	14:66027329-66077733	5984	5971	3025	2426	128.422	132.134	67.5852	53.2275	130.278	60.4064	-1.10882	5.07465e-05	DOWN
ENSMUSG00000023809	Rps6ka2	ribosomal_protein_S6_kinase_polypeptide_2	GO:0022414|GO:0050896|GO:0005623|GO:0009987|GO:0023052|GO:0005488|GO:0000003|GO:0003824|GO:0016020|GO:0032502|GO:0008152|GO:0043227|GO:0031090|GO:0019222|GO:0071704|GO:0048523|GO:0043229|GO:0016740|GO:0009893|GO:0051321|GO:0050794|GO:0006807|GO:0009058|GO:0005622|GO:0043167|GO:0097367|GO:0048609|GO:0012505|GO:0016043|GO:0003006|GO:0044702|GO:0051716|GO:0048856|GO:0005515|GO:0044237|GO:0019953|GO:…	reproductive process|response to stimulus|cell|cellular process|signaling|binding|reproduction|catalytic activity|membrane|developmental process|metabolic process|membrane-bounded organelle|organelle membrane|regulation of metabolic process|organic substance metabolic process|negative regulation of cellular process|intracellular organelle|transferase activity|positive regulation of metabolic proc…	K04373	p90 ribosomal S6 kinase[2.7.11.1]	mmu04010	MAPK signaling pathway - Mus musculus (mouse)	17:7170115-7303313	1332	1888	4534	4768	13.4942	19.7227	47.8193	49.3829	16.6084	48.6011	1.54907	5.07465e-05	UP
ENSMUSG00000039110	Mycbpap	MYCBP_associated_protein	GO:0022414|GO:0005623|GO:0009987|GO:0023052|GO:0005488|GO:0000003|GO:0016020|GO:0032502|GO:0005622|GO:0048609|GO:0044702|GO:0048856|GO:0005515|GO:0019953|GO:0005737|GO:0007154|GO:0048869|GO:0007276|GO:0007275|GO:0007267|GO:0030154|GO:0048232|GO:0007283|GO:0007268	reproductive process|cell|cellular process|signaling|binding|reproduction|membrane|developmental process|intracellular|multicellular organismal reproductive process|single organism reproductive process|anatomical structure development|protein binding|sexual reproduction|cytoplasm|cell communication|cellular developmental process|gamete generation|multicellular organism development|cell-cell signa…	-	-	-	-	11:94501347-94521742	4617	2258	1198	945	54.5341	27.5013	14.7314	11.4114	41.0177	13.0714	-1.64983	5.07631e-05	DOWN
ENSMUSG00000037143	Cfap61	cilia_and_flagella_associated_protein_61	GO:0016020|GO:0031224|GO:0016021	membrane|intrinsic component of membrane|integral component of membrane	-	-	-	-	2:145934784-146215039	1718	1170	488	441	6.70192	4.70634	1.98187	1.75878	5.70413	1.87033	-1.60872	5.07631e-05	DOWN
ENSMUSG00000054169	Ceacam10	carcinoembryonic_antigen_related_cell_adhesion_molecule_10	GO:0005488|GO:0005515	binding|protein binding	-	-	-	-	7:24777206-24784657	2	0	46	62	0.0459871	0	1.10111	1.45742	0.0229935	1.27927	5.79794	5.07631e-05	UP
ENSMUSG00000020102	Slc16a7	solute_carrier_family_16_monocarboxylic_acid_transporters_member_7	GO:0005215|GO:0005623|GO:0009987|GO:0016020|GO:0031224|GO:0005886|GO:0005622|GO:0071944|GO:0022857|GO:0006810|GO:0005737|GO:0022891|GO:0055085|GO:0005887|GO:0031226|GO:0016021|GO:0034220|GO:0015291|GO:0006811|GO:1903825|GO:0015129|GO:0015075|GO:0015711|GO:0098656|GO:0006820|GO:0015293|GO:0008509|GO:0015718|GO:0008514|GO:0035873|GO:1901475|GO:0008028|GO:0035879|GO:0050833	transporter activity|cell|cellular process|membrane|intrinsic component of membrane|plasma membrane|intracellular|cell periphery|transmembrane transporter activity|transport|cytoplasm|substrate-specific transmembrane transporter activity|transmembrane transport|integral component of plasma membrane|intrinsic component of plasma membrane|integral component of membrane|ion transmembrane transport|s…	-	-	-	-	10:125226464-125328963	4895	1104	565	389	57.1884	13.2998	6.872	4.64625	35.2441	5.75913	-2.61346	5.18185e-05	DOWN
ENSMUSG00000078937	Cpt1b	carnitine_palmitoyltransferase_1b_muscle	GO:0005623|GO:0009987|GO:0005488|GO:0003824|GO:0016020|GO:0008152|GO:0019867|GO:0031224|GO:0043227|GO:0031090|GO:0071704|GO:0043229|GO:0016740|GO:0005622|GO:0005515|GO:0044237|GO:0009056|GO:0006810|GO:0005737|GO:0098588|GO:0031968|GO:0016746|GO:0055114|GO:0031966|GO:0010876|GO:0006082|GO:0043231|GO:0006629|GO:0044255|GO:0016021|GO:0030258|GO:0006811|GO:0034440|GO:0016747|GO:0005739|GO:0016042|GO:…	cell|cellular process|binding|catalytic activity|membrane|metabolic process|outer membrane|intrinsic component of membrane|membrane-bounded organelle|organelle membrane|organic substance metabolic process|intracellular organelle|transferase activity|intracellular|protein binding|cellular metabolic process|catabolic process|transport|cytoplasm|bounding membrane of organelle|organelle outer membran…	K19523	carnitine O-palmitoyltransferase 1, muscle isoform[2.3.1.21]	mmu04152|mmu04931|mmu04922|mmu03320|mmu04920|mmu01212|mmu00071	AMPK signaling pathway - Mus musculus (mouse)|Insulin resistance - Mus musculus (mouse)|Glucagon signaling pathway - Mus musculus (mouse)|PPAR signaling pathway - Mus musculus (mouse)|Adipocytokine signaling pathway - Mus musculus (mouse)|Fatty acid metabolism - Mus musculus (mouse)|Fatty acid degradation - Mus musculus (mouse)	15:89416405-89425863	4990	4822	2413	2098	68.1431	67.9001	34.3051	29.2904	68.0216	31.7977	-1.09707	5.25877e-05	DOWN
ENSMUSG00000026679	Enkur	enkurin_TRPC_channel_interacting_protein	GO:0005623|GO:0005488|GO:0043227|GO:0043229|GO:0005929|GO:0005622|GO:0012505|GO:0042995|GO:0005515|GO:0005737|GO:0031514|GO:0005516|GO:0030141|GO:0036126|GO:0001669|GO:0031982|GO:0019904|GO:0043231|GO:0097228|GO:0031988|GO:0017124|GO:0031410|GO:0016023	cell|binding|membrane-bounded organelle|intracellular organelle|cilium|intracellular|endomembrane system|cell projection|protein binding|cytoplasm|motile cilium|calmodulin binding|secretory granule|sperm flagellum|acrosomal vesicle|vesicle|protein domain specific binding|intracellular membrane-bounded organelle|sperm principal piece|membrane-bounded vesicle|SH3 domain binding|cytoplasmic vesicle|…	-	-	-	-	2:21180731-21205365	3133	1588	803	653	72.0678	37.6663	19.2298	15.3565	54.867	17.2932	-1.66574	5.28007e-05	DOWN
ENSMUSG00000011154	1700026D08Rik	RIKEN_cDNA_1700026D08_gene	GO:0016020	membrane	-	-	-	-	7:83774101-83794880	2109	1741	815	622	29.8657	25.4224	12.0152	9.005	27.644	10.5101	-1.39519	5.30973e-05	DOWN
ENSMUSG00000044362	Ccdc89	coiled_coil_domain_containing_89	GO:0005623|GO:0005488|GO:0043227|GO:0043229|GO:0005622|GO:0005515|GO:0005737|GO:0043231|GO:0005634	cell|binding|membrane-bounded organelle|intracellular organelle|intracellular|protein binding|cytoplasm|intracellular membrane-bounded organelle|nucleus	-	-	-	-	7:90426312-90428660	2813	1758	873	729	65.5608	42.2488	21.1821	17.37	53.9048	19.276	-1.48361	5.31893e-05	DOWN
ENSMUSG00000000811	Txnrd3	thioredoxin_reductase_3	GO:0016209|GO:0005623|GO:0009987|GO:0005488|GO:0003824|GO:0009055|GO:0008152|GO:0071704|GO:0004791|GO:0050794|GO:0006807|GO:0043167|GO:0016491|GO:0048037|GO:0005515|GO:0044237|GO:0036094|GO:0097159|GO:0019725|GO:0042592|GO:0016651|GO:0016667|GO:0045454|GO:0055114|GO:0050662|GO:0000166|GO:0006790|GO:0043168|GO:0006518|GO:0016668|GO:0050660|GO:0015036|GO:0006749|GO:0015035	antioxidant activity|cell|cellular process|binding|catalytic activity|electron carrier activity|metabolic process|organic substance metabolic process|thioredoxin-disulfide reductase activity|regulation of cellular process|nitrogen compound metabolic process|ion binding|oxidoreductase activity|cofactor binding|protein binding|cellular metabolic process|small molecule binding|organic cyclic compoun…	K00384	thioredoxin reductase (NADPH)[1.8.1.9]	mmu00240|mmu00450	Pyrimidine metabolism - Mus musculus (mouse)|Selenocompound metabolism - Mus musculus (mouse)	6:89643988-89675529	9394	7363	3920	3593	181.343	146.564	78.7802	70.9098	163.954	74.845	-1.13131	5.31893e-05	DOWN
ENSMUSG00000086587	Gm11837	predicted_gene_11837	-	-	-	-	-	-	4:14929908-14953030	3314	2662	1326	1079	108.967	90.2553	45.3907	36.2712	99.6113	40.831	-1.28665	5.44299e-05	DOWN
ENSMUSG00000024897	Apba1	amyloid_beta_A4_precursor_protein_binding_family_A_member_1	GO:0005623|GO:0009987|GO:0023052|GO:0045202|GO:0005488|GO:0032991|GO:0016020|GO:0007610|GO:0032502|GO:0008152|GO:0040007|GO:0043227|GO:0019222|GO:0005886|GO:0071704|GO:0043229|GO:0008021|GO:0007626|GO:0005622|GO:0043167|GO:0051641|GO:0071944|GO:0012505|GO:0016043|GO:0008289|GO:0033218|GO:0043234|GO:0048856|GO:0005515|GO:0048589|GO:0035264|GO:0006810|GO:0005737|GO:0005794|GO:0007154|GO:0042277|GO:…	cell|cellular process|signaling|synapse|binding|macromolecular complex|membrane|behavior|developmental process|metabolic process|growth|membrane-bounded organelle|regulation of metabolic process|plasma membrane|organic substance metabolic process|intracellular organelle|synaptic vesicle|locomotory behavior|intracellular|ion binding|cellular localization|cell periphery|endomembrane system|cellular…	-	-	-	-	19:23758876-23949597	5175	4971	2485	2226	42.7192	42.3134	21.3559	18.7861	42.5163	20.071	-1.0829	5.44299e-05	DOWN
ENSMUSG00000012609	Ttll5	tubulin_tyrosine_ligase_like_family_member_5	GO:0022414|GO:0005623|GO:0009987|GO:0005488|GO:0000003|GO:0003824|GO:0032502|GO:0008152|GO:0040011|GO:0048646|GO:0043227|GO:0009653|GO:0071704|GO:0043229|GO:0016874|GO:0048870|GO:0006807|GO:0009058|GO:0005929|GO:0005622|GO:0043167|GO:0097367|GO:0048609|GO:0016043|GO:0042995|GO:0003006|GO:0044702|GO:0048856|GO:0044237|GO:0019953|GO:0036094|GO:0097159|GO:0046483|GO:0005737|GO:0005874|GO:1901360|GO:…	reproductive process|cell|cellular process|binding|reproduction|catalytic activity|developmental process|metabolic process|locomotion|anatomical structure formation involved in morphogenesis|membrane-bounded organelle|anatomical structure morphogenesis|organic substance metabolic process|intracellular organelle|ligase activity|cell motility|nitrogen compound metabolic process|biosynthetic process…	-	-	-	-	12:85824659-86061893	9507	7646	3949	3869	25.9266	21.501	11.2116	10.7869	23.7138	10.9993	-1.10832	5.46495e-05	DOWN
ENSMUSG00000079120	AY761185	cDNA_sequence_AY761185	GO:0050896|GO:0005576|GO:0006950|GO:0005615|GO:0006952	response to stimulus|extracellular region|response to stress|extracellular space|defense response	-	-	-	-	8:20943693-20944748	0	0	18	98	0	0	2.10651	11.2629	0	6.68471	Inf	5.50831e-05	UP
ENSMUSG00000064280	Ccdc146	coiled_coil_domain_containing_146	GO:0005623|GO:0005488|GO:0043229|GO:0005622|GO:0005515|GO:0005737|GO:0005815|GO:0005814|GO:0005856|GO:0005813|GO:0015630	cell|binding|intracellular organelle|intracellular|protein binding|cytoplasm|microtubule organizing center|centriole|cytoskeleton|centrosome|microtubule cytoskeleton	-	-	-	-	5:21292961-21424677	2350	1614	774	674	25.767	18.2482	8.8352	7.55534	22.0076	8.19527	-1.42514	5.50831e-05	DOWN
ENSMUSG00000053030	Spink2	serine_peptidase_inhibitor_Kazal_type_2	GO:0022414|GO:0005623|GO:0009987|GO:0005576|GO:0005488|GO:0000003|GO:0032502|GO:0008152|GO:0043227|GO:0019222|GO:0071704|GO:0048523|GO:0043229|GO:0050794|GO:0005622|GO:0048609|GO:0012505|GO:0030234|GO:0042995|GO:0003006|GO:0009892|GO:0044702|GO:0048856|GO:0005515|GO:0044237|GO:0019953|GO:0008283|GO:0035295|GO:0007548|GO:0043086|GO:0005737|GO:0050790|GO:0008406|GO:0031324|GO:0019538|GO:0008219|GO:…	reproductive process|cell|cellular process|extracellular region|binding|reproduction|developmental process|metabolic process|membrane-bounded organelle|regulation of metabolic process|organic substance metabolic process|negative regulation of cellular process|intracellular organelle|regulation of cellular process|intracellular|multicellular organismal reproductive process|endomembrane system|enzy…	-	-	-	-	5:77205107-77211471	4328	3096	1593	1481	180.185	132.909	69.0442	63.0354	156.547	66.0398	-1.24519	5.50831e-05	DOWN
ENSMUSG00000042707	Dnali1	dynein_axonemal_light_intermediate_polypeptide_1	GO:0005623|GO:0009987|GO:0005488|GO:0003824|GO:0032991|GO:0008152|GO:0016787|GO:0043229|GO:0005929|GO:0005622|GO:0042995|GO:0043234|GO:0005515|GO:0005737|GO:0005930|GO:0005875|GO:0045502|GO:0016817|GO:0006928|GO:0007017|GO:0045504|GO:0007018|GO:0016818|GO:0030175|GO:0005856|GO:0030286|GO:0015630|GO:0003341|GO:0016462|GO:0017111|GO:0003774	cell|cellular process|binding|catalytic activity|macromolecular complex|metabolic process|hydrolase activity|intracellular organelle|cilium|intracellular|cell projection|protein complex|protein binding|cytoplasm|axoneme|microtubule associated complex|dynein binding|hydrolase activity, acting on acid anhydrides|movement of cell or subcellular component|microtubule-based process|dynein heavy chain …	K10410	dynein light intermediate chain, axonemal[-]	mmu05016	Huntington,s disease - Mus musculus (mouse)	4:125055338-125065703	3995	3141	1614	1392	102.538	83.1297	43.127	36.5261	92.8337	39.8266	-1.22092	5.50831e-05	DOWN
ENSMUSG00000054146	Krt15	keratin_15	GO:0050896|GO:0005623|GO:0009987|GO:0005576|GO:0005198|GO:0005488|GO:0008152|GO:0043227|GO:0043229|GO:0005622|GO:0016043|GO:0006950|GO:0051716|GO:0006914|GO:0005515|GO:1903561|GO:0009056|GO:0070062|GO:0033554|GO:0016236|GO:0000422|GO:0031982|GO:0005882|GO:0097110|GO:0043231|GO:0006996|GO:0005634|GO:0005856|GO:0007005|GO:1903008|GO:0045111|GO:0098779	response to stimulus|cell|cellular process|extracellular region|structural molecule activity|binding|metabolic process|membrane-bounded organelle|intracellular organelle|intracellular|cellular component organization|response to stress|cellular response to stimulus|autophagy|protein binding|extracellular vesicle|catabolic process|extracellular exosome|cellular response to stress|macroautophagy|mit…	-	-	-	-	11:100131758-100135928	0	0	24	57	0	0	0.65105	1.51846	0	1.08476	Inf	5.6208e-05	UP
ENSMUSG00000003354	Ccdc65	coiled_coil_domain_containing_65	-	-	-	-	-	-	15:98708207-98723326	5763	3692	2064	1626	166.934	110.275	62.2422	48.152	138.605	55.1971	-1.32831	5.6208e-05	DOWN
ENSMUSG00000071550	Cfap44	cilia_and_flagella_associated_protein_44	GO:0005488|GO:0005515	binding|protein binding	-	-	-	-	16:44394796-44482428	3353	2575	1270	1122	17.1316	13.5664	6.75536	5.86079	15.349	6.30807	-1.28287	5.62581e-05	DOWN
ENSMUSG00000021196	Pfkp	phosphofructokinase_platelet	GO:0050896|GO:0005623|GO:0009987|GO:0005576|GO:0005488|GO:0003824|GO:0032991|GO:0016020|GO:0008152|GO:0043227|GO:0071704|GO:0043229|GO:0016740|GO:0006807|GO:0005622|GO:0043167|GO:0097367|GO:0016043|GO:0006950|GO:0051716|GO:0043234|GO:0006914|GO:0005515|GO:1903561|GO:0044237|GO:0036094|GO:0009056|GO:0097159|GO:0070062|GO:0006793|GO:0033554|GO:0006091|GO:0046483|GO:0005737|GO:1901360|GO:0001882|GO:…	response to stimulus|cell|cellular process|extracellular region|binding|catalytic activity|macromolecular complex|membrane|metabolic process|membrane-bounded organelle|organic substance metabolic process|intracellular organelle|transferase activity|nitrogen compound metabolic process|intracellular|ion binding|carbohydrate derivative binding|cellular component organization|response to stress|cellu…	K00850	6-phosphofructokinase 1[2.7.1.11]	mmu01100|mmu04152|mmu04919|mmu01200|mmu03018|mmu01230|mmu00010|mmu05230|mmu00051|mmu00052|mmu00030	Metabolic pathways - Mus musculus (mouse)|AMPK signaling pathway - Mus musculus (mouse)|Thyroid hormone signaling pathway - Mus musculus (mouse)|Carbon metabolism - Mus musculus (mouse)|RNA degradation - Mus musculus (mouse)|Biosynthesis of amino acids - Mus musculus (mouse)|Glycolysis / Gluconeogenesis - Mus musculus (mouse)|Central carbon metabolism in cancer - Mus musculus (mouse)|Fructose and…	13:6579768-6648777	3594	2994	1507	1206	16.5511	14.2175	7.22506	5.67798	15.3843	6.45152	-1.25375	5.62581e-05	DOWN
ENSMUSG00000076433	BC100451	cDNA_sequence_BC100451	GO:0005623|GO:0005488|GO:0005929|GO:0042995|GO:0005515|GO:0031514	cell|binding|cilium|cell projection|protein binding|motile cilium	-	-	-	-	11:118332360-118342500	4081	678	311	295	63.0065	10.7937	4.99872	4.65626	36.9001	4.82749	-2.93428	5.66724e-05	DOWN
ENSMUSG00000042797	Aqp11	aquaporin_11	GO:0005215|GO:0005623|GO:0009987|GO:0016020|GO:0032502|GO:0031224|GO:0043227|GO:0005886|GO:0043229|GO:0005622|GO:0009986|GO:0071944|GO:0012505|GO:0016043|GO:0042995|GO:0048856|GO:0022857|GO:0035295|GO:0019725|GO:0006810|GO:0005783|GO:0009888|GO:0005737|GO:0072006|GO:0022891|GO:0001822|GO:0042592|GO:0036477|GO:0010256|GO:0043005|GO:0043231|GO:0006996|GO:0007275|GO:0048513|GO:0022607|GO:0016021|GO:…	transporter activity|cell|cellular process|membrane|developmental process|intrinsic component of membrane|membrane-bounded organelle|plasma membrane|intracellular organelle|intracellular|cell surface|cell periphery|endomembrane system|cellular component organization|cell projection|anatomical structure development|transmembrane transporter activity|tube development|cellular homeostasis|transport|…	-	-	-	-	7:97724006-97738289	3462	2097	1100	791	16.9105	10.5621	5.59373	3.95006	13.7363	4.7719	-1.52536	5.66724e-05	DOWN
ENSMUSG00000027088	Phospho2	phosphatase_orphan_2	GO:0009987|GO:0005488|GO:0003824|GO:0008152|GO:0016787|GO:0043167|GO:0005515|GO:0044237|GO:0016788|GO:0006793|GO:0043169|GO:0006796|GO:0046872|GO:0042578|GO:0016791|GO:0016311|GO:0033883	cellular process|binding|catalytic activity|metabolic process|hydrolase activity|ion binding|protein binding|cellular metabolic process|hydrolase activity, acting on ester bonds|phosphorus metabolic process|cation binding|phosphate-containing compound metabolic process|metal ion binding|phosphoric ester hydrolase activity|phosphatase activity|dephosphorylation|pyridoxal phosphatase activity	K13248	pyridoxal phosphate phosphatase PHOSPHO2[3.1.3.74]	mmu01100|mmu00750	Metabolic pathways - Mus musculus (mouse)|Vitamin B6 metabolism - Mus musculus (mouse)	2:69789623-69800005	2623	4208	1422	1320	18.5674	30.715	10.4793	9.55268	24.6412	10.016	-1.29877	5.66724e-05	DOWN
ENSMUSG00000030851	Ldhc	lactate_dehydrogenase_C	GO:0005623|GO:0009987|GO:0005576|GO:0005488|GO:0003824|GO:0008152|GO:0040011|GO:0043227|GO:0071704|GO:0043229|GO:0048870|GO:0006807|GO:0009058|GO:0005929|GO:0005622|GO:0042995|GO:0016491|GO:0005515|GO:1903561|GO:0044237|GO:0070062|GO:0006793|GO:0046483|GO:0005737|GO:0031514|GO:1901360|GO:0044249|GO:0005975|GO:0055114|GO:0006725|GO:0006139|GO:0019637|GO:0016614|GO:0031982|GO:0006928|GO:0006082|GO:…	cell|cellular process|extracellular region|binding|catalytic activity|metabolic process|locomotion|membrane-bounded organelle|organic substance metabolic process|intracellular organelle|cell motility|nitrogen compound metabolic process|biosynthetic process|cilium|intracellular|cell projection|oxidoreductase activity|protein binding|extracellular vesicle|cellular metabolic process|extracellular ex…	K00016	L-lactate dehydrogenase[1.1.1.27]	mmu01100|mmu04922|mmu00010|mmu00270|mmu00620|mmu00640	Metabolic pathways - Mus musculus (mouse)|Glucagon signaling pathway - Mus musculus (mouse)|Glycolysis / Gluconeogenesis - Mus musculus (mouse)|Cysteine and methionine metabolism - Mus musculus (mouse)|Pyruvate metabolism - Mus musculus (mouse)|Propanoate metabolism - Mus musculus (mouse)	7:46861203-46878142	22846	19911	10793	9138	738.337	663.527	363.133	301.921	700.932	332.527	-1.0758	5.74793e-05	DOWN
ENSMUSG00000034601	2700049A03Rik	RIKEN_cDNA_2700049A03_gene	GO:0050896|GO:0005623|GO:0009987|GO:0023052|GO:0005488|GO:0032502|GO:0048646|GO:0009653|GO:0043229|GO:0050794|GO:0005929|GO:0005622|GO:0016043|GO:0042995|GO:0051716|GO:0048856|GO:0005515|GO:0005737|GO:0007154|GO:0036064|GO:0032880|GO:0007165|GO:0048869|GO:0008104|GO:0045184|GO:0006996|GO:0030030|GO:0022607|GO:0070201|GO:0005815|GO:0042384|GO:0032990|GO:0000902|GO:0070925|GO:0007166|GO:0044782|GO:…	response to stimulus|cell|cellular process|signaling|binding|developmental process|anatomical structure formation involved in morphogenesis|anatomical structure morphogenesis|intracellular organelle|regulation of cellular process|cilium|intracellular|cellular component organization|cell projection|cellular response to stimulus|anatomical structure development|protein binding|cytoplasm|cell commun…	-	-	-	-	12:71136848-71243303	4278	3600	1850	1646	35.9764	31.2177	16.1967	14.1516	33.597	15.1741	-1.14672	5.75508e-05	DOWN
ENSMUSG00000106715	Tmem265	transmembrane_protein_265	GO:0050896|GO:0005623|GO:0032991|GO:0016020|GO:0009607|GO:0031224|GO:0043227|GO:0043229|GO:0005622|GO:0012505|GO:0043234|GO:0005737|GO:0005794|GO:0043231|GO:0016021|GO:0005634|GO:0005654|GO:0048471|GO:0031981	response to stimulus|cell|macromolecular complex|membrane|response to biotic stimulus|intrinsic component of membrane|membrane-bounded organelle|intracellular organelle|intracellular|endomembrane system|protein complex|cytoplasm|Golgi apparatus|intracellular membrane-bounded organelle|integral component of membrane|nucleus|nucleoplasm|perinuclear region of cytoplasm|nuclear lumen	-	-	-	-	7:127561390-127566940	65	93	3	7	2.42079	3.57145	0.116321	0.266507	2.99612	0.191414	-3.96833	5.77706e-05	DOWN
ENSMUSG00000016626	Nlrp14	NLR_family_pyrin_domain_containing_14	GO:0022414|GO:0009987|GO:0005488|GO:0000003|GO:0032502|GO:0043167|GO:0097367|GO:0048609|GO:0044702|GO:0048856|GO:0019953|GO:0036094|GO:0097159|GO:0001882|GO:0048869|GO:0000166|GO:0007276|GO:0043168|GO:0007275|GO:0017076|GO:0001883|GO:0030154|GO:0048232|GO:0032549|GO:0005524|GO:0007283	reproductive process|cellular process|binding|reproduction|developmental process|ion binding|carbohydrate derivative binding|multicellular organismal reproductive process|single organism reproductive process|anatomical structure development|sexual reproduction|small molecule binding|organic cyclic compound binding|nucleoside binding|cellular developmental process|nucleotide binding|gamete generat…	-	-	-	-	7:107166990-107198102	1772	1424	640	489	25.1715	20.8582	9.46467	7.10154	23.0149	8.2831	-1.47432	5.77706e-05	DOWN
ENSMUSG00000021257	Angel1	angel_homolog_1_Drosophila_	GO:0005623|GO:0005488|GO:0043227|GO:0043229|GO:0005622|GO:0012505|GO:0005515|GO:0005783|GO:0005737|GO:0031369|GO:0019904|GO:0043231|GO:0005634|GO:0005801|GO:0048471|GO:0008190|GO:0005829	cell|binding|membrane-bounded organelle|intracellular organelle|intracellular|endomembrane system|protein binding|endoplasmic reticulum|cytoplasm|translation initiation factor binding|protein domain specific binding|intracellular membrane-bounded organelle|nucleus|cis-Golgi network|perinuclear region of cytoplasm|eukaryotic initiation factor 4E binding|cytosol	-	-	-	-	12:86700502-86726460	6173	5064	2666	2471	65.5579	55.4554	29.476	26.8287	60.5067	28.1523	-1.10384	5.77706e-05	DOWN
ENSMUSG00000033987	Dnah17	dynein_axonemal_heavy_chain_17	GO:0005623|GO:0009987|GO:0005488|GO:0003824|GO:0032991|GO:0008152|GO:0016787|GO:0043229|GO:0005929|GO:0005622|GO:0043167|GO:0097367|GO:0042995|GO:0043234|GO:0005515|GO:0036094|GO:0097159|GO:0005930|GO:0005875|GO:0001882|GO:0016817|GO:0000166|GO:0006928|GO:0043168|GO:0007017|GO:0017076|GO:0001883|GO:0007018|GO:0016818|GO:0005856|GO:0005858|GO:0030286|GO:0032549|GO:0015630|GO:0036157|GO:0005524|GO:…	cell|cellular process|binding|catalytic activity|macromolecular complex|metabolic process|hydrolase activity|intracellular organelle|cilium|intracellular|ion binding|carbohydrate derivative binding|cell projection|protein complex|protein binding|small molecule binding|organic cyclic compound binding|axoneme|microtubule associated complex|nucleoside binding|hydrolase activity, acting on acid anhyd…	K10408	dynein heavy chain, axonemal[-]	mmu05016	Huntington,s disease - Mus musculus (mouse)	11:118021723-118129219	22743	21065	11170	9616	62.4582	59.6519	31.9355	26.9981	61.055	29.4668	-1.05102	5.77706e-05	DOWN
ENSMUSG00000027676	Ccdc39	coiled_coil_domain_containing_39	GO:0005623|GO:0009987|GO:0032502|GO:0040011|GO:0048646|GO:0009653|GO:0043229|GO:0048870|GO:0050794|GO:0005929|GO:0005622|GO:0016043|GO:0042995|GO:0048856|GO:0035295|GO:0048598|GO:0009888|GO:0005930|GO:0048565|GO:0048732|GO:0032886|GO:0048869|GO:0051270|GO:0030323|GO:0001539|GO:0007507|GO:0006928|GO:0030317|GO:0031016|GO:0048568|GO:0009887|GO:0048729|GO:0006996|GO:0007389|GO:0035239|GO:0007275|GO:…	cell|cellular process|developmental process|locomotion|anatomical structure formation involved in morphogenesis|anatomical structure morphogenesis|intracellular organelle|cell motility|regulation of cellular process|cilium|intracellular|cellular component organization|cell projection|anatomical structure development|tube development|embryonic morphogenesis|tissue development|axoneme|digestive tra…	-	-	-	-	3:33812362-33844310	10886	11186	5514	5127	68.9862	73.0955	36.3781	33.2166	71.0408	34.7974	-1.02967	5.86054e-05	DOWN
ENSMUSG00000035179	Ppp1r32	protein_phosphatase_1_regulatory_subunit_32	GO:0005488|GO:0005515|GO:0019899|GO:0019902	binding|protein binding|enzyme binding|phosphatase binding	-	-	-	-	19:10474257-10482897	3548	1231	649	448	133.224	47.6628	25.3702	17.1979	90.4436	21.2841	-2.08725	5.94444e-05	DOWN
ENSMUSG00000061882	Ccdc62	coiled_coil_domain_containing_62	GO:0050896|GO:0000988|GO:0005623|GO:0009987|GO:0005488|GO:0016020|GO:0008152|GO:0043227|GO:0019222|GO:0005886|GO:0071704|GO:0043229|GO:0009893|GO:0050794|GO:0006807|GO:0009058|GO:0005622|GO:0071944|GO:0051716|GO:0005515|GO:0044237|GO:0000989|GO:0046483|GO:0009725|GO:0005737|GO:1901360|GO:0044249|GO:0005102|GO:0003712|GO:0006725|GO:0031325|GO:0006139|GO:0051171|GO:0043231|GO:0031323|GO:0010033|GO:…	response to stimulus|transcription factor activity, protein binding|cell|cellular process|binding|membrane|metabolic process|membrane-bounded organelle|regulation of metabolic process|plasma membrane|organic substance metabolic process|intracellular organelle|positive regulation of metabolic process|regulation of cellular process|nitrogen compound metabolic process|biosynthetic process|intracellu…	-	-	-	-	5:123930679-123969895	4216	3519	1774	1679	20.1389	17.3331	8.82202	8.19943	18.736	8.51073	-1.13846	5.94444e-05	DOWN
ENSMUSG00000070047	Fat1	FAT_tumor_suppressor_homolog_1_Drosophila_	GO:0030054|GO:0005623|GO:0009987|GO:0005576|GO:0005488|GO:0016020|GO:0031224|GO:0043227|GO:0005911|GO:0007155|GO:0005886|GO:0043229|GO:0005622|GO:0031252|GO:0043167|GO:0071944|GO:0016043|GO:0042995|GO:0030055|GO:0005515|GO:1903561|GO:0070062|GO:0005737|GO:0005912|GO:0043169|GO:0030029|GO:0030027|GO:0098609|GO:0016337|GO:0031982|GO:0007163|GO:0043231|GO:0005924|GO:0006996|GO:0016021|GO:0005634|GO:…	cell junction|cell|cellular process|extracellular region|binding|membrane|intrinsic component of membrane|membrane-bounded organelle|cell-cell junction|cell adhesion|plasma membrane|intracellular organelle|intracellular|cell leading edge|ion binding|cell periphery|cellular component organization|cell projection|cell-substrate junction|protein binding|extracellular vesicle|extracellular exosome|cy…	-	-	-	-	8:44935447-45052257	3392	4819	10754	11914	8.98537	13.1631	29.6572	32.2653	11.0742	30.9612	1.48325	6.12717e-05	UP
ENSMUSG00000030882	Dnhd1	dynein_heavy_chain_domain_1	GO:0005623|GO:0009987|GO:0005576|GO:0003824|GO:0032991|GO:0008152|GO:0043227|GO:0016787|GO:0043229|GO:0005622|GO:0043234|GO:1903561|GO:0070062|GO:0005875|GO:0016817|GO:0031982|GO:0006928|GO:0007017|GO:0007018|GO:0016818|GO:0005856|GO:0030286|GO:0015630|GO:0016462|GO:0017111|GO:0003774|GO:0003777	cell|cellular process|extracellular region|catalytic activity|macromolecular complex|metabolic process|membrane-bounded organelle|hydrolase activity|intracellular organelle|intracellular|protein complex|extracellular vesicle|extracellular exosome|microtubule associated complex|hydrolase activity, acting on acid anhydrides|vesicle|movement of cell or subcellular component|microtubule-based process…	-	-	-	-	7:105640562-105721799	9984	10913	5290	4792	32.0487	36.122	17.6783	15.7261	34.0853	16.7022	-1.02911	6.24974e-05	DOWN
ENSMUSG00000034623	Prss55	protease_serine_55	GO:0003824|GO:0008152|GO:0016787|GO:0071704|GO:0008233|GO:0019538|GO:0017171|GO:0008236|GO:0006508|GO:0004252|GO:0004175	catalytic activity|metabolic process|hydrolase activity|organic substance metabolic process|peptidase activity|protein metabolic process|serine hydrolase activity|serine-type peptidase activity|proteolysis|serine-type endopeptidase activity|endopeptidase activity	-	-	-	-	14:64075438-64090162	299	6	0	0	8.42906	0.174423	0	0	4.30174	0	#NAME?	6.46346e-05	DOWN
ENSMUSG00000028188	Spata1	spermatogenesis_associated_1	-	-	-	-	-	-	3:146457196-146499753	3436	2412	1261	942	32.8518	23.7796	12.5516	9.20778	28.3157	10.8797	-1.37996	6.7907e-05	DOWN
ENSMUSG00000040548	Tex2	testis_expressed_gene_2	GO:0016020|GO:0031224|GO:0016021	membrane|intrinsic component of membrane|integral component of membrane	-	-	-	-	11:106502147-106613423	13409	7756	4458	3824	111.599	66.5615	38.6263	32.5371	89.0802	35.5817	-1.32397	6.7907e-05	DOWN
ENSMUSG00000001120	Pcbp3	poly_rC_binding_protein_3	GO:0005623|GO:0005576|GO:0005488|GO:0032991|GO:0043227|GO:0043229|GO:0005622|GO:1903561|GO:0097159|GO:0070062|GO:0005737|GO:0003676|GO:0030529|GO:0031982|GO:0043231|GO:0005634|GO:0003723|GO:0003677|GO:0005829|GO:0044822	cell|extracellular region|binding|macromolecular complex|membrane-bounded organelle|intracellular organelle|intracellular|extracellular vesicle|organic cyclic compound binding|extracellular exosome|cytoplasm|nucleic acid binding|intracellular ribonucleoprotein complex|vesicle|intracellular membrane-bounded organelle|nucleus|RNA binding|DNA binding|cytosol|poly(A) RNA binding	-	-	-	-	10:76761857-76961887	6398	5433	2785	2744	66.807	58.4977	30.2749	29.2927	62.6524	29.7838	-1.07284	6.90313e-05	DOWN
ENSMUSG00000031027	Stk33	serine_threonine_kinase_33	GO:0005623|GO:0009987|GO:0005488|GO:0003824|GO:0008152|GO:0071704|GO:0016740|GO:0005622|GO:0043167|GO:0097367|GO:0005515|GO:0044237|GO:0036094|GO:0097159|GO:0006793|GO:0005737|GO:0019538|GO:0001882|GO:0000166|GO:0043168|GO:0016772|GO:0017076|GO:0001883|GO:0043412|GO:0044267|GO:0006796|GO:0016773|GO:0016301|GO:0036211|GO:0048471|GO:0032549|GO:0016310|GO:0004672|GO:0005524|GO:0006464|GO:0004674|GO:…	cell|cellular process|binding|catalytic activity|metabolic process|organic substance metabolic process|transferase activity|intracellular|ion binding|carbohydrate derivative binding|protein binding|cellular metabolic process|small molecule binding|organic cyclic compound binding|phosphorus metabolic process|cytoplasm|protein metabolic process|nucleoside binding|nucleotide binding|anion binding|tr…	-	-	-	-	7:109279223-109439081	7204	5836	3170	2760	124.888	104.324	57.2116	48.9162	114.606	53.0639	-1.11087	6.93336e-05	DOWN
ENSMUSG00000051343	Rab11fip5	RAB11_family_interacting_protein_5_class_I_	GO:0050896|GO:0005623|GO:0009987|GO:0023052|GO:0005488|GO:0016020|GO:0019867|GO:0043227|GO:0031090|GO:0023051|GO:0048523|GO:0043229|GO:0050794|GO:0005622|GO:0051641|GO:0012505|GO:0051716|GO:0051051|GO:0005515|GO:0023057|GO:0030658|GO:0019725|GO:0006810|GO:0005737|GO:0098588|GO:0031968|GO:0005794|GO:0012506|GO:0007154|GO:0042592|GO:0060341|GO:0009268|GO:0010646|GO:0030141|GO:0032880|GO:0032940|GO:…	response to stimulus|cell|cellular process|signaling|binding|membrane|outer membrane|membrane-bounded organelle|organelle membrane|regulation of signaling|negative regulation of cellular process|intracellular organelle|regulation of cellular process|intracellular|cellular localization|endomembrane system|cellular response to stimulus|negative regulation of transport|protein binding|negative regul…	K12484	Rab11 family-interacting protein 1/2/5[-]	mmu04144	Endocytosis - Mus musculus (mouse)	6:85334962-85374634	7354	5493	3107	2403	41.7859	32.1838	18.3792	13.9591	36.9848	16.1691	-1.19369	6.94278e-05	DOWN
ENSMUSG00000070883	Ccdc173	coiled_coil_domain_containing_173	-	-	-	-	-	-	2:69758033-69789575	3409	2061	1057	920	66.7494	41.6121	21.5464	18.4165	54.1808	19.9814	-1.43912	6.97336e-05	DOWN
ENSMUSG00000043020	Wdr63	WD_repeat_domain_63	GO:0005488|GO:0005515	binding|protein binding	-	-	-	-	3:146040526-146108130	3261	2670	1305	1186	48.2902	40.77	20.1186	17.9552	44.5301	19.0369	-1.22598	6.97336e-05	DOWN
ENSMUSG00000001119	Col6a1	collagen_type_VI_alpha_1	GO:0050896|GO:0005623|GO:0009987|GO:0005576|GO:0005488|GO:0031012|GO:0032991|GO:0016020|GO:0032502|GO:0048646|GO:0043227|GO:0031090|GO:0007155|GO:0005886|GO:0009653|GO:0005578|GO:0043229|GO:0005622|GO:0071944|GO:0016043|GO:0051716|GO:0043234|GO:0048856|GO:0005515|GO:1903561|GO:0070062|GO:0048598|GO:0009888|GO:0001503|GO:0005737|GO:0098588|GO:0001704|GO:0019838|GO:0005774|GO:0048869|GO:0042383|GO:…	response to stimulus|cell|cellular process|extracellular region|binding|extracellular matrix|macromolecular complex|membrane|developmental process|anatomical structure formation involved in morphogenesis|membrane-bounded organelle|organelle membrane|cell adhesion|plasma membrane|anatomical structure morphogenesis|proteinaceous extracellular matrix|intracellular organelle|intracellular|cell periph…	K06238	collagen, type VI, alpha[-]	mmu04151|mmu04510|mmu04974|mmu04512	PI3K-Akt signaling pathway - Mus musculus (mouse)|Focal adhesion - Mus musculus (mouse)|Protein digestion and absorption - Mus musculus (mouse)|ECM-receptor interaction - Mus musculus (mouse)	10:76708792-76726168	1605	2548	5827	6132	19.397	31.7527	73.3135	75.7634	25.5748	74.5384	1.54326	7.06194e-05	UP
ENSMUSG00000029678	Hyal5	hyaluronoglucosaminidase_5	GO:0022414|GO:0005623|GO:0009987|GO:0000003|GO:0003824|GO:0016020|GO:0008152|GO:0043227|GO:0016787|GO:0005886|GO:0071704|GO:0043229|GO:0005622|GO:0009986|GO:0048609|GO:0071944|GO:0012505|GO:0016043|GO:0044702|GO:0019953|GO:0005737|GO:0007341|GO:0061024|GO:0005975|GO:0030141|GO:0016798|GO:0009566|GO:0001669|GO:0031982|GO:0009897|GO:0043231|GO:0061025|GO:0007338|GO:0031988|GO:0031410|GO:0016023|GO:…	reproductive process|cell|cellular process|reproduction|catalytic activity|membrane|metabolic process|membrane-bounded organelle|hydrolase activity|plasma membrane|organic substance metabolic process|intracellular organelle|intracellular|cell surface|multicellular organismal reproductive process|cell periphery|endomembrane system|cellular component organization|single organism reproductive proces…	K01197	hyaluronoglucosaminidase[3.2.1.35]	mmu01100|mmu00531	Metabolic pathways - Mus musculus (mouse)|Glycosaminoglycan degradation - Mus musculus (mouse)	6:24857997-24891958	1219	122	44	34	15.2053	1.56918	0.571378	0.433578	8.38725	0.502478	-4.06107	7.11365e-05	DOWN
ENSMUSG00000040163	1700034J05Rik	RIKEN_cDNA_1700034J05_gene	-	-	-	-	-	-	6:146950329-146954422	3996	1202	634	488	50.5354	15.6746	8.34716	6.3094	33.105	7.32828	-2.1755	7.11365e-05	DOWN
ENSMUSG00000022622	Acr	acrosin_prepropeptide	GO:0022414|GO:0050896|GO:0005623|GO:0009987|GO:0005488|GO:0000003|GO:0003824|GO:0032991|GO:0008152|GO:0008144|GO:0043227|GO:0016787|GO:0019222|GO:0071704|GO:0043229|GO:0009893|GO:0050794|GO:0006807|GO:0009058|GO:0005622|GO:0048609|GO:0012505|GO:0030246|GO:0044702|GO:0043234|GO:0005515|GO:0044237|GO:0019953|GO:0036094|GO:0007340|GO:0006793|GO:0046483|GO:0009725|GO:0005737|GO:0050790|GO:1901360|GO:…	reproductive process|response to stimulus|cell|cellular process|binding|reproduction|catalytic activity|macromolecular complex|metabolic process|drug binding|membrane-bounded organelle|hydrolase activity|regulation of metabolic process|organic substance metabolic process|intracellular organelle|positive regulation of metabolic process|regulation of cellular process|nitrogen compound metabolic pro…	-	-	-	-	15:89568326-89574585	3537	2024	1055	887	128.749	75.9699	39.9799	33.0089	102.36	36.4944	-1.4879	7.11365e-05	DOWN
ENSMUSG00000029679	Hyal6	hyaluronoglucosaminidase_6	GO:0003824|GO:0016020|GO:0008152|GO:0031224|GO:0016787|GO:0071704|GO:0005975|GO:0016798|GO:0016021|GO:0004553|GO:0004415	catalytic activity|membrane|metabolic process|intrinsic component of membrane|hydrolase activity|organic substance metabolic process|carbohydrate metabolic process|hydrolase activity, acting on glycosyl bonds|integral component of membrane|hydrolase activity, hydrolyzing O-glycosyl compounds|hyalurononglucosaminidase activity	K01197	hyaluronoglucosaminidase[3.2.1.35]	mmu01100|mmu00531	Metabolic pathways - Mus musculus (mouse)|Glycosaminoglycan degradation - Mus musculus (mouse)	6:24733245-24745452	2214	1719	843	558	35.1127	28.1115	13.9185	9.0473	31.6121	11.4829	-1.46099	7.11365e-05	DOWN
ENSMUSG00000019986	Ahi1	Abelson_helper_integration_site_1	GO:0030054|GO:0005623|GO:0009987|GO:0005488|GO:0032991|GO:0032502|GO:0008152|GO:0048646|GO:0005911|GO:0019222|GO:0009653|GO:0071704|GO:0043229|GO:0009893|GO:0005929|GO:0005622|GO:0051641|GO:0016043|GO:0042995|GO:0043234|GO:0048856|GO:0005515|GO:0006810|GO:0051640|GO:0035869|GO:0005737|GO:0005912|GO:0001750|GO:0036038|GO:0036064|GO:0007423|GO:0006903|GO:0060041|GO:0042802|GO:0051656|GO:0048869|GO:…	cell junction|cell|cellular process|binding|macromolecular complex|developmental process|metabolic process|anatomical structure formation involved in morphogenesis|cell-cell junction|regulation of metabolic process|anatomical structure morphogenesis|organic substance metabolic process|intracellular organelle|positive regulation of metabolic process|cilium|intracellular|cellular localization|cellu…	-	-	-	-	10:20952547-21080428	6558	5624	3028	2581	70.4945	62.3377	33.8859	28.3641	66.4161	31.125	-1.09346	7.11365e-05	DOWN
ENSMUSG00000044581	4932415D10Rik	RIKEN_cDNA_4932415D10_gene	GO:0005623|GO:0005576|GO:0043227|GO:0043229|GO:0005622|GO:1903561|GO:0070062|GO:0031982|GO:0043231|GO:0005634	cell|extracellular region|membrane-bounded organelle|intracellular organelle|intracellular|extracellular vesicle|extracellular exosome|vesicle|intracellular membrane-bounded organelle|nucleus	-	-	-	-	10:82282116-82285278	2838	585	272	227	49.1214	10.4408	4.90124	4.01681	29.7811	4.45902	-2.7396	7.13122e-05	DOWN
ENSMUSG00000035785	Cmtm2b	CKLF_like_MARVEL_transmembrane_domain_containing_2B	GO:0050896|GO:0005623|GO:0005576|GO:0005488|GO:0016020|GO:0040011|GO:0031224|GO:0043227|GO:0043229|GO:0009605|GO:0005622|GO:0005615|GO:0005515|GO:0005102|GO:0006935|GO:0043231|GO:0016021|GO:0005634|GO:0005654|GO:0005125|GO:0031981	response to stimulus|cell|extracellular region|binding|membrane|locomotion|intrinsic component of membrane|membrane-bounded organelle|intracellular organelle|response to external stimulus|intracellular|extracellular space|protein binding|receptor binding|chemotaxis|intracellular membrane-bounded organelle|integral component of membrane|nucleus|nucleoplasm|cytokine activity|nuclear lumen	-	-	-	-	8:104322237-104330756	2705	1908	977	622	171.202	124.521	64.3747	40.2466	147.861	52.3107	-1.49907	7.13122e-05	DOWN
ENSMUSG00000041329	Atp1b2	ATPase_Na+_K+_transporting_beta_2_polypeptide	GO:0005215|GO:0005623|GO:0009987|GO:0005488|GO:0003824|GO:0032991|GO:0016020|GO:0008152|GO:0031224|GO:0016787|GO:0007155|GO:0019222|GO:0005886|GO:0051050|GO:0009893|GO:0045177|GO:0050794|GO:0005622|GO:0071944|GO:0030234|GO:0043234|GO:0005515|GO:0022857|GO:0090533|GO:0019725|GO:0006810|GO:0005737|GO:0050790|GO:0022891|GO:0042592|GO:0032411|GO:0055085|GO:0043085|GO:0008047|GO:1902495|GO:0042391|GO:…	transporter activity|cell|cellular process|binding|catalytic activity|macromolecular complex|membrane|metabolic process|intrinsic component of membrane|hydrolase activity|cell adhesion|regulation of metabolic process|plasma membrane|positive regulation of transport|positive regulation of metabolic process|apical part of cell|regulation of cellular process|intracellular|cell periphery|enzyme regul…	K01540	sodium/potassium-transporting ATPase subunit beta[-]	mmu04024|mmu04022|mmu04261|mmu04919|mmu04972|mmu04974|mmu04911|mmu04260|mmu04970|mmu04971|mmu04918|mmu04976|mmu04961|mmu04973|mmu04978|mmu04960|mmu04964	cAMP signaling pathway - Mus musculus (mouse)|cGMP-PKG signaling pathway - Mus musculus (mouse)|Adrenergic signaling in cardiomyocytes - Mus musculus (mouse)|Thyroid hormone signaling pathway - Mus musculus (mouse)|Pancreatic secretion - Mus musculus (mouse)|Protein digestion and absorption - Mus musculus (mouse)|Insulin secretion - Mus musculus (mouse)|Cardiac muscle contraction - Mus musculus (…	11:69599736-69605942	3168	4128	9296	10465	21.5236	28.9195	65.7515	72.6888	25.2216	69.2201	1.45653	7.13122e-05	UP
ENSMUSG00000038777	Sema6c	sema_domain_transmembrane_domain_TM_and_cytoplasmic_domain_semaphorin_6C	GO:0050896|GO:0005623|GO:0009987|GO:0023052|GO:0005488|GO:0045499|GO:0016020|GO:0007610|GO:0032502|GO:0040007|GO:0040011|GO:0031224|GO:0005886|GO:0009653|GO:0050795|GO:0048523|GO:0048870|GO:0009605|GO:0048521|GO:0050794|GO:0071944|GO:0016043|GO:0040013|GO:0051716|GO:0016049|GO:0045926|GO:0040017|GO:0048856|GO:0005515|GO:0048589|GO:0040012|GO:0040008|GO:0050793|GO:0045595|GO:0048638|GO:0051272|GO:…	response to stimulus|cell|cellular process|signaling|binding|chemorepellent activity|membrane|behavior|developmental process|growth|locomotion|intrinsic component of membrane|plasma membrane|anatomical structure morphogenesis|regulation of behavior|negative regulation of cellular process|cell motility|response to external stimulus|negative regulation of behavior|regulation of cellular process|cel…	K06842	semaphorin 6[-]	mmu04360	Axon guidance - Mus musculus (mouse)	3:95160457-95174024	1254	1696	4058	4316	5.05689	7.05234	17.0364	17.7936	6.05461	17.415	1.52422	7.34794e-05	UP
ENSMUSG00000028845	Tekt2	tektin_2	GO:0005623|GO:0009987|GO:0032502|GO:0040011|GO:0048646|GO:0043227|GO:0009653|GO:0043229|GO:0048870|GO:0005929|GO:0005622|GO:0016043|GO:0042995|GO:0048856|GO:0005737|GO:0005874|GO:0048869|GO:0006928|GO:0030317|GO:0043231|GO:0006996|GO:0030030|GO:0022607|GO:0007017|GO:0005634|GO:0035082|GO:0070286|GO:0042384|GO:0000226|GO:0032990|GO:0007010|GO:0000902|GO:0070925|GO:0006461|GO:0044782|GO:0005856|GO:…	cell|cellular process|developmental process|locomotion|anatomical structure formation involved in morphogenesis|membrane-bounded organelle|anatomical structure morphogenesis|intracellular organelle|cell motility|cilium|intracellular|cellular component organization|cell projection|anatomical structure development|cytoplasm|microtubule|cellular developmental process|movement of cell or subcellular …	-	-	-	-	4:126322121-126325688	3836	1309	685	556	71.4557	25.1431	13.284	10.5884	48.2994	11.9362	-2.01666	7.36591e-05	DOWN
ENSMUSG00000026807	Ak8	adenylate_kinase_8	GO:0005623|GO:0009987|GO:0005488|GO:0003824|GO:0032502|GO:0008152|GO:0071704|GO:0016740|GO:0006807|GO:0009058|GO:0005929|GO:0005622|GO:0043167|GO:0097367|GO:0042995|GO:0048856|GO:0005515|GO:0044237|GO:0036094|GO:0097159|GO:0006793|GO:0046483|GO:0005737|GO:0005930|GO:0031514|GO:1901360|GO:0044249|GO:0001882|GO:0000166|GO:0006725|GO:0006139|GO:0036126|GO:0019637|GO:0060322|GO:0043168|GO:0007420|GO:…	cell|cellular process|binding|catalytic activity|developmental process|metabolic process|organic substance metabolic process|transferase activity|nitrogen compound metabolic process|biosynthetic process|cilium|intracellular|ion binding|carbohydrate derivative binding|cell projection|anatomical structure development|protein binding|cellular metabolic process|small molecule binding|organic cyclic c…	K00939	adenylate kinase[2.7.4.3]	mmu01100	Metabolic pathways - Mus musculus (mouse)	2:28700164-28813165	2793	1618	828	671	68.2927	40.7947	21.0772	16.7735	54.5437	18.9253	-1.52709	7.43183e-05	DOWN
ENSMUSG00000074435	Smcp	sperm_mitochondria_associated_cysteine_rich_protein	GO:0022414|GO:0005623|GO:0009987|GO:0000003|GO:0016020|GO:0040011|GO:0019867|GO:0043227|GO:0031090|GO:0043229|GO:0048870|GO:0005622|GO:0048609|GO:0044702|GO:0019953|GO:0005737|GO:0098588|GO:0031968|GO:0007341|GO:0031966|GO:0009566|GO:0035036|GO:0006928|GO:0030317|GO:0008037|GO:0043231|GO:0007339|GO:0007338|GO:0009988|GO:0005739|GO:0005741|GO:0005740	reproductive process|cell|cellular process|reproduction|membrane|locomotion|outer membrane|membrane-bounded organelle|organelle membrane|intracellular organelle|cell motility|intracellular|multicellular organismal reproductive process|single organism reproductive process|sexual reproduction|cytoplasm|bounding membrane of organelle|organelle outer membrane|penetration of zona pellucida|mitochondri…	-	-	-	-	3:92583867-92588997	9061	621	328	291	543.329	38.3972	20.4758	17.8393	290.863	19.1575	-3.92436	7.5107e-05	DOWN
ENSMUSG00000066382	Iqcf5	IQ_motif_containing_F5	GO:0005488|GO:0005515	binding|protein binding	-	-	-	-	9:106514573-106516010	168	18	1	1	16.6923	1.84412	0.103494	0.101508	9.26821	0.102501	-6.49858	7.52422e-05	DOWN
ENSMUSG00000029309	Sparcl1	SPARC_like_1	GO:0050896|GO:0009987|GO:0005576|GO:0023052|GO:0005488|GO:0031012|GO:0043227|GO:0005578|GO:0050794|GO:0043167|GO:0051716|GO:0005615|GO:0005515|GO:1903561|GO:0070062|GO:0007154|GO:0043169|GO:0007165|GO:0031982|GO:0046872|GO:0005509	response to stimulus|cellular process|extracellular region|signaling|binding|extracellular matrix|membrane-bounded organelle|proteinaceous extracellular matrix|regulation of cellular process|ion binding|cellular response to stimulus|extracellular space|protein binding|extracellular vesicle|extracellular exosome|cell communication|cation binding|signal transduction|vesicle|metal ion binding|calciu…	-	-	-	-	5:104079111-104113733	1734	1513	4391	4751	26.8621	24.1686	70.8164	75.2443	25.5154	73.0304	1.51713	7.53118e-05	UP
ENSMUSG00000047104	Pbp2	phosphatidylethanolamine_binding_protein_2	GO:0050896|GO:0010243|GO:0010033|GO:0014070	response to stimulus|response to organonitrogen compound|response to organic substance|response to organic cyclic compound	-	-	-	-	6:135309127-135310405	2054	1875	875	684	87.92	82.7579	38.9919	29.9323	85.339	34.4621	-1.30819	7.61859e-05	DOWN
ENSMUSG00000039742	Fam71f1	family_with_sequence_similarity_71_member_F1	GO:0005623|GO:0043227|GO:0043229|GO:0005622|GO:0043231|GO:0005634	cell|membrane-bounded organelle|intracellular organelle|intracellular|intracellular membrane-bounded organelle|nucleus	-	-	-	-	6:29319140-29336019	1447	143	54	46	27.4302	2.79524	1.06569	0.891496	15.1127	0.978591	-3.94891	7.87629e-05	DOWN
ENSMUSG00000024158	Hagh	hydroxyacyl_glutathione_hydrolase	GO:0005623|GO:0009987|GO:0005576|GO:0003824|GO:0008152|GO:0043227|GO:0016787|GO:0071704|GO:0043229|GO:0006807|GO:0009058|GO:0005622|GO:1903561|GO:0044237|GO:0009056|GO:0070062|GO:0016788|GO:0006081|GO:0005737|GO:0044249|GO:0005975|GO:0006790|GO:0031982|GO:0006082|GO:0043231|GO:0042180|GO:0009438|GO:0016790|GO:0006518|GO:0005759|GO:0006089|GO:0005739|GO:0046185|GO:0006749|GO:0042182|GO:0019752|GO:…	cell|cellular process|extracellular region|catalytic activity|metabolic process|membrane-bounded organelle|hydrolase activity|organic substance metabolic process|intracellular organelle|nitrogen compound metabolic process|biosynthetic process|intracellular|extracellular vesicle|cellular metabolic process|catabolic process|extracellular exosome|hydrolase activity, acting on ester bonds|cellular al…	K01069	hydroxyacylglutathione hydrolase[3.1.2.6]	mmu00620	Pyruvate metabolism - Mus musculus (mouse)	17:24840143-24864450	3115	2761	1320	1209	64.5236	58.9723	28.4652	25.6026	61.748	27.0339	-1.19162	7.95264e-05	DOWN
ENSMUSG00000027378	Nphp1	nephronophthisis_1_juvenile_homolog_human_	GO:0030054|GO:0005623|GO:0005488|GO:0005911|GO:0005929|GO:0042995|GO:0005515|GO:0035869|GO:0031514|GO:0097546|GO:0072372|GO:0031513	cell junction|cell|binding|cell-cell junction|cilium|cell projection|protein binding|ciliary transition zone|motile cilium|ciliary base|primary cilium|nonmotile primary cilium	-	-	-	-	2:127740732-127788897	14093	11804	6584	5236	195.229	168.613	94.9533	74.1546	181.921	84.5539	-1.10537	8.04405e-05	DOWN
ENSMUSG00000046755	Kif2b	kinesin_family_member_2B	GO:0005623|GO:0009987|GO:0005488|GO:0003824|GO:0032991|GO:0008152|GO:0043227|GO:0016787|GO:0043229|GO:0050794|GO:0005622|GO:0043167|GO:0097367|GO:0016043|GO:0043234|GO:0005515|GO:0036094|GO:0097159|GO:0007059|GO:0005737|GO:0005874|GO:0005875|GO:0001882|GO:0016817|GO:0008092|GO:0051301|GO:0000166|GO:0006928|GO:0000776|GO:0043168|GO:0007049|GO:0043231|GO:0006996|GO:0051983|GO:0032403|GO:0007017|GO:…	cell|cellular process|binding|catalytic activity|macromolecular complex|metabolic process|membrane-bounded organelle|hydrolase activity|intracellular organelle|regulation of cellular process|intracellular|ion binding|carbohydrate derivative binding|cellular component organization|protein complex|protein binding|small molecule binding|organic cyclic compound binding|chromosome segregation|cytoplas…	-	-	-	-	11:91575315-91577558	8211	728	411	292	200.323	18.3142	10.4389	7.28308	109.319	8.86101	-3.62492	8.08398e-05	DOWN
ENSMUSG00000041343	Ankrd42	ankyrin_repeat_domain_42	GO:0050896|GO:0005623|GO:0009987|GO:0005488|GO:0008152|GO:0043227|GO:0019222|GO:0071704|GO:0043229|GO:0009893|GO:0009605|GO:0050794|GO:0006807|GO:0009058|GO:0005622|GO:0006950|GO:0005515|GO:0044237|GO:0001819|GO:0046483|GO:0009611|GO:1901360|GO:0006952|GO:0044249|GO:0051090|GO:0001816|GO:0008134|GO:0001817|GO:0006725|GO:0031325|GO:0006139|GO:0051171|GO:0043231|GO:0031323|GO:0002532|GO:0005634|GO:…	response to stimulus|cell|cellular process|binding|metabolic process|membrane-bounded organelle|regulation of metabolic process|organic substance metabolic process|intracellular organelle|positive regulation of metabolic process|response to external stimulus|regulation of cellular process|nitrogen compound metabolic process|biosynthetic process|intracellular|response to stress|protein binding|cel…	-	-	-	-	7:92581723-92637142	5662	3896	2152	1884	28.2206	20.0234	11.1665	9.6001	24.122	10.3833	-1.21608	8.08398e-05	DOWN
ENSMUSG00000060771	Tsga10	testis_specific_10	GO:0005623|GO:0009987|GO:0005198|GO:0005488|GO:0016020|GO:0043227|GO:0031090|GO:0043229|GO:0005929|GO:0005622|GO:0012505|GO:0016043|GO:0042995|GO:0005515|GO:0005737|GO:0031514|GO:0043005|GO:0043231|GO:0005635|GO:0030030|GO:0031965|GO:0022607|GO:0005634|GO:0030031	cell|cellular process|structural molecule activity|binding|membrane|membrane-bounded organelle|organelle membrane|intracellular organelle|cilium|intracellular|endomembrane system|cellular component organization|cell projection|protein binding|cytoplasm|motile cilium|neuron projection|intracellular membrane-bounded organelle|nuclear envelope|cell projection organization|nuclear membrane|cellular c…	-	-	-	-	1:37754776-37866429	4682	3642	1966	1702	17.0985	13.7148	7.47463	6.35454	15.4066	6.91459	-1.15584	8.08398e-05	DOWN
ENSMUSG00000048602	Morc2b	microrchidia_2B	GO:0005623|GO:0005488|GO:0043227|GO:0043229|GO:0005622|GO:0043167|GO:0005737|GO:0043169|GO:0043231|GO:0005634|GO:0005654|GO:0046872|GO:0031981|GO:0046914|GO:0008270	cell|binding|membrane-bounded organelle|intracellular organelle|intracellular|ion binding|cytoplasm|cation binding|intracellular membrane-bounded organelle|nucleus|nucleoplasm|metal ion binding|nuclear lumen|transition metal ion binding|zinc ion binding	-	-	-	-	17:33135588-33139683	7043	5959	3256	2739	50.9421	44.4441	24.5179	20.2539	47.6931	22.3859	-1.09119	8.08398e-05	DOWN
ENSMUSG00000027528	Fabp9	fatty_acid_binding_protein_9_testis	GO:0005215|GO:0005623|GO:0005488|GO:0005622|GO:0008289|GO:0006810|GO:0005737	transporter activity|cell|binding|intracellular|lipid binding|transport|cytoplasm	-	-	-	-	3:10193621-10197283	8395	6974	3490	3740	404.22	346.259	174.945	184.105	375.239	179.525	-1.06362	8.08398e-05	DOWN
ENSMUSG00000037747	Phyhipl	phytanoyl_CoA_hydroxylase_interacting_protein_like	GO:0005623|GO:0005488|GO:0043227|GO:0043229|GO:0005622|GO:0005515|GO:0005737|GO:0043231|GO:0005739	cell|binding|membrane-bounded organelle|intracellular organelle|intracellular|protein binding|cytoplasm|intracellular membrane-bounded organelle|mitochondrion	-	-	-	-	10:70557682-70655965	4244	1540	783	738	17.2863	6.46797	3.32022	3.07313	11.8771	3.19667	-1.89354	8.08444e-05	DOWN
ENSMUSG00000038564	Ift172	intraflagellar_transport_172	GO:0050896|GO:0005623|GO:0009987|GO:0005576|GO:0023052|GO:0005488|GO:0032991|GO:0032502|GO:0008152|GO:0048646|GO:0043227|GO:0023051|GO:0009653|GO:0071704|GO:0048523|GO:0043229|GO:0050794|GO:0005929|GO:0005622|GO:0016043|GO:0042995|GO:0051716|GO:0043234|GO:0048856|GO:0005515|GO:1903561|GO:0008283|GO:0035295|GO:0008285|GO:0048598|GO:0009888|GO:0060021|GO:0005930|GO:0031514|GO:0048565|GO:0007154|GO:…	response to stimulus|cell|cellular process|extracellular region|signaling|binding|macromolecular complex|developmental process|metabolic process|anatomical structure formation involved in morphogenesis|membrane-bounded organelle|regulation of signaling|anatomical structure morphogenesis|organic substance metabolic process|negative regulation of cellular process|intracellular organelle|regulation …	-	-	-	-	5:31253277-31291116	9700	8800	4678	4120	61.2012	57.2522	30.7275	26.5756	59.2267	28.6516	-1.04763	8.27285e-05	DOWN
ENSMUSG00000053153	Spag16	sperm_associated_antigen_16	GO:0022414|GO:0050896|GO:0005623|GO:0009987|GO:0005488|GO:0000003|GO:0032502|GO:0040011|GO:0048646|GO:0043227|GO:0009653|GO:0043229|GO:0048870|GO:0005929|GO:0005622|GO:0048609|GO:0016043|GO:0042995|GO:0003006|GO:0044702|GO:0051716|GO:0048856|GO:0005515|GO:0019953|GO:0005737|GO:0005930|GO:0031514|GO:0010035|GO:0060294|GO:0019899|GO:0048869|GO:0048515|GO:0001539|GO:0048468|GO:0007288|GO:0097231|GO:…	reproductive process|response to stimulus|cell|cellular process|binding|reproduction|developmental process|locomotion|anatomical structure formation involved in morphogenesis|membrane-bounded organelle|anatomical structure morphogenesis|intracellular organelle|cell motility|cilium|intracellular|multicellular organismal reproductive process|cellular component organization|cell projection|developme…	-	-	-	-	1:69826970-70725132	1911	1544	706	629	14.2013	11.8314	5.46199	4.77876	13.0163	5.12038	-1.346	8.29241e-05	DOWN
ENSMUSG00000020622	Nt5c1b	5_nucleotidase_cytosolic_IB	GO:0005623|GO:0009987|GO:0005488|GO:0003824|GO:0008152|GO:0043227|GO:0016787|GO:0071704|GO:0043229|GO:0006807|GO:0005622|GO:0043167|GO:0044237|GO:0036094|GO:0097159|GO:0016788|GO:0006793|GO:0046483|GO:0005737|GO:1901360|GO:0043169|GO:0000166|GO:0006725|GO:0006139|GO:0019637|GO:0043231|GO:0005634|GO:0006796|GO:0046872|GO:0042578|GO:0005829|GO:0009116|GO:0042278|GO:0016791|GO:0016311|GO:0000287|GO:…	cell|cellular process|binding|catalytic activity|metabolic process|membrane-bounded organelle|hydrolase activity|organic substance metabolic process|intracellular organelle|nitrogen compound metabolic process|intracellular|ion binding|cellular metabolic process|small molecule binding|organic cyclic compound binding|hydrolase activity, acting on ester bonds|phosphorus metabolic process|heterocycle…	K01081	5'-nucleotidase[3.1.3.5]	mmu01100|mmu00230|mmu00240|mmu00760	Metabolic pathways - Mus musculus (mouse)|Purine metabolism - Mus musculus (mouse)|Pyrimidine metabolism - Mus musculus (mouse)|Nicotinate and nicotinamide metabolism - Mus musculus (mouse)	12:10369973-10390173	3560	453	228	180	55.9409	7.34005	3.72986	2.89167	31.6405	3.31077	-3.25653	8.29494e-05	DOWN
ENSMUSG00000044083	Efcab8	EF_hand_calcium_binding_domain_8	GO:0005488|GO:0043167|GO:0005515|GO:0043169|GO:0046872|GO:0005509	binding|ion binding|protein binding|cation binding|metal ion binding|calcium ion binding	-	-	-	-	2:153780879-153844752	1577	1564	653	560	20.3525	20.8135	8.77363	7.38878	20.583	8.08121	-1.34881	8.29494e-05	DOWN
ENSMUSG00000034706	Dnaic2	dynein_axonemal_intermediate_chain_2	GO:0005623|GO:0009987|GO:0005488|GO:0003824|GO:0032991|GO:0016020|GO:0032502|GO:0008152|GO:0048646|GO:0016787|GO:0005886|GO:0009653|GO:0043229|GO:0005929|GO:0005622|GO:0009986|GO:0071944|GO:0016043|GO:0042995|GO:0043234|GO:0048856|GO:0005515|GO:0005874|GO:0005930|GO:0031514|GO:0005875|GO:0016817|GO:0048869|GO:0036126|GO:0006928|GO:0009897|GO:0006996|GO:0007389|GO:0007275|GO:0030030|GO:0022607|GO:…	cell|cellular process|binding|catalytic activity|macromolecular complex|membrane|developmental process|metabolic process|anatomical structure formation involved in morphogenesis|hydrolase activity|plasma membrane|anatomical structure morphogenesis|intracellular organelle|cilium|intracellular|cell surface|cell periphery|cellular component organization|cell projection|protein complex|anatomical str…	K11143	dynein intermediate chain 2, axonemal[-]	mmu05016	Huntington,s disease - Mus musculus (mouse)	11:114727408-114757889	2491	1212	574	572	24.4442	12.2638	5.86399	5.73845	18.354	5.80122	-1.66167	8.31297e-05	DOWN
ENSMUSG00000026840	Lamc3	laminin_gamma_3	GO:0009987|GO:0005576|GO:0005488|GO:0031012|GO:0032502|GO:0007155|GO:0009653|GO:0005578|GO:0016043|GO:0005604|GO:0048856|GO:0005515|GO:0007423|GO:0060041|GO:0048869|GO:0050877|GO:0048468|GO:0007275|GO:0048513|GO:0007399|GO:0000904|GO:0021782|GO:0000902|GO:0030154|GO:0007417|GO:0001654|GO:0007600|GO:0043010|GO:0010001|GO:0048708|GO:0022008|GO:0050953|GO:0014002|GO:0042063|GO:0007601	cellular process|extracellular region|binding|extracellular matrix|developmental process|cell adhesion|anatomical structure morphogenesis|proteinaceous extracellular matrix|cellular component organization|basement membrane|anatomical structure development|protein binding|sensory organ development|retina development in camera-type eye|cellular developmental process|neurological system process|cell…	K06247	laminin, gamma 3[-]	mmu05200|mmu04151|mmu04510|mmu05145|mmu05146|mmu05222|mmu04512	Pathways in cancer - Mus musculus (mouse)|PI3K-Akt signaling pathway - Mus musculus (mouse)|Focal adhesion - Mus musculus (mouse)|Toxoplasmosis - Mus musculus (mouse)|Amoebiasis - Mus musculus (mouse)|Small cell lung cancer - Mus musculus (mouse)|ECM-receptor interaction - Mus musculus (mouse)	2:31887291-31946539	1586	2247	5188	5543	12.7632	18.6458	43.4647	45.6037	15.7045	44.5342	1.50373	8.31297e-05	UP
ENSMUSG00000051618	Ubqln3	ubiquilin_3	GO:0005488|GO:0005515	binding|protein binding	K04523	ubiquilin[-]	mmu04141	Protein processing in endoplasmic reticulum - Mus musculus (mouse)	7:104140623-104143279	4157	470	254	165	95.7836	11.1669	6.09291	3.88681	53.4752	4.98986	-3.4218	8.37582e-05	DOWN
ENSMUSG00000046750	BC089491	cDNA_sequence_BC089491	-	-	-	-	-	-	7:28284652-28291186	2178	332	135	138	51.0219	8.0197	3.2924	3.30502	29.5208	3.29871	-3.16176	8.37582e-05	DOWN
ENSMUSG00000049792	Bag5	BCL2_associated_athanogene_5	GO:0050896|GO:0005623|GO:0009987|GO:0023052|GO:0005488|GO:0016020|GO:0032502|GO:0008152|GO:0043227|GO:0019222|GO:0023051|GO:0071704|GO:0048523|GO:0043229|GO:0050794|GO:0005622|GO:0016043|GO:0006457|GO:0009892|GO:0006950|GO:0051716|GO:0048856|GO:0005515|GO:0044237|GO:0050793|GO:0023057|GO:0009056|GO:0045595|GO:0043086|GO:0006979|GO:0033554|GO:0005737|GO:0090083|GO:0050790|GO:0031324|GO:0007154|GO:…	response to stimulus|cell|cellular process|signaling|binding|membrane|developmental process|metabolic process|membrane-bounded organelle|regulation of metabolic process|regulation of signaling|organic substance metabolic process|negative regulation of cellular process|intracellular organelle|regulation of cellular process|intracellular|cellular component organization|protein folding|negative regu…	-	-	-	-	12:111709488-111713257	6657	3500	2014	1683	74.6362	40.4632	23.5077	19.2909	57.5497	21.3993	-1.42725	8.37582e-05	DOWN
ENSMUSG00000043429	Ccdc185	coiled_coil_domain_containing_185	GO:0005488|GO:0005515	binding|protein binding	-	-	-	-	1:182747126-182749180	1301	11	3	5	34.6596	0.302186	0.083208	0.136165	17.4809	0.109687	-7.31624	8.58403e-05	DOWN
ENSMUSG00000046934	Csl	citrate_synthase_like	GO:0005623|GO:0009987|GO:0003824|GO:0008152|GO:0043227|GO:0071704|GO:0043229|GO:0016740|GO:0005622|GO:0044237|GO:0006091|GO:0005737|GO:0016746|GO:0055114|GO:0006082|GO:0006099|GO:0043231|GO:0046912|GO:0045333|GO:0005739|GO:0019752|GO:0009060|GO:0072350|GO:0004108|GO:0006101	cell|cellular process|catalytic activity|metabolic process|membrane-bounded organelle|organic substance metabolic process|intracellular organelle|transferase activity|intracellular|cellular metabolic process|generation of precursor metabolites and energy|cytoplasm|transferase activity, transferring acyl groups|oxidation-reduction process|organic acid metabolic process|tricarboxylic acid cycle|int…	K01647	citrate synthase[2.3.3.1]	mmu01100|mmu01200|mmu01230|mmu00020|mmu00630|mmu01210	Metabolic pathways - Mus musculus (mouse)|Carbon metabolism - Mus musculus (mouse)|Biosynthesis of amino acids - Mus musculus (mouse)|Citrate cycle (TCA cycle) - Mus musculus (mouse)|Glyoxylate and dicarboxylate metabolism - Mus musculus (mouse)|2-Oxocarboxylic acid metabolism - Mus musculus (mouse)	10:99757705-99759658	3248	2758	1357	1227	91.0016	79.6799	39.5815	35.146	85.3408	37.3637	-1.1916	8.68062e-05	DOWN
ENSMUSG00000090457	4930571K23Rik	RIKEN_cDNA_4930571K23_gene	-	-	-	-	-	-	7:125368861-125371013	2764	170	86	48	36.4714	2.31304	1.18139	0.647526	19.3922	0.914458	-4.40642	8.75364e-05	DOWN
ENSMUSG00000092519	Actl9	actin_like_9	GO:0005623|GO:0043229|GO:0005622|GO:0005737|GO:0005856	cell|intracellular organelle|intracellular|cytoplasm|cytoskeleton	-	-	-	-	17:33432896-33434268	1702	611	274	212	67.8651	25.1217	11.3741	8.64211	46.4934	10.0081	-2.21586	8.79731e-05	DOWN
ENSMUSG00000027939	Nup210l	nucleoporin_210_like	GO:0022414|GO:0009987|GO:0000003|GO:0016020|GO:0032502|GO:0031224|GO:0048609|GO:0003006|GO:0044702|GO:0048856|GO:0019953|GO:0007548|GO:0009888|GO:0008406|GO:0048869|GO:0060009|GO:0048515|GO:0048468|GO:0007276|GO:0045137|GO:0048608|GO:0007281|GO:0060008|GO:0007275|GO:0048513|GO:0016021|GO:0007286|GO:0008584|GO:0030154|GO:0046546|GO:0060429|GO:0048232|GO:0002064|GO:0046661|GO:0061458|GO:0030855|GO:…	reproductive process|cellular process|reproduction|membrane|developmental process|intrinsic component of membrane|multicellular organismal reproductive process|developmental process involved in reproduction|single organism reproductive process|anatomical structure development|sexual reproduction|sex differentiation|tissue development|gonad development|cellular developmental process|Sertoli cell d…	K14314	nuclear pore complex protein Nup210[-]	mmu03013	RNA transport - Mus musculus (mouse)	3:90104132-90212048	4464	4149	2130	1851	36.9224	35.3859	18.3411	15.652	36.1541	16.9965	-1.08892	8.83403e-05	DOWN
ENSMUSG00000060176	Kif27	kinesin_family_member_27	GO:0050896|GO:0005623|GO:0009987|GO:0005576|GO:0023052|GO:0005488|GO:0003824|GO:0032991|GO:0032502|GO:0008152|GO:0048646|GO:0043227|GO:0016787|GO:0009653|GO:0043229|GO:0050794|GO:0005929|GO:0005622|GO:0043167|GO:0097367|GO:0016043|GO:0042995|GO:0051716|GO:0043234|GO:0048856|GO:0005515|GO:1903561|GO:0036094|GO:0097159|GO:0070062|GO:0005737|GO:0005874|GO:0005875|GO:0007154|GO:0001882|GO:0016817|GO:…	response to stimulus|cell|cellular process|extracellular region|signaling|binding|catalytic activity|macromolecular complex|developmental process|metabolic process|anatomical structure formation involved in morphogenesis|membrane-bounded organelle|hydrolase activity|anatomical structure morphogenesis|intracellular organelle|regulation of cellular process|cilium|intracellular|ion binding|carbohydr…	-	-	-	-	13:58287516-58354862	5375	2534	1423	1226	65.9488	32.0594	18.1766	15.3786	49.0041	16.7776	-1.54637	8.87924e-05	DOWN
ENSMUSG00000079523	Tmsb10	thymosin_beta_10	GO:0005623|GO:0009987|GO:0005488|GO:0048523|GO:0043229|GO:0050794|GO:0005622|GO:0051641|GO:0016043|GO:0005515|GO:0043254|GO:0005737|GO:0051651|GO:0045185|GO:0008092|GO:0030029|GO:0008104|GO:0032970|GO:0006996|GO:0032535|GO:0022607|GO:0051128|GO:0033043|GO:0034613|GO:0030036|GO:0032507|GO:0007010|GO:0003779|GO:0030832|GO:0006461|GO:0005856|GO:0031333|GO:0032956|GO:0034622|GO:0051494|GO:0042989|GO:…	cell|cellular process|binding|negative regulation of cellular process|intracellular organelle|regulation of cellular process|intracellular|cellular localization|cellular component organization|protein binding|regulation of protein complex assembly|cytoplasm|maintenance of location in cell|maintenance of protein location|cytoskeletal protein binding|actin filament-based process|protein localizatio…	-	-	-	-	6:72957347-72958748	11454	9133	4884	4827	284.514	233.927	126.299	122.58	259.221	124.44	-1.05873	9.14959e-05	DOWN
ENSMUSG00000022603	Mroh4	maestro_heat_like_repeat_family_member_4	GO:0005623|GO:0005488|GO:0043227|GO:0043229|GO:0005622|GO:0012505|GO:0005737|GO:0005794|GO:0043231	cell|binding|membrane-bounded organelle|intracellular organelle|intracellular|endomembrane system|cytoplasm|Golgi apparatus|intracellular membrane-bounded organelle	-	-	-	-	15:74606029-74636353	13099	13113	6870	5750	142.202	146.789	77.6434	63.8167	144.495	70.7301	-1.03063	9.21627e-05	DOWN
ENSMUSG00000020317	Theg	testicular_haploid_expressed_gene	GO:0022414|GO:0005623|GO:0009987|GO:0005488|GO:0000003|GO:0032502|GO:0043227|GO:0043229|GO:0005622|GO:0048609|GO:0044702|GO:0048856|GO:0005515|GO:0019953|GO:0005737|GO:0048869|GO:0007276|GO:0043231|GO:0007275|GO:0005634|GO:0030154|GO:0048232|GO:0007283	reproductive process|cell|cellular process|binding|reproduction|developmental process|membrane-bounded organelle|intracellular organelle|intracellular|multicellular organismal reproductive process|single organism reproductive process|anatomical structure development|protein binding|sexual reproduction|cytoplasm|cellular developmental process|gamete generation|intracellular membrane-bounded organe…	-	-	-	-	10:79576379-79587331	1306	186	75	52	30.1557	4.42854	1.80289	1.22753	17.2921	1.51521	-3.51253	9.33027e-05	DOWN
ENSMUSG00000099476	4930488N24Rik	RIKEN_cDNA_4930488N24_gene	-	-	-	-	-	-	17:14104924-14106450	342	24	3	5	12.2615	0.887256	0.111979	0.183248	6.57439	0.147614	-5.47696	9.34421e-05	DOWN
ENSMUSG00000021552	Gkap1	G_kinase_anchoring_protein_1	GO:0050896|GO:0005623|GO:0009987|GO:0023052|GO:0005488|GO:0043227|GO:0043229|GO:0050794|GO:0005622|GO:0012505|GO:0051716|GO:0005515|GO:0005737|GO:0005794|GO:0007154|GO:0007165|GO:0043231|GO:0007186|GO:0007187|GO:0007199	response to stimulus|cell|cellular process|signaling|binding|membrane-bounded organelle|intracellular organelle|regulation of cellular process|intracellular|endomembrane system|cellular response to stimulus|protein binding|cytoplasm|Golgi apparatus|cell communication|signal transduction|intracellular membrane-bounded organelle|G-protein coupled receptor signaling pathway|G-protein coupled recepto…	-	-	-	-	13:58233351-58274188	9944	7961	4271	4108	358.63	296.057	160.359	151.466	327.343	155.913	-1.07007	9.49763e-05	DOWN
ENSMUSG00000040699	Limd2	LIM_domain_containing_2	GO:0005488|GO:0043167|GO:0005515|GO:0043169|GO:0046872|GO:0046914|GO:0008270	binding|ion binding|protein binding|cation binding|metal ion binding|transition metal ion binding|zinc ion binding	-	-	-	-	11:106156256-106160860	3516	3812	1803	1635	38.5982	43.1512	20.606	18.3499	40.8747	19.4779	-1.06937	9.5586e-05	DOWN
ENSMUSG00000075302	Erich2	glutamate_rich_2	GO:0005488|GO:0005515	binding|protein binding	-	-	-	-	2:70508819-70540884	2740	1338	692	587	37.0751	18.6685	9.74804	8.12021	27.8718	8.93412	-1.64141	9.61784e-05	DOWN
ENSMUSG00000005237	Dnah2	dynein_axonemal_heavy_chain_2	GO:0005623|GO:0009987|GO:0005488|GO:0003824|GO:0032991|GO:0008152|GO:0016787|GO:0043229|GO:0005929|GO:0005622|GO:0043167|GO:0097367|GO:0042995|GO:0043234|GO:0036094|GO:0097159|GO:0005874|GO:0005930|GO:0005875|GO:0001882|GO:0016817|GO:0000166|GO:0006928|GO:0043168|GO:0072372|GO:0007017|GO:0017076|GO:0031512|GO:0001883|GO:0007018|GO:0016818|GO:0005856|GO:0005858|GO:0030286|GO:0032549|GO:0015630|GO:…	cell|cellular process|binding|catalytic activity|macromolecular complex|metabolic process|hydrolase activity|intracellular organelle|cilium|intracellular|ion binding|carbohydrate derivative binding|cell projection|protein complex|small molecule binding|organic cyclic compound binding|microtubule|axoneme|microtubule associated complex|nucleoside binding|hydrolase activity, acting on acid anhydride…	K10408	dynein heavy chain, axonemal[-]	mmu05016	Huntington,s disease - Mus musculus (mouse)	11:69420809-69549110	11447	12122	6098	5492	39.9162	43.5867	22.1373	19.5788	41.7515	20.8581	-1.00122	9.61784e-05	DOWN
ENSMUSG00000001948	Spa17	sperm_autoantigenic_protein_17	GO:0022414|GO:0005623|GO:0009987|GO:0005488|GO:0000003|GO:0016020|GO:0005886|GO:0005929|GO:0005622|GO:0009986|GO:0071944|GO:0042995|GO:0044702|GO:0005515|GO:0019953|GO:0005737|GO:0031514|GO:0005516|GO:0035686|GO:0009566|GO:0036126|GO:0035036|GO:0008037|GO:0009897|GO:0072372|GO:0097228|GO:0007339|GO:0007338|GO:0009988	reproductive process|cell|cellular process|binding|reproduction|membrane|plasma membrane|cilium|intracellular|cell surface|cell periphery|cell projection|single organism reproductive process|protein binding|sexual reproduction|cytoplasm|motile cilium|calmodulin binding|sperm fibrous sheath|fertilization|sperm flagellum|sperm-egg recognition|cell recognition|external side of plasma membrane|primar…	-	-	-	-	9:37603295-37613720	3524	2090	1072	1021	280.011	171.24	88.6773	82.9396	225.625	85.8085	-1.39474	9.85523e-05	DOWN
ENSMUSG00000070345	Hsf5	heat_shock_transcription_factor_family_member_5	GO:0001071|GO:0005623|GO:0009987|GO:0005488|GO:0008152|GO:0003700|GO:0043227|GO:0019222|GO:0071704|GO:0043229|GO:0050794|GO:0006807|GO:0009058|GO:0005622|GO:0044237|GO:0097159|GO:0046483|GO:1901360|GO:0044249|GO:0003676|GO:0006725|GO:0006139|GO:0051171|GO:0043231|GO:0031323|GO:0005634|GO:0010468|GO:0016070|GO:0034645|GO:0009059|GO:0003677|GO:0010467|GO:0051252|GO:0043565|GO:0006351|GO:0032774|GO:…	nucleic acid binding transcription factor activity|cell|cellular process|binding|metabolic process|transcription factor activity, sequence-specific DNA binding|membrane-bounded organelle|regulation of metabolic process|organic substance metabolic process|intracellular organelle|regulation of cellular process|nitrogen compound metabolic process|biosynthetic process|intracellular|cellular metabolic…	-	-	-	-	11:87617164-87659542	6815	5627	3012	2869	89.7303	76.3961	41.2864	38.619	83.0632	39.9527	-1.05592	9.9998e-05	DOWN
ENSMUSG00000072487	Mroh5	maestro_heat_like_repeat_family_member_5	GO:0005488	binding	-	-	-	-	15:73761410-73839699	965	53	15	18	5.85639	0.331664	0.0947747	0.111684	3.09403	0.103229	-4.90556	0.000101157	DOWN
ENSMUSG00000046957	Spz1	spermatogenic_leucine_zipper_1	GO:0001071|GO:0005623|GO:0009987|GO:0005488|GO:0008152|GO:0003700|GO:0043227|GO:0019222|GO:0071704|GO:0043229|GO:0050794|GO:0006807|GO:0009058|GO:0005622|GO:0005515|GO:0044237|GO:0097159|GO:0046483|GO:0005737|GO:1901360|GO:0044249|GO:0003676|GO:0006725|GO:0006139|GO:0051171|GO:0043231|GO:0031323|GO:0005634|GO:0010468|GO:0016070|GO:0034645|GO:0009059|GO:0003677|GO:0010467|GO:0051252|GO:0006351|GO:…	nucleic acid binding transcription factor activity|cell|cellular process|binding|metabolic process|transcription factor activity, sequence-specific DNA binding|membrane-bounded organelle|regulation of metabolic process|organic substance metabolic process|intracellular organelle|regulation of cellular process|nitrogen compound metabolic process|biosynthetic process|intracellular|protein binding|ce…	-	-	-	-	13:92574631-92576232	5441	456	259	182	185.94	16.0687	9.21455	6.35864	101.005	7.7866	-3.69728	0.000101157	DOWN
ENSMUSG00000030189	Ybx3	Y_box_protein_3	GO:0022414|GO:0050896|GO:0001071|GO:0030054|GO:0005623|GO:0009987|GO:0023052|GO:0005488|GO:0000003|GO:0032991|GO:0032502|GO:0008152|GO:0040007|GO:0003700|GO:0043227|GO:0005911|GO:0019222|GO:0023051|GO:0071704|GO:0048523|GO:0043229|GO:0045927|GO:0050794|GO:0006807|GO:0009058|GO:0005622|GO:0048609|GO:0003006|GO:0009892|GO:0006950|GO:0044702|GO:0051716|GO:0048856|GO:0005515|GO:0048589|GO:0044237|GO:…	reproductive process|response to stimulus|nucleic acid binding transcription factor activity|cell junction|cell|cellular process|signaling|binding|reproduction|macromolecular complex|developmental process|metabolic process|growth|transcription factor activity, sequence-specific DNA binding|membrane-bounded organelle|cell-cell junction|regulation of metabolic process|regulation of signaling|organi…	K06099	cold shock domain protein A[-]	mmu04530	Tight junction - Mus musculus (mouse)	6:131364855-131388476	23041	21302	11471	10328	282.323	269.145	146.327	129.377	275.734	137.852	-1.00015	0.000101157	DOWN
ENSMUSG00000038026	Kcnj9	potassium_inwardly_rectifying_channel_subfamily_J_member_9	GO:0005215|GO:0005623|GO:0009987|GO:0005488|GO:0016020|GO:0031224|GO:0005886|GO:0050794|GO:0071944|GO:0004872|GO:0005515|GO:0022857|GO:0006810|GO:0022891|GO:0055085|GO:0005887|GO:0071804|GO:0031226|GO:0016021|GO:0034765|GO:0034220|GO:0071805|GO:0006811|GO:0043269|GO:0015267|GO:0015075|GO:0015276|GO:0010107|GO:0008324|GO:0098655|GO:0006812|GO:0005216|GO:0022890|GO:0030001|GO:0005242|GO:0005244|GO:…	transporter activity|cell|cellular process|binding|membrane|intrinsic component of membrane|plasma membrane|regulation of cellular process|cell periphery|receptor activity|protein binding|transmembrane transporter activity|transport|substrate-specific transmembrane transporter activity|transmembrane transport|integral component of plasma membrane|cellular potassium ion transport|intrinsic compone…	K05002	potassium inwardly-rectifying channel subfamily J member 9[-]	mmu04921|mmu04726|mmu04728|mmu04723|mmu04915|mmu04713|mmu05032	Oxytocin signaling pathway - Mus musculus (mouse)|Serotonergic synapse - Mus musculus (mouse)|Dopaminergic synapse - Mus musculus (mouse)|Retrograde endocannabinoid signaling - Mus musculus (mouse)|Estrogen signaling pathway - Mus musculus (mouse)|Circadian entrainment - Mus musculus (mouse)|Morphine addiction - Mus musculus (mouse)	1:172320501-172329318	2841	3015	1369	1240	23.4452	25.6561	11.7616	10.4617	24.5506	11.1116	-1.14369	0.00010236	DOWN
ENSMUSG00000029661	Col1a2	collagen_type_I_alpha_2	GO:0050896|GO:0005623|GO:0009987|GO:0005576|GO:0005198|GO:0023052|GO:0005488|GO:0031012|GO:0032991|GO:0032502|GO:0043227|GO:0009653|GO:0005578|GO:0050794|GO:0005201|GO:0005622|GO:0043167|GO:0060090|GO:0016043|GO:0005583|GO:0051716|GO:0005615|GO:0043234|GO:0048856|GO:0005515|GO:1903561|GO:0070062|GO:0008217|GO:0007154|GO:0003013|GO:0005584|GO:0019838|GO:0030674|GO:0043169|GO:0042802|GO:0007165|GO:…	response to stimulus|cell|cellular process|extracellular region|structural molecule activity|signaling|binding|extracellular matrix|macromolecular complex|developmental process|membrane-bounded organelle|anatomical structure morphogenesis|proteinaceous extracellular matrix|regulation of cellular process|extracellular matrix structural constituent|intracellular|ion binding|binding, bridging|cellul…	K06236	collagen, type I, alpha[-]	mmu04151|mmu04510|mmu05205|mmu04611|mmu05146|mmu04933|mmu04974|mmu04512	PI3K-Akt signaling pathway - Mus musculus (mouse)|Focal adhesion - Mus musculus (mouse)|Proteoglycans in cancer - Mus musculus (mouse)|Platelet activation - Mus musculus (mouse)|Amoebiasis - Mus musculus (mouse)|AGE-RAGE signaling pathway in diabetic complications - Mus musculus (mouse)|Protein digestion and absorption - Mus musculus (mouse)|ECM-receptor interaction - Mus musculus (mouse)	6:4504814-4541544	2783	5032	11827	11356	9.39972	17.5252	41.5868	39.2125	13.4625	40.3996	1.5854	0.00010236	UP
ENSMUSG00000028339	Col15a1	collagen_type_XV_alpha_1	GO:0005576|GO:0005198|GO:0031012|GO:0032991|GO:0043227|GO:0007155|GO:0005578|GO:0005615|GO:0005604|GO:0043234|GO:1903561|GO:0070062|GO:0005581|GO:0031982	extracellular region|structural molecule activity|extracellular matrix|macromolecular complex|membrane-bounded organelle|cell adhesion|proteinaceous extracellular matrix|extracellular space|basement membrane|protein complex|extracellular vesicle|extracellular exosome|collagen trimer|vesicle	K08135	collagen, type XV, alpha[-]	mmu04974	Protein digestion and absorption - Mus musculus (mouse)	4:47208161-47313167	540	576	1725	1873	3.16082	3.47657	10.5118	11.2084	3.31869	10.8601	1.71034	0.000103244	UP
ENSMUSG00000038042	Ptpdc1	protein_tyrosine_phosphatase_domain_containing_1	GO:0050896|GO:0005623|GO:0009987|GO:0023052|GO:0003824|GO:0032502|GO:0008152|GO:0043227|GO:0016787|GO:0009653|GO:0071704|GO:0043229|GO:0050794|GO:0005622|GO:0016043|GO:0051716|GO:0048856|GO:0044237|GO:0016788|GO:0006793|GO:0005737|GO:0007154|GO:0019538|GO:0007165|GO:0048869|GO:0043231|GO:0030030|GO:0005634|GO:0005654|GO:0043412|GO:0044267|GO:0006796|GO:0042578|GO:0032990|GO:0000902|GO:0007166|GO:…	response to stimulus|cell|cellular process|signaling|catalytic activity|developmental process|metabolic process|membrane-bounded organelle|hydrolase activity|anatomical structure morphogenesis|organic substance metabolic process|intracellular organelle|regulation of cellular process|intracellular|cellular component organization|cellular response to stimulus|anatomical structure development|cellul…	-	-	-	-	13:48577873-48625573	7326	6590	3535	3177	93.0566	86.3152	46.7465	41.2568	89.6859	44.0016	-1.02732	0.000104108	DOWN
ENSMUSG00000033491	Prss35	protease_serine_35	GO:0005623|GO:0005576|GO:0003824|GO:0008152|GO:0043227|GO:0016787|GO:0071704|GO:0043229|GO:0005622|GO:0005737|GO:0008233|GO:0019538|GO:0017171|GO:0043231|GO:0008236|GO:0006508|GO:0005739|GO:0004252|GO:0004175	cell|extracellular region|catalytic activity|metabolic process|membrane-bounded organelle|hydrolase activity|organic substance metabolic process|intracellular organelle|intracellular|cytoplasm|peptidase activity|protein metabolic process|serine hydrolase activity|intracellular membrane-bounded organelle|serine-type peptidase activity|proteolysis|mitochondrion|serine-type endopeptidase activity|en…	-	-	-	-	9:86743649-86758443	2433	2416	6131	6575	20.5016	20.9924	53.7843	56.642	20.747	55.2131	1.41211	0.000104108	UP
ENSMUSG00000035560	Wdr20rt	WD_repeat_domain_20_retrogene	GO:0005488|GO:0005515	binding|protein binding	-	-	-	-	12:65225517-65228454	2358	2127	1017	859	57.941	53.8929	26.0161	21.5791	55.917	23.7976	-1.23247	0.000105138	DOWN
ENSMUSG00000028392	Bspry	B_box_and_SPRY_domain_containing	GO:0030054|GO:0005623|GO:0005488|GO:0016020|GO:0043227|GO:0043229|GO:0005622|GO:0031252|GO:0043167|GO:0008289|GO:0030055|GO:0005515|GO:0036094|GO:0097159|GO:0006810|GO:0005737|GO:0005912|GO:0005496|GO:0019842|GO:0043169|GO:0043178|GO:0043231|GO:0005924|GO:0005634|GO:0005654|GO:0005925|GO:0005499|GO:0046872|GO:0006811|GO:0048471|GO:0031981|GO:0046914|GO:0006812|GO:0030001|GO:0008270|GO:0006816	cell junction|cell|binding|membrane|membrane-bounded organelle|intracellular organelle|intracellular|cell leading edge|ion binding|lipid binding|cell-substrate junction|protein binding|small molecule binding|organic cyclic compound binding|transport|cytoplasm|adherens junction|steroid binding|vitamin binding|cation binding|alcohol binding|intracellular membrane-bounded organelle|cell-substrate ad…	-	-	-	-	4:62480053-62497298	2247	1657	839	634	34.1805	25.9908	13.2867	9.85969	30.0857	11.5732	-1.37829	0.000105929	DOWN
ENSMUSG00000067872	Ccdc87	coiled_coil_domain_containing_87	GO:0009987|GO:0005488|GO:0016043|GO:0005515|GO:0008092|GO:0051301|GO:0007049|GO:0006996|GO:0032403|GO:0007017|GO:0008017|GO:0000226|GO:0007010|GO:0000910|GO:0015631	cellular process|binding|cellular component organization|protein binding|cytoskeletal protein binding|cell division|cell cycle|organelle organization|protein complex binding|microtubule-based process|microtubule binding|microtubule cytoskeleton organization|cytoskeleton organization|cytokinesis|tubulin binding	-	-	-	-	19:4839366-4842528	2239	1678	849	658	38.7536	29.9483	15.2984	11.6435	34.351	13.4709	-1.3505	0.000107654	DOWN
ENSMUSG00000074679	Defb28	defensin_beta_28	GO:0050896|GO:0005623|GO:0005576|GO:0002376|GO:0051707|GO:0009607|GO:0006955|GO:0009605|GO:0009986|GO:0006950|GO:0006952|GO:0098542|GO:0043207|GO:0045087|GO:0009617|GO:0042742	response to stimulus|cell|extracellular region|immune system process|response to other organism|response to biotic stimulus|immune response|response to external stimulus|cell surface|response to stress|defense response|defense response to other organism|response to external biotic stimulus|innate immune response|response to bacterium|defense response to bacterium	-	-	-	-	2:152518255-152521447	2	0	35	70	0.275807	0	5.02469	9.86875	0.137903	7.44672	5.75488	0.000109139	UP
ENSMUSG00000032514	Ttc21a	tetratricopeptide_repeat_domain_21A	GO:0005623|GO:0009987|GO:0005488|GO:0032991|GO:0032502|GO:0009653|GO:0005929|GO:0051641|GO:0016043|GO:0042995|GO:0043234|GO:0048856|GO:0005515|GO:0006810|GO:0048869|GO:0051649|GO:0008104|GO:0045184|GO:0006928|GO:0030991|GO:0006996|GO:0030030|GO:0030990|GO:0007017|GO:0034613|GO:0031503|GO:0015031|GO:0007018|GO:0032990|GO:0000902|GO:0044782|GO:0046907|GO:0048858|GO:0033365|GO:0042073|GO:0006886|GO:…	cell|cellular process|binding|macromolecular complex|developmental process|anatomical structure morphogenesis|cilium|cellular localization|cellular component organization|cell projection|protein complex|anatomical structure development|protein binding|transport|cellular developmental process|establishment of localization in cell|protein localization|establishment of protein localization|movement …	-	-	-	-	9:119937606-119967793	3852	2066	1081	1017	32.8071	18.144	9.58489	8.85525	25.4756	9.22007	-1.46627	0.000110137	DOWN
ENSMUSG00000030206	Gsg1	germ_cell_specific_gene_1	GO:0005623|GO:0005488|GO:0016020|GO:0031224|GO:0043227|GO:0005789|GO:0031090|GO:0043229|GO:0005622|GO:0012505|GO:0005515|GO:0042175|GO:0005783|GO:0005737|GO:0098588|GO:0019899|GO:0043231|GO:0016021|GO:0070063	cell|binding|membrane|intrinsic component of membrane|membrane-bounded organelle|endoplasmic reticulum membrane|organelle membrane|intracellular organelle|intracellular|endomembrane system|protein binding|nuclear outer membrane-endoplasmic reticulum membrane network|endoplasmic reticulum|cytoplasm|bounding membrane of organelle|enzyme binding|intracellular membrane-bounded organelle|integral comp…	-	-	-	-	6:135237326-135254351	4274	377	195	181	86.8872	7.90286	4.127	3.76183	47.395	3.94442	-3.58685	0.000111237	DOWN
ENSMUSG00000078632	Lrrc37a	leucine_rich_repeat_containing_37A	GO:0005488|GO:0016020|GO:0031224|GO:0005515|GO:0016021	binding|membrane|intrinsic component of membrane|protein binding|integral component of membrane	-	-	-	-	11:103451955-103504597	6008	826	464	353	34.0954	4.83356	2.74134	2.04804	19.4645	2.39469	-3.02293	0.000111878	DOWN
ENSMUSG00000038756	Ttll6	tubulin_tyrosine_ligase_like_family_member_6	GO:0005623|GO:0009987|GO:0005488|GO:0003824|GO:0008152|GO:0071704|GO:0043229|GO:0016874|GO:0050794|GO:0005929|GO:0005622|GO:0043167|GO:0097367|GO:0016043|GO:0042995|GO:0005515|GO:0044237|GO:0036094|GO:0097159|GO:0051272|GO:0005737|GO:0005874|GO:0019538|GO:0001882|GO:0036064|GO:0032886|GO:0008092|GO:0051270|GO:0000166|GO:0006928|GO:0043168|GO:0006996|GO:0007017|GO:0017076|GO:0005815|GO:0001883|GO:…	cell|cellular process|binding|catalytic activity|metabolic process|organic substance metabolic process|intracellular organelle|ligase activity|regulation of cellular process|cilium|intracellular|ion binding|carbohydrate derivative binding|cellular component organization|cell projection|protein binding|cellular metabolic process|small molecule binding|organic cyclic compound binding|positive regul…	-	-	-	-	11:96133786-96165451	4165	2754	1494	1326	51.7874	35.3097	19.3392	16.8558	43.5485	18.0975	-1.26683	0.000111878	DOWN
ENSMUSG00000028458	Tesk1	testis_specific_protein_kinase_1	GO:0022414|GO:0009987|GO:0005488|GO:0000003|GO:0003824|GO:0008152|GO:0071704|GO:0016740|GO:0043167|GO:0097367|GO:0048609|GO:0044702|GO:0005515|GO:0044237|GO:0019953|GO:0036094|GO:0097159|GO:0006793|GO:0019538|GO:0001882|GO:0043169|GO:0000166|GO:0007276|GO:0043168|GO:0016772|GO:0017076|GO:0001883|GO:0043412|GO:0044267|GO:0006796|GO:0046872|GO:0016773|GO:0016301|GO:0036211|GO:0048232|GO:0032549|GO:…	reproductive process|cellular process|binding|reproduction|catalytic activity|metabolic process|organic substance metabolic process|transferase activity|ion binding|carbohydrate derivative binding|multicellular organismal reproductive process|single organism reproductive process|protein binding|cellular metabolic process|sexual reproduction|small molecule binding|organic cyclic compound binding|p…	-	-	-	-	4:43441939-43448064	18933	14309	8314	6867	149.483	116.494	68.3381	55.4292	132.989	61.8837	-1.10368	0.000112495	DOWN
ENSMUSG00000027927	Lelp1	late_cornified_envelope_like_proline_rich_1	GO:0005623|GO:0009987|GO:0005198|GO:0016020|GO:0032502|GO:0008152|GO:0005886|GO:0071704|GO:0005622|GO:0071944|GO:0048856|GO:0044237|GO:0009888|GO:0005737|GO:0019538|GO:0048869|GO:0007275|GO:0048513|GO:0001533|GO:0043588|GO:0043412|GO:0044267|GO:0030154|GO:0036211|GO:0060429|GO:0008544|GO:0030855|GO:0030216|GO:0006464|GO:0009913|GO:0018149	cell|cellular process|structural molecule activity|membrane|developmental process|metabolic process|plasma membrane|organic substance metabolic process|intracellular|cell periphery|anatomical structure development|cellular metabolic process|tissue development|cytoplasm|protein metabolic process|cellular developmental process|multicellular organism development|animal organ development|cornified en…	-	-	-	-	3:92134997-92142744	822	14	5	4	52.5108	0.92219	0.332508	0.261247	26.7165	0.296878	-6.49172	0.000112726	DOWN
ENSMUSG00000099398	Ms4a14	membrane_spanning_4_domains_subfamily_A_member_14	GO:0016020|GO:0031224|GO:0016021	membrane|intrinsic component of membrane|integral component of membrane	-	-	-	-	19:11301249-11314454	6828	756	431	333	91.9582	10.4988	6.04302	4.58499	51.2285	5.31401	-3.26908	0.000113748	DOWN
ENSMUSG00000038936	Sccpdh	saccharopine_dehydrogenase_putative_	GO:0005623|GO:0003824|GO:0016020|GO:0008152|GO:0031224|GO:0043227|GO:0043229|GO:0005622|GO:0016491|GO:0030496|GO:0005737|GO:0055114|GO:0043231|GO:0016021|GO:0005634|GO:0005811|GO:0005739	cell|catalytic activity|membrane|metabolic process|intrinsic component of membrane|membrane-bounded organelle|intracellular organelle|intracellular|oxidoreductase activity|midbody|cytoplasm|oxidation-reduction process|intracellular membrane-bounded organelle|integral component of membrane|nucleus|lipid particle|mitochondrion	-	-	-	-	1:179668210-179687189	6440	5086	2874	2430	38.3477	31.2285	17.8164	14.793	34.7881	16.3047	-1.0933	0.000113992	DOWN
ENSMUSG00000012211	Tex22	testis_expressed_gene_22	GO:0005623|GO:0043227|GO:0043229|GO:0005622|GO:0012505|GO:0005737|GO:0030141|GO:0001669|GO:0031982|GO:0043231|GO:0031988|GO:0031410|GO:0016023	cell|membrane-bounded organelle|intracellular organelle|intracellular|endomembrane system|cytoplasm|secretory granule|acrosomal vesicle|vesicle|intracellular membrane-bounded organelle|membrane-bounded vesicle|cytoplasmic vesicle|cytoplasmic, membrane-bounded vesicle	-	-	-	-	12:113074502-113088917	2386	1806	911	756	46.937	36.6339	18.657	15.2042	41.7854	16.9306	-1.30337	0.000114561	DOWN
ENSMUSG00000056223	Spata31	spermatogenesis_associated_31	GO:0022414|GO:0005623|GO:0009987|GO:0005488|GO:0000003|GO:0016020|GO:0032502|GO:0031224|GO:0043227|GO:0031090|GO:0043229|GO:0005622|GO:0048609|GO:0012505|GO:0044702|GO:0005515|GO:0019953|GO:0002080|GO:0030667|GO:0031983|GO:0005737|GO:0098588|GO:0012506|GO:0030141|GO:0008092|GO:0048869|GO:0001669|GO:0031982|GO:0007276|GO:0043160|GO:0043231|GO:0016021|GO:0005775|GO:0034774|GO:0003779|GO:0030154|GO:…	reproductive process|cell|cellular process|binding|reproduction|membrane|developmental process|intrinsic component of membrane|membrane-bounded organelle|organelle membrane|intracellular organelle|intracellular|multicellular organismal reproductive process|endomembrane system|single organism reproductive process|protein binding|sexual reproduction|acrosomal membrane|secretory granule membrane|ves…	-	-	-	-	13:64917406-64923184	4027	320	184	125	68.4248	5.60664	3.25483	2.1714	37.0157	2.71311	-3.77012	0.000115989	DOWN
ENSMUSG00000029442	Wdr66	WD_repeat_domain_66	GO:0005488|GO:0005515	binding|protein binding	-	-	-	-	5:123252102-123327484	3663	3452	1687	1626	17.6514	17.1527	8.46322	8.0105	17.402	8.23686	-1.07909	0.000115989	DOWN
ENSMUSG00000028520	4921539E11Rik	RIKEN_cDNA_4921539E11_gene	-	-	-	-	-	-	4:103230445-103290863	1724	210	78	90	34.2713	4.30462	1.61425	1.8291	19.288	1.72167	-3.48582	0.000116711	DOWN
ENSMUSG00000062017	Abca14	ATP_binding_cassette_sub_family_A_ABC1_member_14	GO:0005215|GO:0005623|GO:0009987|GO:0005488|GO:0003824|GO:0016020|GO:0008152|GO:0031224|GO:0043227|GO:0016787|GO:0043229|GO:0005622|GO:0043167|GO:0097367|GO:0036094|GO:0022857|GO:0097159|GO:0006810|GO:0055085|GO:0001882|GO:0016817|GO:0000166|GO:0010876|GO:0043168|GO:0043231|GO:0016021|GO:0017076|GO:0001883|GO:0016818|GO:0006869|GO:0032549|GO:0016820|GO:0005524|GO:0042626|GO:0016462|GO:0017111|GO:…	transporter activity|cell|cellular process|binding|catalytic activity|membrane|metabolic process|intrinsic component of membrane|membrane-bounded organelle|hydrolase activity|intracellular organelle|intracellular|ion binding|carbohydrate derivative binding|small molecule binding|transmembrane transporter activity|organic cyclic compound binding|transport|transmembrane transport|nucleoside binding…	-	-	-	-	7:120203961-120325352	2724	2221	1125	899	22.8657	19.2241	9.83125	7.71497	21.0449	8.77311	-1.26231	0.000118227	DOWN
ENSMUSG00000032023	4931429I11Rik	RIKEN_cDNA_4931429I11_gene	GO:0009987|GO:0032502|GO:0048646|GO:0009653|GO:0016043|GO:0048856|GO:0006810|GO:0048869|GO:0060322|GO:0007420|GO:0006996|GO:0007275|GO:0030030|GO:0048513|GO:0022607|GO:0007017|GO:0050878|GO:0031023|GO:0007399|GO:0035082|GO:0042384|GO:0000226|GO:0032990|GO:0007010|GO:0046903|GO:0000902|GO:0007417|GO:0070925|GO:0044782|GO:0033326|GO:0007589|GO:0030031|GO:0048858|GO:0001578|GO:0032053|GO:0060271	cellular process|developmental process|anatomical structure formation involved in morphogenesis|anatomical structure morphogenesis|cellular component organization|anatomical structure development|transport|cellular developmental process|head development|brain development|organelle organization|multicellular organism development|cell projection organization|animal organ development|cellular compon…	-	-	-	-	9:40894849-40964118	2573	1312	668	602	30.0668	15.809	8.1265	7.19188	22.9379	7.65919	-1.58247	0.000120093	DOWN
ENSMUSG00000007107	Atp1a4	ATPase_Na+_K+_transporting_alpha_4_polypeptide	GO:0022414|GO:0005215|GO:0005623|GO:0009987|GO:0005488|GO:0000003|GO:0003824|GO:0016020|GO:0008152|GO:0040011|GO:0031224|GO:0043227|GO:0016787|GO:0005886|GO:0043229|GO:0048870|GO:0005622|GO:0043167|GO:0097367|GO:0048609|GO:0071944|GO:0044702|GO:0019953|GO:0036094|GO:0022857|GO:0097159|GO:0019725|GO:0006810|GO:0022891|GO:0042592|GO:0055085|GO:0001882|GO:0042391|GO:0043169|GO:0016817|GO:0005887|GO:…	reproductive process|transporter activity|cell|cellular process|binding|reproduction|catalytic activity|membrane|metabolic process|locomotion|intrinsic component of membrane|membrane-bounded organelle|hydrolase activity|plasma membrane|intracellular organelle|cell motility|intracellular|ion binding|carbohydrate derivative binding|multicellular organismal reproductive process|cell periphery|single…	K01539	sodium/potassium-transporting ATPase subunit alpha[3.6.3.9]	mmu04024|mmu04022|mmu04261|mmu04919|mmu04972|mmu04974|mmu04911|mmu04260|mmu04970|mmu04971|mmu04976|mmu04961|mmu04973|mmu04978|mmu04960	cAMP signaling pathway - Mus musculus (mouse)|cGMP-PKG signaling pathway - Mus musculus (mouse)|Adrenergic signaling in cardiomyocytes - Mus musculus (mouse)|Thyroid hormone signaling pathway - Mus musculus (mouse)|Pancreatic secretion - Mus musculus (mouse)|Protein digestion and absorption - Mus musculus (mouse)|Insulin secretion - Mus musculus (mouse)|Cardiac muscle contraction - Mus musculus (…	1:172223513-172258414	3192	175	96	69	47.5643	2.68892	1.48925	1.05116	25.1266	1.27021	-4.30608	0.000121974	DOWN
ENSMUSG00000020904	Cfap52	cilia_and_flagella_associated_protein_52	GO:0005623|GO:0005488|GO:0005622|GO:0042995|GO:0005515|GO:0005737	cell|binding|intracellular|cell projection|protein binding|cytoplasm	-	-	-	-	11:67924806-67965651	2520	2073	1017	902	37.7357	32.009	15.8545	13.8088	34.8723	14.8316	-1.23341	0.000121976	DOWN
ENSMUSG00000091311	Spata31d1b	spermatogenesis_associated_31_subfamily_D_member_1B	GO:0016020|GO:0031224|GO:0016021	membrane|intrinsic component of membrane|integral component of membrane	-	-	-	-	13:59712284-59719289	2043	85	42	32	26.1265	1.12087	0.559171	0.418367	13.6237	0.488769	-4.80082	0.000123074	DOWN
ENSMUSG00000024430	Cabyr	calcium_binding_tyrosine_Y_phosphorylation_regulated_fibrousheathin_2_	GO:0022414|GO:0050896|GO:0005623|GO:0009987|GO:0023052|GO:0005488|GO:0000003|GO:0032502|GO:0043227|GO:0043229|GO:0050794|GO:0005929|GO:0005622|GO:0043167|GO:0048609|GO:0016043|GO:0042995|GO:0003006|GO:0044702|GO:0051716|GO:0048856|GO:0005515|GO:0019953|GO:0097229|GO:0005737|GO:0031514|GO:0007154|GO:0043169|GO:0035686|GO:0007165|GO:0019899|GO:0048869|GO:0048515|GO:0036126|GO:0048468|GO:0007276|GO:…	reproductive process|response to stimulus|cell|cellular process|signaling|binding|reproduction|developmental process|membrane-bounded organelle|intracellular organelle|regulation of cellular process|cilium|intracellular|ion binding|multicellular organismal reproductive process|cellular component organization|cell projection|developmental process involved in reproduction|single organism reproducti…	-	-	-	-	18:12741324-12755146	4867	610	340	267	90.7534	11.7288	6.60025	5.08991	51.2411	5.84508	-3.13201	0.000123074	DOWN
ENSMUSG00000083649	Rasl2-9	RAS_like_family_2_locus_9	GO:0050896|GO:0005623|GO:0009987|GO:0023052|GO:0005488|GO:0003824|GO:0016020|GO:0008152|GO:0043227|GO:0016787|GO:0043229|GO:0050794|GO:0005622|GO:0043167|GO:0097367|GO:0051641|GO:0051716|GO:0036094|GO:0097159|GO:0006810|GO:0051640|GO:0005737|GO:0007154|GO:0001882|GO:0016817|GO:0007165|GO:0051656|GO:0000166|GO:0051649|GO:0008104|GO:0045184|GO:0043168|GO:0043231|GO:0005634|GO:0017076|GO:0034613|GO:…	response to stimulus|cell|cellular process|signaling|binding|catalytic activity|membrane|metabolic process|membrane-bounded organelle|hydrolase activity|intracellular organelle|regulation of cellular process|intracellular|ion binding|carbohydrate derivative binding|cellular localization|cellular response to stimulus|small molecule binding|organic cyclic compound binding|transport|organelle locali…	K07936	GTP-binding nuclear protein Ran[-]	mmu05166|mmu05169|mmu03013|mmu03008	HTLV-I infection - Mus musculus (mouse)|Epstein-Barr virus infection - Mus musculus (mouse)|RNA transport - Mus musculus (mouse)|Ribosome biogenesis in eukaryotes - Mus musculus (mouse)	7:5124938-5125950	1402	1179	485	414	75.7698	65.7028	27.2879	22.8742	70.7363	25.081	-1.49585	0.000123074	DOWN
ENSMUSG00000053914	Kdm4d	lysine_K_specific_demethylase_4D	GO:0050896|GO:0005623|GO:0009987|GO:0005576|GO:0005488|GO:0003824|GO:0032991|GO:0008152|GO:0043227|GO:0019222|GO:0071704|GO:0048523|GO:0043229|GO:0009893|GO:0050794|GO:0000785|GO:0006807|GO:0009058|GO:0005622|GO:0043167|GO:0016043|GO:0009892|GO:0006950|GO:0016491|GO:0072562|GO:0051716|GO:0005615|GO:0044237|GO:0032451|GO:0032259|GO:0097159|GO:0051213|GO:0051098|GO:0006793|GO:0033554|GO:0046483|GO:…	response to stimulus|cell|cellular process|extracellular region|binding|catalytic activity|macromolecular complex|metabolic process|membrane-bounded organelle|regulation of metabolic process|organic substance metabolic process|negative regulation of cellular process|intracellular organelle|positive regulation of metabolic process|regulation of cellular process|chromatin|nitrogen compound metaboli…	-	-	-	-	9:14462548-14500482	3037	2832	1390	1209	34.5523	33.2236	16.4636	14.0623	33.8879	15.263	-1.15074	0.000123393	DOWN
ENSMUSG00000050122	Vwa3b	von_Willebrand_factor_A_domain_containing_3B	-	-	-	-	-	-	1:37026596-37187613	2726	839	446	333	18.6154	5.90784	3.17073	2.32481	12.2616	2.74777	-2.15781	0.000123441	DOWN
ENSMUSG00000074771	Ankef1	ankyrin_repeat_and_EF_hand_domain_containing_1	GO:0005488|GO:0005515	binding|protein binding	-	-	-	-	2:136501910-136562091	3848	1062	546	533	18.5086	5.26727	2.73408	2.62098	11.8879	2.67753	-2.15052	0.000124222	DOWN
ENSMUSG00000052221	Ppp1r36	protein_phosphatase_1_regulatory_subunit_36	GO:0009987|GO:0005488|GO:0008152|GO:0019222|GO:0071704|GO:0048523|GO:0050794|GO:0030234|GO:0009892|GO:0005515|GO:0044237|GO:0006793|GO:0043086|GO:0050790|GO:0031324|GO:0019538|GO:0019208|GO:0019899|GO:0004857|GO:0031323|GO:0044092|GO:0032269|GO:0051346|GO:0019902|GO:0043412|GO:0051246|GO:0044267|GO:0051248|GO:0006796|GO:0019888|GO:0036211|GO:0019212|GO:0032268|GO:0051174|GO:0004864|GO:0006464|GO:…	cellular process|binding|metabolic process|regulation of metabolic process|organic substance metabolic process|negative regulation of cellular process|regulation of cellular process|enzyme regulator activity|negative regulation of metabolic process|protein binding|cellular metabolic process|phosphorus metabolic process|negative regulation of catalytic activity|regulation of catalytic activity|neg…	-	-	-	-	12:76417599-76439473	2290	1854	907	805	87.3658	72.9351	36.024	31.3978	80.1504	33.7109	-1.24949	0.000125767	DOWN
ENSMUSG00000079429	Mroh2a	maestro_heat_like_repeat_family_member_2A	GO:0005488	binding	-	-	-	-	1:88226986-88262289	9652	8449	4658	4042	50.5322	45.6118	25.388	21.6344	48.072	23.5112	-1.03185	0.000126265	DOWN
ENSMUSG00000043986	Spata31d1d	spermatogenesis_associated_31_subfamily_D_member_1D	GO:0016020|GO:0031224|GO:0016021	membrane|intrinsic component of membrane|integral component of membrane	-	-	-	-	13:59725925-59731752	2230	72	38	28	31.901	1.06206	0.565925	0.409496	16.4815	0.48771	-5.07868	0.000126406	DOWN
ENSMUSG00000022656	Pvrl3	poliovirus_receptor_related_3	GO:0022414|GO:0030054|GO:0005623|GO:0009987|GO:0045202|GO:0005488|GO:0000003|GO:0016020|GO:0032502|GO:0031224|GO:0005911|GO:0007155|GO:0005886|GO:0009653|GO:0097060|GO:0071944|GO:0044702|GO:0004872|GO:0048856|GO:0005515|GO:0019953|GO:0043296|GO:0009888|GO:0005912|GO:0050839|GO:0007423|GO:0005887|GO:0060041|GO:0042802|GO:0005102|GO:0098609|GO:0009566|GO:0016337|GO:0002088|GO:0002089|GO:0031226|GO:…	reproductive process|cell junction|cell|cellular process|synapse|binding|reproduction|membrane|developmental process|intrinsic component of membrane|cell-cell junction|cell adhesion|plasma membrane|anatomical structure morphogenesis|synaptic membrane|cell periphery|single organism reproductive process|receptor activity|anatomical structure development|protein binding|sexual reproduction|apical ju…	K06592	poliovirus receptor-related protein 3[-]	mmu04514|mmu04520	Cell adhesion molecules (CAMs) - Mus musculus (mouse)|Adherens junction - Mus musculus (mouse)	16:46387706-46498525	6132	3985	2213	2162	21.6139	14.4837	8.12066	7.79083	18.0488	7.95574	-1.18183	0.000126876	DOWN
ENSMUSG00000074749	Kiz	kizuna_centrosomal_protein	GO:0005623|GO:0009987|GO:0005488|GO:0043229|GO:0005622|GO:0016043|GO:0042995|GO:0005515|GO:0005737|GO:0019899|GO:0007049|GO:0006996|GO:0007017|GO:0019900|GO:0007051|GO:0005815|GO:0000226|GO:0007010|GO:0005856|GO:0005813|GO:0015630|GO:0019901	cell|cellular process|binding|intracellular organelle|intracellular|cellular component organization|cell projection|protein binding|cytoplasm|enzyme binding|cell cycle|organelle organization|microtubule-based process|kinase binding|spindle organization|microtubule organizing center|microtubule cytoskeleton organization|cytoskeleton organization|cytoskeleton|centrosome|microtubule cytoskeleton|pro…	-	-	-	-	2:146855864-146970097	4967	3893	2091	1975	93.4135	75.4955	40.9401	37.9735	84.4545	39.4568	-1.0979	0.00012912	DOWN
ENSMUSG00000034063	4930590J08Rik	RIKEN_cDNA_4930590J08_gene	GO:0005623|GO:0016020|GO:0031224|GO:0005622|GO:0005737|GO:0016021	cell|membrane|intrinsic component of membrane|intracellular|cytoplasm|integral component of membrane	-	-	-	-	6:91902809-91950725	2756	1149	613	501	25.2226	10.8431	5.84051	4.68756	18.0329	5.26403	-1.77639	0.000133281	DOWN
ENSMUSG00000037363	Letm2	leucine_zipper_EF_hand_containing_transmembrane_protein_2	GO:0005623|GO:0016020|GO:0031224|GO:0043227|GO:0031090|GO:0043229|GO:0005622|GO:0005737|GO:0019866|GO:0031966|GO:0043231|GO:0016021|GO:0005739|GO:0005740|GO:0005743	cell|membrane|intrinsic component of membrane|membrane-bounded organelle|organelle membrane|intracellular organelle|intracellular|cytoplasm|organelle inner membrane|mitochondrial membrane|intracellular membrane-bounded organelle|integral component of membrane|mitochondrion|mitochondrial envelope|mitochondrial inner membrane	-	-	-	-	8:25578492-25597487	3357	2275	1198	1082	87.5999	61.2146	32.5453	28.8654	74.4072	30.7053	-1.27695	0.000133281	DOWN
ENSMUSG00000021090	Lrrc9	leucine_rich_repeat_containing_9	GO:0005488|GO:0005515	binding|protein binding	-	-	-	-	12:72441866-72514334	4607	1720	986	745	28.5411	10.9876	6.3593	4.71853	19.7644	5.53891	-1.83523	0.000133667	DOWN
ENSMUSG00000029330	Cds1	CDP_diacylglycerol_synthase_1	GO:0005623|GO:0009987|GO:0003824|GO:0016020|GO:0008152|GO:0031224|GO:0043227|GO:0005789|GO:0031090|GO:0071704|GO:0043229|GO:0016740|GO:0009058|GO:0005622|GO:0012505|GO:0044237|GO:0042175|GO:0006793|GO:0005783|GO:0005737|GO:0098588|GO:0044249|GO:0019637|GO:0043231|GO:0006629|GO:0044255|GO:0016021|GO:0016772|GO:0006644|GO:0046486|GO:0006796|GO:0016779|GO:0008610|GO:0008654|GO:0006650|GO:0046474|GO:…	cell|cellular process|catalytic activity|membrane|metabolic process|intrinsic component of membrane|membrane-bounded organelle|endoplasmic reticulum membrane|organelle membrane|organic substance metabolic process|intracellular organelle|transferase activity|biosynthetic process|intracellular|endomembrane system|cellular metabolic process|nuclear outer membrane-endoplasmic reticulum membrane netwo…	K00981	phosphatidate cytidylyltransferase[2.7.7.41]	mmu01100|mmu04070|mmu00564	Metabolic pathways - Mus musculus (mouse)|Phosphatidylinositol signaling system - Mus musculus (mouse)|Glycerophospholipid metabolism - Mus musculus (mouse)	5:101765130-101823858	3042	2566	1268	1187	41.5103	36.1056	18.0134	16.5594	38.808	17.2864	-1.16672	0.000134192	DOWN
ENSMUSG00000058019	Ces5a	carboxylesterase_5A	GO:0005576|GO:0003824|GO:0008152|GO:0016787|GO:0071704|GO:0005615|GO:0009056|GO:0016788|GO:0006629|GO:0052689|GO:0016042|GO:0016298|GO:0004771|GO:0004806	extracellular region|catalytic activity|metabolic process|hydrolase activity|organic substance metabolic process|extracellular space|catabolic process|hydrolase activity, acting on ester bonds|lipid metabolic process|carboxylic ester hydrolase activity|lipid catabolic process|lipase activity|sterol esterase activity|triglyceride lipase activity	-	-	-	-	8:93499213-93535707	43	7	239	594	0.944668	0.158587	5.46621	13.3412	0.551627	9.40369	4.09146	0.000134247	UP
ENSMUSG00000042293	Gm5617	predicted_gene_5617	-	-	-	-	-	-	9:48495345-48495964	2281	1588	807	684	201.415	144.59	74.1855	61.7475	173.002	67.9665	-1.3479	0.000134254	DOWN
ENSMUSG00000048077	H1fnt	H1_histone_family_member_N_testis_specific	GO:0022414|GO:0005623|GO:0009987|GO:0005488|GO:0000003|GO:0032991|GO:0032502|GO:0008152|GO:0043227|GO:0071704|GO:0043229|GO:0000785|GO:0006807|GO:0005622|GO:0043167|GO:0097367|GO:0048609|GO:0016043|GO:0003006|GO:0044702|GO:0048856|GO:0044237|GO:0019953|GO:0036094|GO:0097159|GO:0046483|GO:1901360|GO:0001882|GO:0035092|GO:0048869|GO:0048515|GO:0003676|GO:0000166|GO:0006725|GO:0006139|GO:0048468|GO:…	reproductive process|cell|cellular process|binding|reproduction|macromolecular complex|developmental process|metabolic process|membrane-bounded organelle|organic substance metabolic process|intracellular organelle|chromatin|nitrogen compound metabolic process|intracellular|ion binding|carbohydrate derivative binding|multicellular organismal reproductive process|cellular component organization|dev…	-	-	-	-	15:98255982-98257307	2039	43	7	25	84.1843	1.83063	0.30085	1.05525	43.0075	0.678051	-5.98705	0.000134313	DOWN
ENSMUSG00000019834	Slc22a16	solute_carrier_family_22_organic_cation_transporter_member_16	GO:0022414|GO:0005215|GO:0005623|GO:0009987|GO:0000003|GO:0016020|GO:0032502|GO:0040011|GO:0031224|GO:0005886|GO:0048870|GO:0048609|GO:0071944|GO:0044702|GO:0048856|GO:0019953|GO:0022857|GO:0006810|GO:0022891|GO:0055085|GO:0005887|GO:0048869|GO:0009566|GO:0006928|GO:0030317|GO:0007276|GO:0031226|GO:0007275|GO:0016021|GO:0034220|GO:0015837|GO:0006811|GO:0046903|GO:0030154|GO:1903825|GO:0005275|GO:…	reproductive process|transporter activity|cell|cellular process|reproduction|membrane|developmental process|locomotion|intrinsic component of membrane|plasma membrane|cell motility|multicellular organismal reproductive process|cell periphery|single organism reproductive process|anatomical structure development|sexual reproduction|transmembrane transporter activity|transport|substrate-specific tra…	-	-	-	-	10:40570336-40604132	2626	2154	1112	768	47.4941	40.171	20.9377	14.2005	43.8325	17.5691	-1.31896	0.000134313	DOWN
ENSMUSG00000039492	Ccdc27	coiled_coil_domain_containing_27	-	-	-	-	-	-	4:154026639-154042677	1247	76	34	20	32.6803	2.05376	0.927649	0.535837	17.367	0.731743	-4.56887	0.000134747	DOWN
ENSMUSG00000075272	Ttc30a2	tetratricopeptide_repeat_domain_30A2	GO:0005623|GO:0009987|GO:0005488|GO:0032991|GO:0032502|GO:0048646|GO:0009653|GO:0005929|GO:0051641|GO:0016043|GO:0042995|GO:0043234|GO:0048856|GO:0005515|GO:0006810|GO:0048869|GO:0051649|GO:0008104|GO:0045184|GO:0006928|GO:0006996|GO:0030030|GO:0030992|GO:0030990|GO:0022607|GO:0007017|GO:0034613|GO:0031503|GO:0042384|GO:0015031|GO:0007018|GO:0032990|GO:0000902|GO:0070925|GO:0044782|GO:0046907|GO:…	cell|cellular process|binding|macromolecular complex|developmental process|anatomical structure formation involved in morphogenesis|anatomical structure morphogenesis|cilium|cellular localization|cellular component organization|cell projection|protein complex|anatomical structure development|protein binding|transport|cellular developmental process|establishment of localization in cell|protein loc…	-	-	-	-	2:75975740-75978170	3741	3199	1669	1505	84.2481	74.2862	39.1299	34.6503	79.2672	36.8901	-1.10349	0.000134747	DOWN
ENSMUSG00000043468	Adam30	a_disintegrin_and_metallopeptidase_domain_30	GO:0050896|GO:0009987|GO:0023052|GO:0005488|GO:0003824|GO:0016020|GO:0008152|GO:0031224|GO:0016787|GO:0071704|GO:0050794|GO:0043167|GO:0051716|GO:0005515|GO:0007154|GO:0008233|GO:0019538|GO:0043169|GO:0007165|GO:0016021|GO:0046872|GO:0007166|GO:0006508|GO:0008237|GO:0046914|GO:0007229|GO:0004175|GO:0004222|GO:0008270	response to stimulus|cellular process|signaling|binding|catalytic activity|membrane|metabolic process|intrinsic component of membrane|hydrolase activity|organic substance metabolic process|regulation of cellular process|ion binding|cellular response to stimulus|protein binding|cell communication|peptidase activity|protein metabolic process|cation binding|signal transduction|integral component of …	-	-	-	-	3:98160630-98164169	1474	1067	454	400	17.7277	13.2325	5.68447	4.91828	15.4801	5.30138	-1.54598	0.000135302	DOWN
ENSMUSG00000045252	Zfp574	zinc_finger_protein_574	GO:0005623|GO:0009987|GO:0005488|GO:0008152|GO:0043227|GO:0019222|GO:0071704|GO:0043229|GO:0050794|GO:0006807|GO:0009058|GO:0005622|GO:0043167|GO:0044237|GO:0097159|GO:0046483|GO:1901360|GO:0044249|GO:0043169|GO:0003676|GO:0006725|GO:0006139|GO:0051171|GO:0043231|GO:0031323|GO:0005634|GO:0010468|GO:0016070|GO:0034645|GO:0046872|GO:0009059|GO:0003677|GO:0010467|GO:0051252|GO:0006351|GO:0032774|GO:…	cell|cellular process|binding|metabolic process|membrane-bounded organelle|regulation of metabolic process|organic substance metabolic process|intracellular organelle|regulation of cellular process|nitrogen compound metabolic process|biosynthetic process|intracellular|ion binding|cellular metabolic process|organic cyclic compound binding|heterocycle metabolic process|organic cyclic compound metab…	-	-	-	-	7:25072567-25083492	5931	5393	2889	2650	38.8122	36.3908	19.6819	17.729	37.6015	18.7054	-1.00733	0.000135302	DOWN
ENSMUSG00000010435	Spaca7	sperm_acrosome_associated_7	GO:0022414|GO:0005623|GO:0009987|GO:0005576|GO:0000003|GO:0043227|GO:0007155|GO:0048523|GO:0043229|GO:0050794|GO:0005622|GO:0012505|GO:0044702|GO:0019953|GO:0005737|GO:0030155|GO:0007162|GO:0030141|GO:0009566|GO:0001669|GO:0031982|GO:0043231|GO:0007338|GO:0031988|GO:0031410|GO:0016023	reproductive process|cell|cellular process|extracellular region|reproduction|membrane-bounded organelle|cell adhesion|negative regulation of cellular process|intracellular organelle|regulation of cellular process|intracellular|endomembrane system|single organism reproductive process|sexual reproduction|cytoplasm|regulation of cell adhesion|negative regulation of cell adhesion|secretory granule|fe…	-	-	-	-	8:12573049-12600738	940	172	67	43	67.624	12.7592	5.01799	3.16253	40.1916	4.09026	-3.29663	0.000136913	DOWN
ENSMUSG00000015599	Ttbk1	tau_tubulin_kinase_1	GO:0005623|GO:0009987|GO:0005488|GO:0003824|GO:0032502|GO:0008152|GO:0009653|GO:0071704|GO:0016740|GO:0050794|GO:0005622|GO:0043167|GO:0097367|GO:0016043|GO:0048856|GO:0044237|GO:0036094|GO:0050793|GO:0097159|GO:0006793|GO:0005737|GO:0008360|GO:0019538|GO:0001882|GO:0048857|GO:0048869|GO:0000166|GO:0060322|GO:0030901|GO:0043168|GO:0007420|GO:0007275|GO:0048513|GO:0051128|GO:0016772|GO:0017076|GO:…	cell|cellular process|binding|catalytic activity|developmental process|metabolic process|anatomical structure morphogenesis|organic substance metabolic process|transferase activity|regulation of cellular process|intracellular|ion binding|carbohydrate derivative binding|cellular component organization|anatomical structure development|cellular metabolic process|small molecule binding|regulation of …	-	-	-	-	17:46442448-46487675	4901	3805	2179	1560	38.5563	30.8665	17.8463	12.5468	34.7114	15.1965	-1.19167	0.000137004	DOWN
ENSMUSG00000039782	Cpeb2	cytoplasmic_polyadenylation_element_binding_protein_2	GO:0050896|GO:0005623|GO:0009987|GO:0045202|GO:0005488|GO:0032991|GO:0008152|GO:0043227|GO:0019222|GO:0071704|GO:0048523|GO:0043229|GO:0050794|GO:0006807|GO:0009058|GO:0005622|GO:0042995|GO:0009892|GO:0006950|GO:0051716|GO:0005515|GO:0044237|GO:0036094|GO:0097159|GO:0033554|GO:0009725|GO:0005737|GO:0031324|GO:0009890|GO:0044249|GO:0019538|GO:0003676|GO:0000166|GO:0030529|GO:0001666|GO:0043005|GO:…	response to stimulus|cell|cellular process|synapse|binding|macromolecular complex|metabolic process|membrane-bounded organelle|regulation of metabolic process|organic substance metabolic process|negative regulation of cellular process|intracellular organelle|regulation of cellular process|nitrogen compound metabolic process|biosynthetic process|intracellular|cell projection|negative regulation of…	K02602	cytoplasmic polyadenylation element-binding protein[-]	mmu04114|mmu04914|mmu04320	Oocyte meiosis - Mus musculus (mouse)|Progesterone-mediated oocyte maturation - Mus musculus (mouse)|Dorso-ventral axis formation - Mus musculus (mouse)	5:43233170-43289724	4919	3472	1816	1915	16.3261	11.8825	6.27481	6.49788	14.1043	6.38635	-1.14307	0.000137848	DOWN
ENSMUSG00000038393	Txnip	thioredoxin_interacting_protein	GO:0050896|GO:0005623|GO:0009987|GO:0023052|GO:0005488|GO:0032502|GO:0008152|GO:0009607|GO:0043227|GO:0019222|GO:0071704|GO:0048523|GO:0043229|GO:0009605|GO:0050794|GO:0006807|GO:0009058|GO:0005622|GO:0051641|GO:0030234|GO:0009892|GO:0006950|GO:0051716|GO:0048856|GO:0005515|GO:0044237|GO:0008283|GO:0051782|GO:0043086|GO:0006979|GO:0006810|GO:0046483|GO:0009888|GO:0009725|GO:0005737|GO:0050790|GO:…	response to stimulus|cell|cellular process|signaling|binding|developmental process|metabolic process|response to biotic stimulus|membrane-bounded organelle|regulation of metabolic process|organic substance metabolic process|negative regulation of cellular process|intracellular organelle|response to external stimulus|regulation of cellular process|nitrogen compound metabolic process|biosynthetic p…	-	-	-	-	3:96557957-96561883	1619	1635	3983	4803	12.8178	13.3476	32.8288	38.8755	13.0827	35.8521	1.4544	0.000138325	UP
ENSMUSG00000032968	Inha	inhibin_alpha	GO:0022414|GO:0050896|GO:0005623|GO:0009987|GO:0048511|GO:0005576|GO:0023052|GO:0005488|GO:0000003|GO:0032991|GO:0016020|GO:0032502|GO:0008152|GO:0019222|GO:0005886|GO:0023051|GO:0071704|GO:0048523|GO:0044297|GO:0009893|GO:0050794|GO:0009058|GO:0005929|GO:0005622|GO:0048609|GO:0051641|GO:0071944|GO:0042995|GO:0003006|GO:0044702|GO:0022602|GO:0051716|GO:0005615|GO:0043234|GO:0051051|GO:0042698|GO:…	reproductive process|response to stimulus|cell|cellular process|rhythmic process|extracellular region|signaling|binding|reproduction|macromolecular complex|membrane|developmental process|metabolic process|regulation of metabolic process|plasma membrane|regulation of signaling|organic substance metabolic process|negative regulation of cellular process|cell body|positive regulation of metabolic pro…	-	-	-	-	1:75507077-75510366	4194	5103	11150	12771	155.666	195.305	430.844	484.605	175.485	457.725	1.38313	0.000139737	UP
ENSMUSG00000032921	Odf4	outer_dense_fiber_of_sperm_tails_4	GO:0022414|GO:0005623|GO:0009987|GO:0000003|GO:0016020|GO:0032502|GO:0001520|GO:0031224|GO:0005929|GO:0048609|GO:0042995|GO:0044702|GO:0048856|GO:0019953|GO:0031514|GO:0048869|GO:0036126|GO:0007276|GO:0007275|GO:0016021|GO:0030154|GO:0048232|GO:0007283	reproductive process|cell|cellular process|reproduction|membrane|developmental process|outer dense fiber|intrinsic component of membrane|cilium|multicellular organismal reproductive process|cell projection|single organism reproductive process|anatomical structure development|sexual reproduction|motile cilium|cellular developmental process|sperm flagellum|gamete generation|multicellular organism d…	-	-	-	-	11:68921835-68927081	3748	2997	1582	1426	75.0514	61.8824	32.9796	29.1928	68.4669	31.0862	-1.13913	0.000143473	DOWN
ENSMUSG00000067028	Cntnap5b	contactin_associated_protein_like_5B	GO:0005488|GO:0016020|GO:0031224|GO:0007155|GO:0005515|GO:0016021	binding|membrane|intrinsic component of membrane|cell adhesion|protein binding|integral component of membrane	-	-	-	-	1:99772765-100485942	343	6	0	1	3.26747	0.0589402	0	0.00973222	1.6632	0.00486611	-8.41698	0.000144159	DOWN
ENSMUSG00000026173	Plcd4	phospholipase_C_delta_4	GO:0022414|GO:0050896|GO:0005623|GO:0009987|GO:0023052|GO:0005488|GO:0000003|GO:0004871|GO:0003824|GO:0016020|GO:0008152|GO:0043227|GO:0031090|GO:0016787|GO:0005886|GO:0071704|GO:0043229|GO:0050794|GO:0005622|GO:0043167|GO:0071944|GO:0012505|GO:0044702|GO:0051716|GO:0005515|GO:0044237|GO:0019953|GO:0009056|GO:0007340|GO:0016788|GO:0006793|GO:0005783|GO:0005737|GO:0007154|GO:0043169|GO:0007165|GO:…	reproductive process|response to stimulus|cell|cellular process|signaling|binding|reproduction|signal transducer activity|catalytic activity|membrane|metabolic process|membrane-bounded organelle|organelle membrane|hydrolase activity|plasma membrane|organic substance metabolic process|intracellular organelle|regulation of cellular process|intracellular|ion binding|cell periphery|endomembrane syste…	K05857	phosphatidylinositol phospholipase C, delta[3.1.4.11]	mmu01100|mmu04020|mmu04919|mmu04933|mmu04070|mmu00562	Metabolic pathways - Mus musculus (mouse)|Calcium signaling pathway - Mus musculus (mouse)|Thyroid hormone signaling pathway - Mus musculus (mouse)|AGE-RAGE signaling pathway in diabetic complications - Mus musculus (mouse)|Phosphatidylinositol signaling system - Mus musculus (mouse)|Inositol phosphate metabolism - Mus musculus (mouse)	1:74542888-74567794	2768	1338	680	663	16.945	8.44602	4.33374	4.1494	12.6955	4.24157	-1.58165	0.000144159	DOWN
ENSMUSG00000016526	Dyrk3	dual_specificity_tyrosine_Y_phosphorylation_regulated_kinase_3	GO:0005623|GO:0009987|GO:0005488|GO:0003824|GO:0002376|GO:0032502|GO:0008152|GO:0002262|GO:0043227|GO:0071704|GO:0043229|GO:0016740|GO:0005622|GO:0043167|GO:0097367|GO:0048856|GO:0005515|GO:0044237|GO:0036094|GO:0002520|GO:0097159|GO:0006793|GO:0042592|GO:0019538|GO:0001882|GO:0034101|GO:0043169|GO:0048869|GO:0000166|GO:0043168|GO:0043231|GO:0007275|GO:0048513|GO:0016772|GO:0005634|GO:0017076|GO:…	cell|cellular process|binding|catalytic activity|immune system process|developmental process|metabolic process|myeloid cell homeostasis|membrane-bounded organelle|organic substance metabolic process|intracellular organelle|transferase activity|intracellular|ion binding|carbohydrate derivative binding|anatomical structure development|protein binding|cellular metabolic process|small molecule bindin…	-	-	-	-	1:131127455-131138340	3041	1615	902	643	44.8142	24.541	13.8384	9.68741	34.6776	11.7629	-1.55976	0.000144159	DOWN
ENSMUSG00000052783	Grk4	G_protein_coupled_receptor_kinase_4	GO:0050896|GO:0005623|GO:0009987|GO:0023052|GO:0005488|GO:0003824|GO:0008152|GO:0023051|GO:0071704|GO:0048523|GO:0016740|GO:0044297|GO:0050794|GO:0005622|GO:0043167|GO:0097367|GO:0071944|GO:0042995|GO:0051716|GO:0044237|GO:0036094|GO:0023057|GO:0097159|GO:0006793|GO:0006810|GO:0005737|GO:0007154|GO:0036477|GO:0019538|GO:0001882|GO:0009966|GO:0010646|GO:0009968|GO:0007165|GO:0005938|GO:0000166|GO:…	response to stimulus|cell|cellular process|signaling|binding|catalytic activity|metabolic process|regulation of signaling|organic substance metabolic process|negative regulation of cellular process|transferase activity|cell body|regulation of cellular process|intracellular|ion binding|carbohydrate derivative binding|cell periphery|cell projection|cellular response to stimulus|cellular metabolic p…	K08291	G protein-coupled receptor kinase[2.7.11.16]	mmu04144|mmu04062|mmu05032	Endocytosis - Mus musculus (mouse)|Chemokine signaling pathway - Mus musculus (mouse)|Morphine addiction - Mus musculus (mouse)	5:34660379-34755305	2477	2077	1050	849	25.5526	22.0936	11.2766	8.95393	23.8231	10.1153	-1.23583	0.000144159	DOWN
ENSMUSG00000061322	Dnaic1	dynein_axonemal_intermediate_chain_1	GO:0005623|GO:0009987|GO:0005488|GO:0003824|GO:0032991|GO:0032502|GO:0008152|GO:0040011|GO:0048646|GO:0016787|GO:0009653|GO:0043229|GO:0048870|GO:0005929|GO:0005622|GO:0016043|GO:0042995|GO:0043234|GO:0048856|GO:0005515|GO:0005874|GO:0005930|GO:0005875|GO:0016817|GO:0048869|GO:0007507|GO:0006928|GO:0030317|GO:0006996|GO:0007389|GO:0007275|GO:0030030|GO:0048513|GO:0022607|GO:0007017|GO:0072359|GO:…	cell|cellular process|binding|catalytic activity|macromolecular complex|developmental process|metabolic process|locomotion|anatomical structure formation involved in morphogenesis|hydrolase activity|anatomical structure morphogenesis|intracellular organelle|cell motility|cilium|intracellular|cellular component organization|cell projection|protein complex|anatomical structure development|protein b…	K10409	dynein intermediate chain 1, axonemal[-]	mmu05016	Huntington,s disease - Mus musculus (mouse)	4:41569775-41638158	3432	2786	1486	1174	61.9896	51.8889	27.9428	21.6789	56.9392	24.8108	-1.19845	0.000144159	DOWN
ENSMUSG00000020241	Col6a2	collagen_type_VI_alpha_2	GO:0050896|GO:0005623|GO:0009987|GO:0005576|GO:0005488|GO:0031012|GO:0032991|GO:0016020|GO:0043227|GO:0007155|GO:0005886|GO:0005578|GO:0071944|GO:0016043|GO:0005615|GO:0043234|GO:0005515|GO:1903561|GO:0070062|GO:0042383|GO:0005581|GO:0031982|GO:0010033|GO:0022607|GO:0009743|GO:0006461|GO:0034284|GO:0051259|GO:0070206|GO:0051291|GO:0070208|GO:0009749	response to stimulus|cell|cellular process|extracellular region|binding|extracellular matrix|macromolecular complex|membrane|membrane-bounded organelle|cell adhesion|plasma membrane|proteinaceous extracellular matrix|cell periphery|cellular component organization|extracellular space|protein complex|protein binding|extracellular vesicle|extracellular exosome|sarcolemma|collagen trimer|vesicle|resp…	K06238	collagen, type VI, alpha[-]	mmu04151|mmu04510|mmu04974|mmu04512	PI3K-Akt signaling pathway - Mus musculus (mouse)|Focal adhesion - Mus musculus (mouse)|Protein digestion and absorption - Mus musculus (mouse)|ECM-receptor interaction - Mus musculus (mouse)	10:76595762-76623630	857	1418	3597	3357	5.559	9.48447	24.2904	22.262	7.52173	23.2762	1.62972	0.000144159	UP
ENSMUSG00000060268	Gm1661	predicted_gene_1661	GO:0005488	binding	-	-	-	-	4:117213333-117252125	2007	1306	666	496	38.9081	26.107	13.4415	9.83041	32.5076	11.6359	-1.48219	0.000144327	DOWN
ENSMUSG00000030968	Pdilt	protein_disulfide_isomerase_like_testis_expressed	GO:0022414|GO:0005623|GO:0009987|GO:0005488|GO:0000003|GO:0003824|GO:0032502|GO:0008152|GO:0040011|GO:0016853|GO:0043227|GO:0043229|GO:0048870|GO:0050794|GO:0005622|GO:0048609|GO:0012505|GO:0003006|GO:0006457|GO:0016491|GO:0044702|GO:0048856|GO:0005515|GO:0019953|GO:0019725|GO:0051213|GO:0016705|GO:0005783|GO:0005737|GO:0042592|GO:0045454|GO:0048869|GO:0048515|GO:0016477|GO:0048468|GO:0006928|GO:…	reproductive process|cell|cellular process|binding|reproduction|catalytic activity|developmental process|metabolic process|locomotion|isomerase activity|membrane-bounded organelle|intracellular organelle|cell motility|regulation of cellular process|intracellular|multicellular organismal reproductive process|endomembrane system|developmental process involved in reproduction|protein folding|oxidore…	-	-	-	-	7:119486587-119523482	2458	218	115	85	62.9113	5.75339	3.06424	2.22414	34.3324	2.64419	-3.69867	0.000147032	DOWN
ENSMUSG00000019906	Lin7a	lin_7_homolog_A_C._elegans_	GO:0030054|GO:0005623|GO:0009987|GO:0005576|GO:0023052|GO:0045202|GO:0005488|GO:0032991|GO:0016020|GO:0032502|GO:0043227|GO:0005911|GO:0005886|GO:0043229|GO:0097060|GO:0005622|GO:0051641|GO:0071944|GO:0016043|GO:0042995|GO:0043234|GO:0048856|GO:0060076|GO:0005515|GO:1903561|GO:0007269|GO:0070062|GO:0043296|GO:0006810|GO:0051640|GO:0048839|GO:0005912|GO:0007154|GO:0061024|GO:0010256|GO:0007423|GO:…	cell junction|cell|cellular process|extracellular region|signaling|synapse|binding|macromolecular complex|membrane|developmental process|membrane-bounded organelle|cell-cell junction|plasma membrane|intracellular organelle|synaptic membrane|intracellular|cellular localization|cell periphery|cellular component organization|cell projection|protein complex|anatomical structure development|excitatory…	-	-	-	-	10:107271843-107425143	2294	1814	902	806	21.1003	17.205	8.63736	7.57927	19.1526	8.10831	-1.24007	0.000149729	DOWN
ENSMUSG00000027886	1700013F07Rik	RIKEN_cDNA_1700013F07_gene	-	-	-	-	-	-	3:108534150-108544723	1217	145	61	48	35.3457	4.34245	1.84441	1.42524	19.8441	1.63483	-3.6015	0.000151867	DOWN
ENSMUSG00000002240	Prr27	proline_rich_27	GO:0005576|GO:0043227|GO:1903561|GO:0070062|GO:0031982	extracellular region|membrane-bounded organelle|extracellular vesicle|extracellular exosome|vesicle	-	-	-	-	5:87825686-87846387	2411	268	145	89	98.7242	11.3157	6.18119	3.72575	55.0199	4.95347	-3.47344	0.000151867	DOWN
ENSMUSG00000052273	Dnah3	dynein_axonemal_heavy_chain_3	GO:0005623|GO:0009987|GO:0005488|GO:0003824|GO:0032991|GO:0008152|GO:0016787|GO:0043229|GO:0005929|GO:0005622|GO:0043167|GO:0097367|GO:0042995|GO:0043234|GO:0036094|GO:0097159|GO:0005874|GO:0005930|GO:0005875|GO:0001882|GO:0016817|GO:0000166|GO:0006928|GO:0043168|GO:0007017|GO:0017076|GO:0001883|GO:0007018|GO:0016818|GO:0005856|GO:0005858|GO:0030286|GO:0032549|GO:0015630|GO:0005524|GO:0016462|GO:…	cell|cellular process|binding|catalytic activity|macromolecular complex|metabolic process|hydrolase activity|intracellular organelle|cilium|intracellular|ion binding|carbohydrate derivative binding|cell projection|protein complex|small molecule binding|organic cyclic compound binding|microtubule|axoneme|microtubule associated complex|nucleoside binding|hydrolase activity, acting on acid anhydride…	-	-	-	-	7:119922717-120095177	3664	474	269	203	16.3722	2.18399	1.25136	0.927352	9.27808	1.08935	-3.09035	0.000152129	DOWN
ENSMUSG00000030059	Tmf1	TATA_element_modulatory_factor_1	GO:0022414|GO:0050896|GO:0005623|GO:0009987|GO:0023052|GO:0005488|GO:0000003|GO:0016020|GO:0032502|GO:0008152|GO:0040011|GO:0051707|GO:0009607|GO:0048646|GO:0043227|GO:0031090|GO:0019222|GO:0023051|GO:0009653|GO:0071704|GO:0048523|GO:0043229|GO:0051050|GO:0048870|GO:0009605|GO:0050794|GO:0006807|GO:0009058|GO:0005622|GO:0048609|GO:0051641|GO:0012505|GO:0016043|GO:0003006|GO:0009892|GO:0006950|GO:…	reproductive process|response to stimulus|cell|cellular process|signaling|binding|reproduction|membrane|developmental process|metabolic process|locomotion|response to other organism|response to biotic stimulus|anatomical structure formation involved in morphogenesis|membrane-bounded organelle|organelle membrane|regulation of metabolic process|regulation of signaling|anatomical structure morphogen…	-	-	-	-	6:97152997-97179122	6992	5279	2962	2799	58.2631	45.3592	25.6955	23.8448	51.8111	24.7701	-1.06466	0.000152194	DOWN
ENSMUSG00000075227	Znhit2	zinc_finger_HIT_domain_containing_2	GO:0005488|GO:0043167|GO:0043169|GO:0046872	binding|ion binding|cation binding|metal ion binding	-	-	-	-	19:6061192-6062472	2447	1825	955	733	104.579	80.4253	42.4904	32.0266	92.5019	37.2585	-1.31191	0.000152511	DOWN
ENSMUSG00000009580	Odam	odontogenic_ameloblast_asssociated	GO:0050896|GO:0005623|GO:0009987|GO:0005576|GO:0005488|GO:0031012|GO:0032502|GO:0008152|GO:0043227|GO:0019222|GO:0009653|GO:0005578|GO:0071704|GO:0043229|GO:0009893|GO:0050794|GO:0005622|GO:0071944|GO:0016043|GO:0006950|GO:0043205|GO:0005615|GO:0048856|GO:0005515|GO:0044237|GO:0008283|GO:0006793|GO:0009611|GO:0009888|GO:0005737|GO:0050790|GO:0006952|GO:0019538|GO:0043085|GO:0050673|GO:0008284|GO:…	response to stimulus|cell|cellular process|extracellular region|binding|extracellular matrix|developmental process|metabolic process|membrane-bounded organelle|regulation of metabolic process|anatomical structure morphogenesis|proteinaceous extracellular matrix|organic substance metabolic process|intracellular organelle|positive regulation of metabolic process|regulation of cellular process|intra…	-	-	-	-	5:87885029-87894174	0	2	30	77	0	0.0752405	1.13914	2.87119	0.0376202	2.00516	5.73607	0.000153632	UP
ENSMUSG00000038498	Catsper1	cation_channel_sperm_associated_1	GO:0022414|GO:0005215|GO:0005623|GO:0009987|GO:0005488|GO:0000003|GO:0032991|GO:0016020|GO:0032502|GO:0040011|GO:0031224|GO:0005886|GO:0048870|GO:0050794|GO:0005929|GO:0048609|GO:0071944|GO:0016043|GO:0042995|GO:0044702|GO:0043234|GO:0048856|GO:0005515|GO:0040012|GO:0019953|GO:0022857|GO:0006810|GO:0031514|GO:0060294|GO:0022891|GO:0055085|GO:0061024|GO:0060296|GO:0032886|GO:1902495|GO:0042391|GO:…	reproductive process|transporter activity|cell|cellular process|binding|reproduction|macromolecular complex|membrane|developmental process|locomotion|intrinsic component of membrane|plasma membrane|cell motility|regulation of cellular process|cilium|multicellular organismal reproductive process|cell periphery|cellular component organization|cell projection|single organism reproductive process|pro…	-	-	-	-	19:5335741-5344153	2298	283	141	119	61.0421	7.75153	3.89923	3.23164	34.3968	3.56544	-3.27013	0.000155523	DOWN
ENSMUSG00000045411	2410002F23Rik	RIKEN_cDNA_2410002F23_gene	GO:0005623|GO:0009987|GO:0005488|GO:0043227|GO:0043229|GO:0005622|GO:0097159|GO:0003676|GO:0043231|GO:0005634|GO:0003677|GO:0032197	cell|cellular process|binding|membrane-bounded organelle|intracellular organelle|intracellular|organic cyclic compound binding|nucleic acid binding|intracellular membrane-bounded organelle|nucleus|DNA binding|transposition, RNA-mediated	-	-	-	-	7:44246722-44252319	982	1079	2470	3978	1.9281	2.18454	5.04887	7.9851	2.05632	6.51699	1.66414	0.00015659	UP
ENSMUSG00000034913	Spert	spermatid_associated	GO:0005623|GO:0005488|GO:0043227|GO:0043229|GO:0005622|GO:0005515|GO:0005737|GO:0031982|GO:0043231|GO:0031988|GO:0031410|GO:0016023	cell|binding|membrane-bounded organelle|intracellular organelle|intracellular|protein binding|cytoplasm|vesicle|intracellular membrane-bounded organelle|membrane-bounded vesicle|cytoplasmic vesicle|cytoplasmic, membrane-bounded vesicle	-	-	-	-	14:75582834-75593116	2745	135	72	63	81.8516	4.15086	2.23511	1.92055	43.0012	2.07783	-4.37123	0.000159296	DOWN
ENSMUSG00000062028	Irgc1	immunity_related_GTPase_family_cinema_1	GO:0005488|GO:0016020|GO:0043167|GO:0097367|GO:0036094|GO:0097159|GO:0001882|GO:0000166|GO:0043168|GO:0017076|GO:0001883|GO:0032549|GO:0032561|GO:0005525|GO:0019001	binding|membrane|ion binding|carbohydrate derivative binding|small molecule binding|organic cyclic compound binding|nucleoside binding|nucleotide binding|anion binding|purine nucleotide binding|purine nucleoside binding|ribonucleoside binding|guanyl ribonucleotide binding|GTP binding|guanyl nucleotide binding	-	-	-	-	7:24431922-24452297	4414	433	257	198	70.3908	7.12021	4.26675	3.22811	38.7555	3.74743	-3.37043	0.000159815	DOWN
ENSMUSG00000092518	Fam71e2	family_with_sequence_similarity_71_member_E2	GO:0005623|GO:0043227|GO:0043229|GO:0005622|GO:0043231|GO:0005634	cell|membrane-bounded organelle|intracellular organelle|intracellular|intracellular membrane-bounded organelle|nucleus	-	-	-	-	7:4753226-4771302	6367	717	441	313	108.997	12.6567	7.85954	5.47799	60.8268	6.66877	-3.18921	0.000159858	DOWN
ENSMUSG00000042200	Cdrt4	CMT1A_duplicated_region_transcript_4	GO:0005488|GO:0005515	binding|protein binding	-	-	-	-	11:62951193-62993095	539	22	7	5	40.8139	1.71771	0.551766	0.387026	21.2658	0.469396	-5.50159	0.000160723	DOWN
ENSMUSG00000027606	Dnajc5b	DnaJ_Hsp40_homolog_subfamily_C_member_5_beta	GO:0005488|GO:0016020|GO:0005515	binding|membrane|protein binding	K09525	DnaJ homolog subfamily C member 5[-]	mmu04141	Protein processing in endoplasmic reticulum - Mus musculus (mouse)	3:19508595-19610862	1432	140	63	51	35.962	3.62534	1.6471	1.30939	19.7937	1.47824	-3.74309	0.000161106	DOWN
ENSMUSG00000070280	Slc22a14	solute_carrier_family_22_organic_cation_transporter_member_14	GO:0005215|GO:0005623|GO:0009987|GO:0016020|GO:0031224|GO:0005886|GO:0071944|GO:0022857|GO:0006810|GO:0022891|GO:0055085|GO:0005887|GO:0031226|GO:0016021	transporter activity|cell|cellular process|membrane|intrinsic component of membrane|plasma membrane|cell periphery|transmembrane transporter activity|transport|substrate-specific transmembrane transporter activity|transmembrane transport|integral component of plasma membrane|intrinsic component of plasma membrane|integral component of membrane	-	-	-	-	9:119169455-119365553	2326	354	177	144	33.5195	5.26034	2.65547	2.12153	19.3899	2.3885	-3.02113	0.000161189	DOWN
ENSMUSG00000074384	AI429214	expressed_sequence_AI429214	GO:0005488|GO:0005515	binding|protein binding	-	-	-	-	8:36993575-36995531	1279	1036	416	383	35.7798	29.8846	12.1154	10.9538	32.8322	11.5346	-1.50914	0.000161189	DOWN
ENSMUSG00000020434	4921536K21Rik	RIKEN_cDNA_4921536K21_gene	-	-	-	-	-	-	11:3886088-3895098	2141	1760	846	801	45.2558	38.3612	18.6169	17.3097	41.8085	17.9633	-1.21875	0.000162388	DOWN
ENSMUSG00000041068	4930596D02Rik	RIKEN_cDNA_4930596D02_gene	-	-	-	-	-	-	14:35809488-35811978	485	32	10	2	22.8898	1.55727	0.49131	0.0965039	12.2235	0.293907	-5.37816	0.000162692	DOWN
ENSMUSG00000058638	Zfp110	zinc_finger_protein_110	GO:0001071|GO:0005623|GO:0009987|GO:0005488|GO:0008152|GO:0003700|GO:0019222|GO:0071704|GO:0050794|GO:0006807|GO:0009058|GO:0005622|GO:0043167|GO:0044237|GO:0097159|GO:0046483|GO:1901360|GO:0044249|GO:0043169|GO:0003676|GO:0006725|GO:0006139|GO:0051171|GO:0031323|GO:0010468|GO:0016070|GO:0034645|GO:0046872|GO:0009059|GO:0010467|GO:0051252|GO:0006351|GO:0032774|GO:0006355|GO:2001141|GO:1903506	nucleic acid binding transcription factor activity|cell|cellular process|binding|metabolic process|transcription factor activity, sequence-specific DNA binding|regulation of metabolic process|organic substance metabolic process|regulation of cellular process|nitrogen compound metabolic process|biosynthetic process|intracellular|ion binding|cellular metabolic process|organic cyclic compound bindin…	K12458	zinc finger protein 274[-]	mmu04722	Neurotrophin signaling pathway - Mus musculus (mouse)	7:12834761-12850577	3683	2998	1552	1483	30.9394	25.9695	13.5732	12.7365	28.4544	13.1548	-1.11306	0.000165145	DOWN
ENSMUSG00000042888	Prr30	proline_rich_30	-	-	-	-	-	-	14:101197690-101200330	5070	378	236	174	70.898	5.45054	3.43571	2.48755	38.1743	2.96163	-3.68814	0.000165582	DOWN
ENSMUSG00000048520	Fbxl13	F_box_and_leucine_rich_repeat_protein_13	GO:0005623|GO:0009987|GO:0005488|GO:0003824|GO:0032991|GO:0008152|GO:0071704|GO:0016740|GO:0005622|GO:0043234|GO:0005515|GO:0044237|GO:0009056|GO:0005737|GO:0019538|GO:0000151|GO:0019787|GO:0043412|GO:0044267|GO:0030163|GO:0036211|GO:1990234|GO:0006508|GO:0044265|GO:0031461|GO:0004842|GO:0051603|GO:0006464|GO:0061630|GO:0010498|GO:0044257|GO:0019005|GO:0043161|GO:0019941|GO:0032446|GO:0006511|GO:…	cell|cellular process|binding|catalytic activity|macromolecular complex|metabolic process|organic substance metabolic process|transferase activity|intracellular|protein complex|protein binding|cellular metabolic process|catabolic process|cytoplasm|protein metabolic process|ubiquitin ligase complex|ubiquitin-like protein transferase activity|macromolecule modification|cellular protein metabolic pr…	-	-	-	-	5:21483847-21645634	1985	343	164	138	18.295	3.25977	1.57359	1.30031	10.7774	1.43695	-2.90692	0.000165582	DOWN
ENSMUSG00000025780	Itih5	inter_alpha_globulin_inhibitor_H5	GO:0009987|GO:0005576|GO:0008152|GO:0019222|GO:0071704|GO:0048523|GO:0050794|GO:0006807|GO:0030234|GO:0009892|GO:0044237|GO:0043086|GO:0050790|GO:0031324|GO:0019538|GO:0004857|GO:0031323|GO:0044092|GO:0032269|GO:0051346|GO:0051246|GO:0044267|GO:0051248|GO:0030414|GO:0006508|GO:0032268|GO:0045861|GO:0010466|GO:0030162|GO:0052547|GO:0030203|GO:0004866|GO:0004867|GO:0010951|GO:0052548|GO:0030212	cellular process|extracellular region|metabolic process|regulation of metabolic process|organic substance metabolic process|negative regulation of cellular process|regulation of cellular process|nitrogen compound metabolic process|enzyme regulator activity|negative regulation of metabolic process|cellular metabolic process|negative regulation of catalytic activity|regulation of catalytic activity…	-	-	-	-	2:10153571-10256529	592	868	2228	2230	4.10254	6.20257	16.074	15.7991	5.15255	15.9366	1.62898	0.000165933	UP
ENSMUSG00000055891	Ubl4b	ubiquitin_like_4B	GO:0005623|GO:0009987|GO:0005488|GO:0051050|GO:0050794|GO:0005622|GO:0051641|GO:0016043|GO:0005515|GO:1903829|GO:0006810|GO:0051222|GO:0005737|GO:0032388|GO:0060341|GO:0051130|GO:0032880|GO:0090316|GO:0051649|GO:0008104|GO:0045184|GO:0006996|GO:0051128|GO:0051223|GO:0033043|GO:0070201|GO:0034613|GO:0015031|GO:0032386|GO:0006626|GO:0072594|GO:1903827|GO:0046907|GO:1903955|GO:0010638|GO:0007005|GO:…	cell|cellular process|binding|positive regulation of transport|regulation of cellular process|intracellular|cellular localization|cellular component organization|protein binding|positive regulation of cellular protein localization|transport|positive regulation of protein transport|cytoplasm|positive regulation of intracellular transport|regulation of cellular localization|positive regulation of c…	-	-	-	-	3:107553687-107555073	474	23	6	6	18.7094	0.936101	0.246565	0.242129	9.82273	0.244347	-5.32912	0.000167021	DOWN
ENSMUSG00000050050	Ccdc158	coiled_coil_domain_containing_158	-	-	-	-	-	-	5:92607954-92675271	3817	3474	1872	1514	31.7532	29.8	16.2125	12.8763	30.7766	14.5444	-1.08137	0.000168095	DOWN
ENSMUSG00000026790	Odf2	outer_dense_fiber_of_sperm_tails_2	GO:0022414|GO:0005623|GO:0009987|GO:0005198|GO:0005488|GO:0000003|GO:0032502|GO:0005200|GO:0001520|GO:0048646|GO:0043227|GO:0009653|GO:0043229|GO:0050794|GO:0005929|GO:0005622|GO:0048609|GO:0016043|GO:0042995|GO:0003006|GO:0044702|GO:0048856|GO:0005515|GO:0019953|GO:0050793|GO:0005737|GO:0005874|GO:0031514|GO:0036064|GO:1902115|GO:0019899|GO:0048869|GO:0060491|GO:0048515|GO:0036126|GO:0048468|GO:…	reproductive process|cell|cellular process|structural molecule activity|binding|reproduction|developmental process|structural constituent of cytoskeleton|outer dense fiber|anatomical structure formation involved in morphogenesis|membrane-bounded organelle|anatomical structure morphogenesis|intracellular organelle|regulation of cellular process|cilium|intracellular|multicellular organismal reprodu…	-	-	-	-	2:29889221-29931746	34019	19004	11527	10375	113.931	65.6275	40.1897	35.5227	89.7792	37.8562	-1.24585	0.000168615	DOWN
ENSMUSG00000063409	Lrrc43	leucine_rich_repeat_containing_43	-	-	-	-	-	-	5:123489305-123508205	1460	916	419	311	28.4956	18.4349	8.5137	6.20559	23.4653	7.35964	-1.67282	0.000169514	DOWN
ENSMUSG00000025762	Larp1b	La_ribonucleoprotein_domain_family_member_1B	GO:0050896|GO:0005623|GO:0009987|GO:0005488|GO:0032991|GO:0008152|GO:0043227|GO:0043229|GO:0019028|GO:0005622|GO:0019013|GO:0016043|GO:0006950|GO:0051716|GO:0006914|GO:0005515|GO:0009056|GO:0097159|GO:0033554|GO:0016236|GO:0000422|GO:0003676|GO:0030529|GO:0043231|GO:0006996|GO:0005634|GO:0003723|GO:0007005|GO:1903008|GO:0044822|GO:0098779	response to stimulus|cell|cellular process|binding|macromolecular complex|metabolic process|membrane-bounded organelle|intracellular organelle|viral capsid|intracellular|viral nucleocapsid|cellular component organization|response to stress|cellular response to stimulus|autophagy|protein binding|catabolic process|organic cyclic compound binding|cellular response to stress|macroautophagy|mitophagy|…	-	-	-	-	3:40950354-41040234	8263	6908	3819	3585	29.097	25.0833	14.0004	12.9062	27.0902	13.4533	-1.00981	0.000169514	DOWN
ENSMUSG00000020389	Cdkl3	cyclin_dependent_kinase_like_3	GO:0005623|GO:0009987|GO:0005488|GO:0003824|GO:0032502|GO:0008152|GO:0040007|GO:0043227|GO:0009653|GO:0071704|GO:0048523|GO:0043229|GO:0016740|GO:0050794|GO:0005622|GO:0043167|GO:0097367|GO:0016043|GO:0016049|GO:0045926|GO:0048856|GO:0005515|GO:0048589|GO:0044237|GO:0036094|GO:0040008|GO:0050793|GO:0097159|GO:0045595|GO:0048638|GO:0006793|GO:0005737|GO:0045597|GO:0016358|GO:0019538|GO:0001882|GO:…	cell|cellular process|binding|catalytic activity|developmental process|metabolic process|growth|membrane-bounded organelle|anatomical structure morphogenesis|organic substance metabolic process|negative regulation of cellular process|intracellular organelle|transferase activity|regulation of cellular process|intracellular|ion binding|carbohydrate derivative binding|cellular component organization…	-	-	-	-	11:52004221-52089784	3911	2351	1295	1163	22.4321	13.9045	7.73269	6.81961	18.1683	7.27615	-1.32018	0.000170461	DOWN
ENSMUSG00000074452	Pate2	prostate_and_testis_expressed_2	GO:0005576|GO:0005615	extracellular region|extracellular space	-	-	-	-	9:35570284-35690318	13	23	123	266	0.126163	0.230167	1.24275	2.63926	0.178165	1.941	3.44552	0.000171484	UP
ENSMUSG00000070708	Gtsf1l	gametocyte_specific_factor_1_like	GO:0005488|GO:0043167|GO:0043169|GO:0046872	binding|ion binding|cation binding|metal ion binding	-	-	-	-	2:163087034-163087855	2581	245	138	90	171.899	16.8257	9.56852	6.12815	94.3624	7.84833	-3.58775	0.000171578	DOWN
ENSMUSG00000021768	Dusp13	dual_specificity_phosphatase_13	GO:0005623|GO:0009987|GO:0005488|GO:0003824|GO:0008152|GO:0016787|GO:0071704|GO:0005622|GO:0005515|GO:0044237|GO:0016788|GO:0006793|GO:0005737|GO:0019538|GO:0043412|GO:0044267|GO:0006796|GO:0042578|GO:0036211|GO:0006464|GO:0016791|GO:0016311|GO:0006470|GO:0004721|GO:0035335|GO:0004725|GO:0008138	cell|cellular process|binding|catalytic activity|metabolic process|hydrolase activity|organic substance metabolic process|intracellular|protein binding|cellular metabolic process|hydrolase activity, acting on ester bonds|phosphorus metabolic process|cytoplasm|protein metabolic process|macromolecule modification|cellular protein metabolic process|phosphate-containing compound metabolic process|pho…	-	-	-	-	14:21733394-21751181	1090	149	59	52	10.3296	1.456	0.582091	0.503804	5.89278	0.542948	-3.44006	0.000171589	DOWN
ENSMUSG00000033949	Trim36	tripartite_motif_containing_36	GO:0022414|GO:0005623|GO:0009987|GO:0005576|GO:0005488|GO:0000003|GO:0003824|GO:0008152|GO:0043227|GO:0071704|GO:0043229|GO:0016740|GO:0016874|GO:0050794|GO:0005622|GO:0043167|GO:0012505|GO:0044702|GO:0005515|GO:1903561|GO:0044237|GO:0019953|GO:0007340|GO:0070062|GO:0005737|GO:0019538|GO:0043169|GO:0030141|GO:0051726|GO:0019787|GO:0009566|GO:0001669|GO:0031982|GO:0007049|GO:0043231|GO:0043412|GO:…	reproductive process|cell|cellular process|extracellular region|binding|reproduction|catalytic activity|metabolic process|membrane-bounded organelle|organic substance metabolic process|intracellular organelle|transferase activity|ligase activity|regulation of cellular process|intracellular|ion binding|endomembrane system|single organism reproductive process|protein binding|extracellular vesicle|c…	-	-	-	-	18:46165302-46212607	4374	390	232	192	49.3838	4.54037	2.72693	2.21618	26.9621	2.47155	-3.44744	0.000171789	DOWN
ENSMUSG00000033161	Atp1a1	ATPase_Na+_K+_transporting_alpha_1_polypeptide	GO:0050896|GO:0005215|GO:0030054|GO:0005623|GO:0009987|GO:0005576|GO:0045202|GO:0005488|GO:0003824|GO:0032991|GO:0016020|GO:0008152|GO:0031224|GO:0043227|GO:0005911|GO:0016787|GO:0019222|GO:0005886|GO:0042445|GO:0071704|GO:0048523|GO:0043229|GO:0045177|GO:0009605|GO:0050794|GO:0009058|GO:0005622|GO:0043167|GO:0097367|GO:0071944|GO:0042562|GO:0012505|GO:0042995|GO:0009892|GO:0051716|GO:0008289|GO:…	response to stimulus|transporter activity|cell junction|cell|cellular process|extracellular region|synapse|binding|catalytic activity|macromolecular complex|membrane|metabolic process|intrinsic component of membrane|membrane-bounded organelle|cell-cell junction|hydrolase activity|regulation of metabolic process|plasma membrane|hormone metabolic process|organic substance metabolic process|negative…	K01539	sodium/potassium-transporting ATPase subunit alpha[3.6.3.9]	mmu04024|mmu04022|mmu04261|mmu04919|mmu04972|mmu04974|mmu04911|mmu04260|mmu04970|mmu04971|mmu04918|mmu04976|mmu04961|mmu04973|mmu04978|mmu04960|mmu04964	cAMP signaling pathway - Mus musculus (mouse)|cGMP-PKG signaling pathway - Mus musculus (mouse)|Adrenergic signaling in cardiomyocytes - Mus musculus (mouse)|Thyroid hormone signaling pathway - Mus musculus (mouse)|Pancreatic secretion - Mus musculus (mouse)|Protein digestion and absorption - Mus musculus (mouse)|Insulin secretion - Mus musculus (mouse)|Cardiac muscle contraction - Mus musculus (…	3:101576219-101604684	3808	5287	11279	12340	40.4335	57.8863	124.679	133.955	49.1599	129.317	1.39536	0.000173252	UP
ENSMUSG00000086951	1700051A21Rik	RIKEN_cDNA_1700051A21_gene	-	-	-	-	-	-	11:72266421-72268575	2957	1989	1063	912	56.3081	39.0549	21.0733	17.7547	47.6815	19.414	-1.29634	0.00017328	DOWN
ENSMUSG00000047441	Antxrl	anthrax_toxin_receptor_like	GO:0005488|GO:0016020|GO:0031224|GO:0043167|GO:0004872|GO:0043169|GO:0016021|GO:0046872	binding|membrane|intrinsic component of membrane|ion binding|receptor activity|cation binding|integral component of membrane|metal ion binding	-	-	-	-	14:34053470-34075999	1563	120	61	37	40.2488	3.18636	1.63533	0.974059	21.7176	1.30469	-4.05708	0.000173701	DOWN
ENSMUSG00000087223	4930442L01Rik	RIKEN_cDNA_4930442L01_gene	-	-	-	-	-	-	3:96829826-96832096	1108	93	35	37	29.2053	2.5277	0.960424	0.997039	15.8665	0.978732	-4.01893	0.000176899	DOWN
ENSMUSG00000021499	Catsper3	cation_channel_sperm_associated_3	GO:0022414|GO:0005215|GO:0005623|GO:0009987|GO:0005488|GO:0000003|GO:0032991|GO:0016020|GO:0032502|GO:0040011|GO:0031224|GO:0043227|GO:0005886|GO:0043229|GO:0048870|GO:0050794|GO:0005929|GO:0005622|GO:0048609|GO:0071944|GO:0012505|GO:0042995|GO:0003006|GO:0044702|GO:0043234|GO:0048856|GO:0005515|GO:0019953|GO:0022857|GO:0006810|GO:0005783|GO:0005737|GO:0031514|GO:0022891|GO:0055085|GO:1902495|GO:…	reproductive process|transporter activity|cell|cellular process|binding|reproduction|macromolecular complex|membrane|developmental process|locomotion|intrinsic component of membrane|membrane-bounded organelle|plasma membrane|intracellular organelle|cell motility|regulation of cellular process|cilium|intracellular|multicellular organismal reproductive process|cell periphery|endomembrane system|cel…	-	-	-	-	13:55784568-55808998	552	92	30	21	16.0064	2.75083	0.905637	0.622551	9.37863	0.764094	-3.61756	0.000176899	DOWN
ENSMUSG00000047025	Ccer1	coiled_coil_glutamate_rich_protein_1	GO:0005488|GO:0005515	binding|protein binding	-	-	-	-	10:97693059-97694926	4529	602	360	270	132.734	18.1928	10.984	8.0899	75.4635	9.53697	-2.98418	0.000176899	DOWN
ENSMUSG00000041673	Lrrc18	leucine_rich_repeat_containing_18	GO:0005623|GO:0005488|GO:0005622|GO:0005515|GO:0005737	cell|binding|intracellular|protein binding|cytoplasm	-	-	-	-	14:32991382-33015292	2143	422	219	150	20.9841	4.26091	2.23249	1.50161	12.6225	1.86705	-2.75716	0.000176899	DOWN
ENSMUSG00000074093	Svip	small_VCP_p97_interacting_protein	GO:0050896|GO:0005623|GO:0009987|GO:0005576|GO:0005488|GO:0032991|GO:0016020|GO:0008152|GO:0031224|GO:0043227|GO:0005789|GO:1903828|GO:0031090|GO:0019222|GO:0005886|GO:0071704|GO:0048523|GO:0043229|GO:0009893|GO:0050794|GO:0009058|GO:0005622|GO:0051641|GO:0071944|GO:0012505|GO:0016043|GO:0009892|GO:0006950|GO:0051716|GO:0043234|GO:0051051|GO:0006914|GO:0005515|GO:1903561|GO:0044237|GO:0042175|GO:…	response to stimulus|cell|cellular process|extracellular region|binding|macromolecular complex|membrane|metabolic process|intrinsic component of membrane|membrane-bounded organelle|endoplasmic reticulum membrane|negative regulation of cellular protein localization|organelle membrane|regulation of metabolic process|plasma membrane|organic substance metabolic process|negative regulation of cellular…	K14014	small VCP/p97-interacting protein[-]	mmu04141	Protein processing in endoplasmic reticulum - Mus musculus (mouse)	7:51997165-52006018	1606	1455	657	558	28.7425	26.8511	12.2412	10.2096	27.7968	11.2254	-1.30815	0.000177703	DOWN
ENSMUSG00000036292	Gramd1c	GRAM_domain_containing_1C	GO:0005488|GO:0016020|GO:0031224|GO:0005515|GO:0016021	binding|membrane|intrinsic component of membrane|protein binding|integral component of membrane	-	-	-	-	16:43980350-44027945	2287	2244	1019	1001	22.6535	22.9199	10.508	10.1368	22.7867	10.3224	-1.14241	0.000177703	DOWN
ENSMUSG00000070979	Actl7a	actin_like_7a	GO:0005623|GO:0005488|GO:0032991|GO:0043227|GO:0043229|GO:0005929|GO:0005622|GO:0012505|GO:0042995|GO:0043234|GO:0005515|GO:0005737|GO:0031514|GO:0005794|GO:0043231|GO:0005634|GO:0005856|GO:0001673	cell|binding|macromolecular complex|membrane-bounded organelle|intracellular organelle|cilium|intracellular|endomembrane system|cell projection|protein complex|protein binding|cytoplasm|motile cilium|Golgi apparatus|intracellular membrane-bounded organelle|nucleus|cytoskeleton|male germ cell nucleus	-	-	-	-	4:56743413-56744925	3023	273	143	138	109.385	10.186	5.38684	5.10498	59.7854	5.24591	-3.51053	0.000177905	DOWN
ENSMUSG00000028182	Lrriq3	leucine_rich_repeats_and_IQ_motif_containing_3	GO:0005488|GO:0005515	binding|protein binding	-	-	-	-	3:155093434-155194280	2752	1981	1055	864	27.3883	20.3293	10.9307	8.79077	23.8588	9.86073	-1.27475	0.000177945	DOWN
ENSMUSG00000020473	Aebp1	AE_binding_protein_1	GO:0001071|GO:0000988|GO:0005623|GO:0009987|GO:0005576|GO:0005488|GO:0031012|GO:0003824|GO:0008152|GO:0003700|GO:0043227|GO:0016787|GO:0019222|GO:0071704|GO:0048523|GO:0043229|GO:0050794|GO:0006807|GO:0009058|GO:0005622|GO:0043167|GO:0009892|GO:0005615|GO:0005515|GO:1903561|GO:0044237|GO:0000989|GO:0097159|GO:0070062|GO:0046483|GO:0005737|GO:0000981|GO:1901360|GO:0031324|GO:0009890|GO:0008233|GO:…	nucleic acid binding transcription factor activity|transcription factor activity, protein binding|cell|cellular process|extracellular region|binding|extracellular matrix|catalytic activity|metabolic process|transcription factor activity, sequence-specific DNA binding|membrane-bounded organelle|hydrolase activity|regulation of metabolic process|organic substance metabolic process|negative regulati…	-	-	-	-	11:5861947-5872088	754	785	2160	2320	9.26576	9.9472	27.634	29.1471	9.60648	28.3905	1.56333	0.000177945	UP
ENSMUSG00000039555	Cylc2	cylicin_basic_protein_of_sperm_head_cytoskeleton_2	GO:0005623|GO:0005198|GO:0005200|GO:0043227|GO:0043229|GO:0005622|GO:0043231|GO:0005634	cell|structural molecule activity|structural constituent of cytoskeleton|membrane-bounded organelle|intracellular organelle|intracellular|intracellular membrane-bounded organelle|nucleus	-	-	-	-	4:51216678-51230272	1994	212	112	76	31.7247	3.47801	1.8551	1.23619	17.6014	1.54565	-3.50941	0.000178427	DOWN
ENSMUSG00000029151	Slc30a3	solute_carrier_family_30_zinc_transporter_member_3	GO:0050896|GO:0005215|GO:0030054|GO:0005623|GO:0009987|GO:0045202|GO:0005488|GO:0016020|GO:0031224|GO:0043227|GO:0031090|GO:0005886|GO:0043229|GO:0008021|GO:0051050|GO:0050794|GO:0005622|GO:0071944|GO:0012505|GO:0030672|GO:0042995|GO:0010312|GO:0006950|GO:0032844|GO:0005515|GO:0022857|GO:0030658|GO:0019725|GO:0006810|GO:0005737|GO:0098588|GO:0010035|GO:0022891|GO:0012506|GO:0042592|GO:0055085|GO:…	response to stimulus|transporter activity|cell junction|cell|cellular process|synapse|binding|membrane|intrinsic component of membrane|membrane-bounded organelle|organelle membrane|plasma membrane|intracellular organelle|synaptic vesicle|positive regulation of transport|regulation of cellular process|intracellular|cell periphery|endomembrane system|synaptic vesicle membrane|cell projection|detoxi…	-	-	-	-	5:31086106-31108237	2356	1941	995	812	36.0288	30.6071	15.8408	12.6949	33.3179	14.2678	-1.22353	0.000180112	DOWN
ENSMUSG00000051276	Actrt2	actin_related_protein_T2	GO:0005623|GO:0043229|GO:0005622|GO:0005737|GO:0005856	cell|intracellular organelle|intracellular|cytoplasm|cytoskeleton	-	-	-	-	4:154666433-154667867	1470	50	19	27	56.0819	1.96698	0.754632	1.05311	29.0245	0.90387	-5.00501	0.000184699	DOWN
ENSMUSG00000097075	D830044I16Rik	RIKEN_cDNA_D830044I16_gene	-	-	-	-	-	-	7:126971722-126976098	2789	490	272	194	31.6847	5.74009	3.21698	2.25321	18.7124	2.73509	-2.77433	0.000187257	DOWN
ENSMUSG00000024116	Prss21	protease_serine_21	GO:0022414|GO:0005623|GO:0005488|GO:0000003|GO:0003824|GO:0016020|GO:0008152|GO:0031224|GO:0016787|GO:0005886|GO:0071704|GO:0048609|GO:0071944|GO:0044702|GO:0005515|GO:0019953|GO:0008233|GO:0019538|GO:0031225|GO:0007276|GO:0017171|GO:0008236|GO:0048232|GO:0006508|GO:0004252|GO:0004175|GO:0007283	reproductive process|cell|binding|reproduction|catalytic activity|membrane|metabolic process|intrinsic component of membrane|hydrolase activity|plasma membrane|organic substance metabolic process|multicellular organismal reproductive process|cell periphery|single organism reproductive process|protein binding|sexual reproduction|peptidase activity|protein metabolic process|anchored component of me…	-	-	-	-	17:23868056-23873114	1129	881	359	293	56.4982	45.4609	18.7031	14.9902	50.9795	16.8467	-1.59746	0.000187257	DOWN
ENSMUSG00000090812	Samd15	sterile_alpha_motif_domain_containing_15	GO:0005488|GO:0005515	binding|protein binding	-	-	-	-	12:87199723-87213541	1555	1616	653	678	20.6129	22.0887	9.01156	9.18831	21.3508	9.09993	-1.23036	0.000188763	DOWN
ENSMUSG00000020657	Dnajc27	DnaJ_Hsp40_homolog_subfamily_C_member_27	GO:0050896|GO:0005623|GO:0009987|GO:0023052|GO:0005488|GO:0003824|GO:0016020|GO:0008152|GO:0043227|GO:0016787|GO:0019222|GO:0023051|GO:0071704|GO:0043229|GO:0009893|GO:0050794|GO:0005622|GO:0043167|GO:0097367|GO:0051641|GO:0051716|GO:0005515|GO:0044237|GO:0036094|GO:0097159|GO:0006793|GO:0006810|GO:0005737|GO:0007154|GO:0019538|GO:0001882|GO:0009967|GO:0009966|GO:0060341|GO:0016817|GO:0010646|GO:…	response to stimulus|cell|cellular process|signaling|binding|catalytic activity|membrane|metabolic process|membrane-bounded organelle|hydrolase activity|regulation of metabolic process|regulation of signaling|organic substance metabolic process|intracellular organelle|positive regulation of metabolic process|regulation of cellular process|intracellular|ion binding|carbohydrate derivative binding|…	-	-	-	-	12:4082574-4110612	3708	3323	1758	1552	28.8148	26.6274	14.2225	12.3301	27.7211	13.2763	-1.06213	0.00019089	DOWN
ENSMUSG00000053896	4933409G03Rik	RIKEN_cDNA_4933409G03_gene	-	-	-	-	-	-	2:68582413-68616387	1883	1347	684	513	72.241	53.2872	27.3193	20.121	62.7641	23.7201	-1.40383	0.000194511	DOWN
ENSMUSG00000031452	1700029H14Rik	RIKEN_cDNA_1700029H14_gene	-	-	-	-	-	-	8:13550733-13562461	2156	151	79	69	43.9114	3.17122	1.67507	1.43674	23.5413	1.5559	-3.91937	0.000195591	DOWN
ENSMUSG00000030230	Plcz1	phospholipase_C_zeta_1	GO:0022414|GO:0050896|GO:0005623|GO:0009987|GO:0023052|GO:0005488|GO:0000003|GO:0004871|GO:0003824|GO:0032502|GO:0008152|GO:0043227|GO:0016787|GO:0071704|GO:0043229|GO:0050794|GO:0005622|GO:0043167|GO:0044702|GO:0051716|GO:0048856|GO:0005515|GO:0019953|GO:0009056|GO:0016788|GO:0006810|GO:0005737|GO:0007154|GO:0007343|GO:0043169|GO:0007165|GO:0009566|GO:0001775|GO:0043231|GO:0006629|GO:0007275|GO:…	reproductive process|response to stimulus|cell|cellular process|signaling|binding|reproduction|signal transducer activity|catalytic activity|developmental process|metabolic process|membrane-bounded organelle|hydrolase activity|organic substance metabolic process|intracellular organelle|regulation of cellular process|intracellular|ion binding|single organism reproductive process|cellular response …	K05861	phosphatidylinositol phospholipase C, zeta[3.1.4.11]	mmu01100|mmu04020|mmu04919|mmu04114|mmu04070|mmu00562	Metabolic pathways - Mus musculus (mouse)|Calcium signaling pathway - Mus musculus (mouse)|Thyroid hormone signaling pathway - Mus musculus (mouse)|Oocyte meiosis - Mus musculus (mouse)|Phosphatidylinositol signaling system - Mus musculus (mouse)|Inositol phosphate metabolism - Mus musculus (mouse)	6:139989673-140041457	1770	227	115	81	28.5508	3.77567	1.93117	1.33575	16.1633	1.63346	-3.30671	0.000197025	DOWN
ENSMUSG00000035435	Abca17	ATP_binding_cassette_sub_family_A_ABC1_member_17	GO:0005215|GO:0005623|GO:0009987|GO:0005488|GO:0003824|GO:0016020|GO:0008152|GO:0031224|GO:0043227|GO:0016787|GO:0071704|GO:0043229|GO:0005622|GO:0043167|GO:0097367|GO:0012505|GO:0044237|GO:0036094|GO:0022857|GO:0097159|GO:0006810|GO:0005783|GO:0005737|GO:0055085|GO:0001882|GO:0016817|GO:0000166|GO:0010876|GO:0043168|GO:0043231|GO:0006629|GO:0044255|GO:0016021|GO:0017076|GO:0001883|GO:0016818|GO:…	transporter activity|cell|cellular process|binding|catalytic activity|membrane|metabolic process|intrinsic component of membrane|membrane-bounded organelle|hydrolase activity|organic substance metabolic process|intracellular organelle|intracellular|ion binding|carbohydrate derivative binding|endomembrane system|cellular metabolic process|small molecule binding|transmembrane transporter activity|o…	K05643	ATP-binding cassette, subfamily A (ABC1), member 3[-]	mmu02010	ABC transporters - Mus musculus (mouse)	17:24264259-24351029	2416	2261	1125	908	23.4726	22.6509	11.3788	9.01877	23.0617	10.1988	-1.17711	0.00019762	DOWN
ENSMUSG00000052926	Rnaseh2a	ribonuclease_H2_large_subunit	GO:0050896|GO:0005623|GO:0009987|GO:0005488|GO:0003824|GO:0032991|GO:0008152|GO:0043227|GO:0016787|GO:0071704|GO:0043229|GO:0006807|GO:0009058|GO:0005622|GO:0043167|GO:0006950|GO:0051716|GO:0043234|GO:0044237|GO:0009056|GO:0097159|GO:0016788|GO:0033554|GO:0046483|GO:1901360|GO:0044249|GO:0043169|GO:0003676|GO:0032299|GO:0006725|GO:0006139|GO:0006281|GO:0043231|GO:0005634|GO:0003723|GO:0006974|GO:…	response to stimulus|cell|cellular process|binding|catalytic activity|macromolecular complex|metabolic process|membrane-bounded organelle|hydrolase activity|organic substance metabolic process|intracellular organelle|nitrogen compound metabolic process|biosynthetic process|intracellular|ion binding|response to stress|cellular response to stimulus|protein complex|cellular metabolic process|catabol…	K10743	ribonuclease H2 subunit A[3.1.26.4]	mmu03030	DNA replication - Mus musculus (mouse)	8:84956610-84969767	5457	3995	2313	1996	44.3516	33.4806	19.5709	16.5849	38.9161	18.0779	-1.10614	0.00019762	DOWN
ENSMUSG00000086040	Wipf3	WAS_WASL_interacting_protein_family_member_3	GO:0005623|GO:0009987|GO:0005488|GO:0032502|GO:0044089|GO:0009653|GO:0043229|GO:0050794|GO:0005622|GO:0051641|GO:0071944|GO:0016043|GO:0048856|GO:0005515|GO:0050793|GO:0043254|GO:0006810|GO:0005737|GO:0008360|GO:0031334|GO:0051130|GO:0008092|GO:0030029|GO:0048869|GO:0005938|GO:0005884|GO:0006928|GO:0032970|GO:0051666|GO:0019904|GO:0006996|GO:0032535|GO:0032403|GO:0022607|GO:0051128|GO:0033043|GO:…	cell|cellular process|binding|developmental process|positive regulation of cellular component biogenesis|anatomical structure morphogenesis|intracellular organelle|regulation of cellular process|intracellular|cellular localization|cell periphery|cellular component organization|anatomical structure development|protein binding|regulation of developmental process|regulation of protein complex assemb…	K19475	WAS/WASL-interacting protein[-]	mmu04144	Endocytosis - Mus musculus (mouse)	6:54429603-54503768	3326	4287	9198	10296	17.5118	23.2746	50.4174	55.421	20.3932	52.9192	1.3757	0.000198706	UP
ENSMUSG00000042554	Zp3r	zona_pellucida_3_receptor	GO:0022414|GO:0005623|GO:0009987|GO:0005488|GO:0000003|GO:0032991|GO:0043227|GO:0043229|GO:0044297|GO:0005622|GO:0012505|GO:0044702|GO:0043234|GO:0005515|GO:0019953|GO:0005737|GO:0043159|GO:0030141|GO:0002199|GO:0009566|GO:0001669|GO:0035036|GO:0031982|GO:0008037|GO:0043231|GO:0007339|GO:0007338|GO:0031988|GO:0031410|GO:0009988|GO:0016023|GO:0005773	reproductive process|cell|cellular process|binding|reproduction|macromolecular complex|membrane-bounded organelle|intracellular organelle|cell body|intracellular|endomembrane system|single organism reproductive process|protein complex|protein binding|sexual reproduction|cytoplasm|acrosomal matrix|secretory granule|zona pellucida receptor complex|fertilization|acrosomal vesicle|sperm-egg recogniti…	K04002	complement component 4 binding protein, alpha[-]	mmu04610|mmu05133	Complement and coagulation cascades - Mus musculus (mouse)|Pertussis - Mus musculus (mouse)	1:130576713-130629621	993	187	74	61	20.0455	3.89253	1.55517	1.25892	11.969	1.40704	-3.08857	0.000199457	DOWN
ENSMUSG00000024207	Acsbg2	acyl_CoA_synthetase_bubblegum_family_member_2	GO:0022414|GO:0005623|GO:0009987|GO:0005488|GO:0000003|GO:0003824|GO:0016020|GO:0032502|GO:0008152|GO:0043227|GO:0016787|GO:0071704|GO:0043229|GO:0016874|GO:0005622|GO:0043167|GO:0097367|GO:0048609|GO:0044702|GO:0048856|GO:0044237|GO:0019953|GO:0036094|GO:0009056|GO:0097159|GO:0016788|GO:0005737|GO:0001882|GO:0055114|GO:0048869|GO:0000166|GO:0006082|GO:0007276|GO:0043168|GO:0043231|GO:0006629|GO:…	reproductive process|cell|cellular process|binding|reproduction|catalytic activity|membrane|developmental process|metabolic process|membrane-bounded organelle|hydrolase activity|organic substance metabolic process|intracellular organelle|ligase activity|intracellular|ion binding|carbohydrate derivative binding|multicellular organismal reproductive process|single organism reproductive process|anat…	K15013	long-chain-fatty-acid--CoA ligase ACSBG[6.2.1.3]	-	-	17:56843103-56874447	1354	138	63	53	28.412	2.98597	1.37627	1.13699	15.699	1.25663	-3.64304	0.000200614	DOWN
ENSMUSG00000032110	Acrv1	acrosomal_vesicle_protein_1	GO:0005623|GO:0043227|GO:0043229|GO:0005622|GO:0012505|GO:0005737|GO:0030141|GO:0001669|GO:0031982|GO:0043231|GO:0031988|GO:0031410|GO:0016023	cell|membrane-bounded organelle|intracellular organelle|intracellular|endomembrane system|cytoplasm|secretory granule|acrosomal vesicle|vesicle|intracellular membrane-bounded organelle|membrane-bounded vesicle|cytoplasmic vesicle|cytoplasmic, membrane-bounded vesicle	-	-	-	-	9:36693220-36698843	1780	245	126	84	22.32	3.16783	1.64484	1.07684	12.7439	1.36084	-3.22724	0.000200614	DOWN
ENSMUSG00000047361	Gm973	predicted_gene_973	-	-	-	-	-	-	1:59516264-59636417	2524	1542	808	757	18.7262	11.7968	6.24096	5.74188	15.2615	5.99142	-1.34893	0.000202151	DOWN
ENSMUSG00000030976	Tex36	testis_expressed_36	-	-	-	-	-	-	7:133587024-133602115	1287	179	87	45	77.0044	11.0436	5.41916	2.7526	44.024	4.08588	-3.42957	0.000204625	DOWN
ENSMUSG00000024209	1700061G19Rik	RIKEN_cDNA_1700061G19_gene	GO:0003824|GO:0008152	catalytic activity|metabolic process	K15013	long-chain-fatty-acid--CoA ligase ACSBG[6.2.1.3]	mmu01100|mmu03320|mmu04920|mmu01212|mmu00071|mmu00061	Metabolic pathways - Mus musculus (mouse)|PPAR signaling pathway - Mus musculus (mouse)|Adipocytokine signaling pathway - Mus musculus (mouse)|Fatty acid metabolism - Mus musculus (mouse)|Fatty acid degradation - Mus musculus (mouse)|Fatty acid biosynthesis - Mus musculus (mouse)	17:56875477-56888904	1700	271	137	87	28.1091	4.62051	2.35829	1.47067	16.3648	1.91448	-3.09557	0.000205445	DOWN
ENSMUSG00000045521	Tssk2	testis_specific_serine_kinase_2	GO:0022414|GO:0050896|GO:0005623|GO:0009987|GO:0023052|GO:0005488|GO:0000003|GO:0003824|GO:0032502|GO:0008152|GO:0043227|GO:0071704|GO:0043229|GO:0016740|GO:0050794|GO:0005622|GO:0043167|GO:0097367|GO:0048609|GO:0012505|GO:0003006|GO:0044702|GO:0051716|GO:0048856|GO:0005515|GO:0044237|GO:0019953|GO:0036094|GO:0097159|GO:0006793|GO:0005737|GO:0007154|GO:0019538|GO:0001882|GO:0043169|GO:0030141|GO:…	reproductive process|response to stimulus|cell|cellular process|signaling|binding|reproduction|catalytic activity|developmental process|metabolic process|membrane-bounded organelle|organic substance metabolic process|intracellular organelle|transferase activity|regulation of cellular process|intracellular|ion binding|carbohydrate derivative binding|multicellular organismal reproductive process|en…	-	-	-	-	16:17898637-17900023	2370	195	106	91	93.5469	7.93664	4.35581	3.67215	50.7418	4.01398	-3.66007	0.000206654	DOWN
ENSMUSG00000079005	Gm14147	predicted_gene_14147	GO:0009987|GO:0005488|GO:0003824|GO:0008152|GO:0071704|GO:0016740|GO:0043167|GO:0097367|GO:0044237|GO:0036094|GO:0097159|GO:0006793|GO:0019538|GO:0001882|GO:0000166|GO:0043168|GO:0016772|GO:0017076|GO:0001883|GO:0043412|GO:0044267|GO:0006796|GO:0016773|GO:0016301|GO:0036211|GO:0032549|GO:0016310|GO:0004672|GO:0005524|GO:0006464|GO:0006468	cellular process|binding|catalytic activity|metabolic process|organic substance metabolic process|transferase activity|ion binding|carbohydrate derivative binding|cellular metabolic process|small molecule binding|organic cyclic compound binding|phosphorus metabolic process|protein metabolic process|nucleoside binding|nucleotide binding|anion binding|transferase activity, transferring phosphorus-c…	-	-	-	-	2:151098245-151103818	2484	60	43	22	29.5375	0.735695	0.53231	0.267443	15.1366	0.399876	-5.24234	0.000208376	DOWN
ENSMUSG00000028141	Oaz3	ornithine_decarboxylase_antizyme_3	GO:0005623|GO:0009987|GO:0005576|GO:0005488|GO:0008152|GO:0043227|GO:0019222|GO:0071704|GO:0043229|GO:0006807|GO:0005622|GO:0030234|GO:0009892|GO:0072562|GO:0005615|GO:0005515|GO:0044237|GO:0043086|GO:0005737|GO:0050790|GO:0043231|GO:0004857|GO:0044092|GO:0005634|GO:0008073|GO:0009308|GO:0006576|GO:0006595	cell|cellular process|extracellular region|binding|metabolic process|membrane-bounded organelle|regulation of metabolic process|organic substance metabolic process|intracellular organelle|nitrogen compound metabolic process|intracellular|enzyme regulator activity|negative regulation of metabolic process|blood microparticle|extracellular space|protein binding|cellular metabolic process|negative re…	-	-	-	-	3:94432414-94443915	4836	299	198	150	41.1685	2.62465	1.75478	1.30547	21.8966	1.53013	-3.83898	0.000209097	DOWN
ENSMUSG00000027355	Tmco5	transmembrane_and_coiled_coil_domains_5	GO:0016020|GO:0031224|GO:0016021	membrane|intrinsic component of membrane|integral component of membrane	-	-	-	-	2:116878691-116892494	2330	235	133	93	82.6164	8.59211	4.90956	3.37125	45.6042	4.14041	-3.46132	0.000209097	DOWN
ENSMUSG00000012042	4930579F01Rik	RIKEN_cDNA_4930579F01_gene	-	-	-	-	-	-	3:138164078-138193825	1671	378	184	138	30.8538	7.19692	3.53695	2.60501	19.0254	3.07098	-2.63115	0.000209097	DOWN
ENSMUSG00000029517	Ankrd7	ankyrin_repeat_domain_7	GO:0005623|GO:0005488|GO:0043227|GO:0043229|GO:0005622|GO:0005515|GO:0043231|GO:0005634	cell|binding|membrane-bounded organelle|intracellular organelle|intracellular|protein binding|intracellular membrane-bounded organelle|nucleus	-	-	-	-	6:18866318-18879586	1756	730	357	289	48.3821	20.7398	10.2402	8.1406	34.5609	9.19038	-1.91095	0.000209097	DOWN
ENSMUSG00000092035	Peg10	paternally_expressed_10	GO:0022414|GO:0050896|GO:0005623|GO:0009987|GO:0023052|GO:0005488|GO:0000003|GO:0032502|GO:0043227|GO:0023051|GO:0048523|GO:0043229|GO:0050794|GO:0005622|GO:0043167|GO:0003006|GO:0044702|GO:0051716|GO:0048856|GO:0023057|GO:0097159|GO:0005737|GO:0007154|GO:0008219|GO:0090288|GO:0009966|GO:0043169|GO:0010646|GO:0009968|GO:0007165|GO:0048869|GO:0003676|GO:0090287|GO:0048608|GO:0071559|GO:0043231|GO:…	reproductive process|response to stimulus|cell|cellular process|signaling|binding|reproduction|developmental process|membrane-bounded organelle|regulation of signaling|negative regulation of cellular process|intracellular organelle|regulation of cellular process|intracellular|ion binding|developmental process involved in reproduction|single organism reproductive process|cellular response to stimu…	-	-	-	-	6:4747306-4760517	2406	2968	6436	7202	9.95695	12.6653	27.7285	30.4706	11.3111	29.0996	1.36325	0.000209097	UP
ENSMUSG00000036770	4933433C11Rik	RIKEN_cDNA_4933433C11_gene	-	-	-	-	-	-	2:25212207-25214637	818	66	25	23	8.81725	0.733568	0.280544	0.253459	4.77541	0.267002	-4.1607	0.000210134	DOWN
ENSMUSG00000051900	Abca16	ATP_binding_cassette_sub_family_A_ABC1_member_16	GO:0005215|GO:0005623|GO:0009987|GO:0005488|GO:0003824|GO:0016020|GO:0008152|GO:0031224|GO:0043227|GO:0016787|GO:0043229|GO:0005622|GO:0043167|GO:0097367|GO:0036094|GO:0022857|GO:0097159|GO:0006810|GO:0055085|GO:0001882|GO:0016817|GO:0000166|GO:0010876|GO:0043168|GO:0043231|GO:0016021|GO:0017076|GO:0001883|GO:0016818|GO:0006869|GO:0032549|GO:0016820|GO:0005524|GO:0042626|GO:0016462|GO:0017111|GO:…	transporter activity|cell|cellular process|binding|catalytic activity|membrane|metabolic process|intrinsic component of membrane|membrane-bounded organelle|hydrolase activity|intracellular organelle|intracellular|ion binding|carbohydrate derivative binding|small molecule binding|transmembrane transporter activity|organic cyclic compound binding|transport|transmembrane transport|nucleoside binding…	-	-	-	-	7:120409647-120544813	2550	2058	1068	905	13.3401	11.1016	5.81659	4.84022	12.2208	5.32841	-1.19757	0.000211677	DOWN
ENSMUSG00000039157	Fam102a	family_with_sequence_similarity_102_member_A	GO:0005488|GO:0005515	binding|protein binding	-	-	-	-	2:32535332-32569756	2524	3562	7455	8387	13.374	19.462	41.1245	45.4336	16.418	43.2791	1.39839	0.000211677	UP
ENSMUSG00000050150	Slc9b1	solute_carrier_family_9_subfamily_B_NHA1_cation_proton_antiporter_1_member_1	GO:0005215|GO:0009987|GO:0016020|GO:0031224|GO:0022857|GO:0006810|GO:0022891|GO:0055085|GO:0016021|GO:0034220|GO:0015291|GO:0006811|GO:0015075|GO:0008324|GO:0015297|GO:0098655|GO:0006812|GO:0015992|GO:0022890|GO:0015672|GO:1902600|GO:0015077|GO:0015299|GO:0015078	transporter activity|cellular process|membrane|intrinsic component of membrane|transmembrane transporter activity|transport|substrate-specific transmembrane transporter activity|transmembrane transport|integral component of membrane|ion transmembrane transport|secondary active transmembrane transporter activity|ion transport|ion transmembrane transporter activity|cation transmembrane transporter …	-	-	-	-	3:135348029-135397827	2150	1825	946	702	18.4549	16.1532	8.45364	6.16039	17.304	7.30702	-1.24375	0.000212538	DOWN
ENSMUSG00000012819	Cdh23	cadherin_23_otocadherin_	GO:0005623|GO:0009987|GO:0045202|GO:0005488|GO:0016020|GO:0007610|GO:0032502|GO:0031224|GO:0007155|GO:0005886|GO:0009653|GO:0043229|GO:0007626|GO:0005929|GO:0005622|GO:0043167|GO:0071944|GO:0016043|GO:0032420|GO:0032426|GO:0042995|GO:0060091|GO:0048856|GO:0005515|GO:0019725|GO:0009791|GO:0006810|GO:0048569|GO:0048839|GO:0048598|GO:0009888|GO:0005737|GO:0048871|GO:0042592|GO:0007423|GO:0043169|GO:…	cell|cellular process|synapse|binding|membrane|behavior|developmental process|intrinsic component of membrane|cell adhesion|plasma membrane|anatomical structure morphogenesis|intracellular organelle|locomotory behavior|cilium|intracellular|ion binding|cell periphery|cellular component organization|stereocilium|stereocilium tip|cell projection|kinocilium|anatomical structure development|protein bi…	-	-	-	-	10:60302748-60696490	2947	2874	6941	7877	7.49923	7.54127	18.3881	20.4925	7.52025	19.4403	1.3702	0.000212538	UP
ENSMUSG00000062939	Stat4	signal_transducer_and_activator_of_transcription_4	GO:0050896|GO:0001071|GO:0005623|GO:0009987|GO:0023052|GO:0005488|GO:0004871|GO:0008152|GO:0003700|GO:0043227|GO:0019222|GO:0071704|GO:0043229|GO:0009893|GO:0050794|GO:0006807|GO:0009058|GO:0005622|GO:0051716|GO:0005515|GO:0044237|GO:0008283|GO:0097159|GO:0006793|GO:0046483|GO:0005737|GO:0000981|GO:1901360|GO:0007154|GO:0044249|GO:0019538|GO:0007165|GO:0003676|GO:0006725|GO:0031325|GO:0006139|GO:…	response to stimulus|nucleic acid binding transcription factor activity|cell|cellular process|signaling|binding|signal transducer activity|metabolic process|transcription factor activity, sequence-specific DNA binding|membrane-bounded organelle|regulation of metabolic process|organic substance metabolic process|intracellular organelle|positive regulation of metabolic process|regulation of cellula…	K11222	signal transducer and activator of transcription 4[-]	mmu04630|mmu05161|mmu05321	Jak-STAT signaling pathway - Mus musculus (mouse)|Hepatitis B - Mus musculus (mouse)|Inflammatory bowel disease (IBD) - Mus musculus (mouse)	1:51987148-52107189	3780	410	262	165	43.8716	4.90678	3.16572	1.95782	24.3892	2.56177	-3.25103	0.00021346	DOWN
ENSMUSG00000020636	Allc	allantoicase	GO:0009987|GO:0003824|GO:0008152|GO:0016787|GO:0071704|GO:0006807|GO:0044237|GO:0009056|GO:0046483|GO:1901360|GO:0016810|GO:0000255|GO:0016813|GO:0000256|GO:0004037	cellular process|catalytic activity|metabolic process|hydrolase activity|organic substance metabolic process|nitrogen compound metabolic process|cellular metabolic process|catabolic process|heterocycle metabolic process|organic cyclic compound metabolic process|hydrolase activity, acting on carbon-nitrogen (but not peptide) bonds|allantoin metabolic process|hydrolase activity, acting on carbon-ni…	K01477	allantoicase[3.5.3.4]	mmu01100|mmu00230	Metabolic pathways - Mus musculus (mouse)|Purine metabolism - Mus musculus (mouse)	12:28553755-28582523	2632	243	140	105	87.5414	8.33403	4.84768	3.5704	47.9377	4.20904	-3.5096	0.000214373	DOWN
ENSMUSG00000069733	Ube2u	ubiquitin_conjugating_enzyme_E2U_putative_	GO:0050896|GO:0005623|GO:0009987|GO:0005488|GO:0003824|GO:0032991|GO:0008152|GO:0043227|GO:0071704|GO:0043229|GO:0016740|GO:0000785|GO:0006807|GO:0005622|GO:0016043|GO:0006950|GO:0051716|GO:0043234|GO:0005515|GO:0044237|GO:0009056|GO:0033554|GO:0046483|GO:0005737|GO:1901360|GO:0031371|GO:0019538|GO:0000151|GO:0016570|GO:0019899|GO:0019787|GO:0006725|GO:0006139|GO:0000792|GO:0006281|GO:0043231|GO:…	response to stimulus|cell|cellular process|binding|catalytic activity|macromolecular complex|metabolic process|membrane-bounded organelle|organic substance metabolic process|intracellular organelle|transferase activity|chromatin|nitrogen compound metabolic process|intracellular|cellular component organization|response to stress|cellular response to stimulus|protein complex|protein binding|cellula…	K10584	ubiquitin-conjugating enzyme E2 U[2.3.2.23]	mmu04120	Ubiquitin mediated proteolysis - Mus musculus (mouse)	4:100478849-100550147	1485	1094	473	444	34.7134	26.37	11.5109	10.6109	30.5417	11.0609	-1.46531	0.000214373	DOWN
ENSMUSG00000002900	Lamb1	laminin_B1	GO:0022414|GO:0005623|GO:0009987|GO:0005576|GO:0005198|GO:0005488|GO:0000003|GO:0031012|GO:0032991|GO:0007610|GO:0032502|GO:0040011|GO:0048646|GO:0043227|GO:0007155|GO:0009653|GO:0005578|GO:0048523|GO:0005605|GO:0048870|GO:0050794|GO:0005201|GO:0005622|GO:0044708|GO:0097367|GO:0043256|GO:0016043|GO:0044702|GO:0005615|GO:0008289|GO:0005604|GO:0043234|GO:0040017|GO:0048856|GO:0005515|GO:1903561|GO:…	reproductive process|cell|cellular process|extracellular region|structural molecule activity|binding|reproduction|extracellular matrix|macromolecular complex|behavior|developmental process|locomotion|anatomical structure formation involved in morphogenesis|membrane-bounded organelle|cell adhesion|anatomical structure morphogenesis|proteinaceous extracellular matrix|negative regulation of cellular…	K05636	laminin, beta 1[-]	mmu05200|mmu04151|mmu04510|mmu05145|mmu05146|mmu05222|mmu04512	Pathways in cancer - Mus musculus (mouse)|PI3K-Akt signaling pathway - Mus musculus (mouse)|Focal adhesion - Mus musculus (mouse)|Toxoplasmosis - Mus musculus (mouse)|Amoebiasis - Mus musculus (mouse)|Small cell lung cancer - Mus musculus (mouse)|ECM-receptor interaction - Mus musculus (mouse)	12:31265234-31329644	950	1432	3257	3606	4.07565	6.33487	14.5469	15.816	5.20526	15.1814	1.54427	0.000214373	UP
ENSMUSG00000021414	Fam217a	family_with_sequence_similarity_217_member_A	-	-	-	-	-	-	13:34909964-34919992	2765	538	310	195	63.2044	12.6811	7.37721	4.55705	37.9427	5.96713	-2.66871	0.000214912	DOWN
ENSMUSG00000028758	Kif17	kinesin_family_member_17	GO:0005623|GO:0009987|GO:0005488|GO:0003824|GO:0032991|GO:0016020|GO:0008152|GO:0016787|GO:0005886|GO:0043229|GO:0005929|GO:0005622|GO:0043167|GO:0097367|GO:0051641|GO:0071944|GO:0016043|GO:0042995|GO:0043234|GO:0005515|GO:0036094|GO:0097159|GO:0006810|GO:0005874|GO:0005930|GO:0005875|GO:0001882|GO:0036064|GO:0016817|GO:0008092|GO:0000166|GO:0051649|GO:0008104|GO:0045184|GO:0031253|GO:0006928|GO:…	cell|cellular process|binding|catalytic activity|macromolecular complex|membrane|metabolic process|hydrolase activity|plasma membrane|intracellular organelle|cilium|intracellular|ion binding|carbohydrate derivative binding|cellular localization|cell periphery|cellular component organization|cell projection|protein complex|protein binding|small molecule binding|organic cyclic compound binding|tran…	-	-	-	-	4:138250435-138301967	3182	546	301	267	29.6669	5.24911	2.92158	2.54495	17.458	2.73327	-2.67519	0.000217601	DOWN
ENSMUSG00000039179	Tekt5	tektin_5	GO:0005623|GO:0005488|GO:0043227|GO:0043229|GO:0005622|GO:0005515|GO:0043231|GO:0005634	cell|binding|membrane-bounded organelle|intracellular organelle|intracellular|protein binding|intracellular membrane-bounded organelle|nucleus	-	-	-	-	16:10357948-10395490	1422	440	178	191	30.4338	9.71027	3.96602	4.17914	20.0721	4.07258	-2.30117	0.000217626	DOWN
ENSMUSG00000022602	Arc	activity_regulated_cytoskeletal_associated_protein	GO:0050896|GO:0030054|GO:0005623|GO:0009987|GO:0023052|GO:0045202|GO:0005488|GO:0016020|GO:0007610|GO:0032502|GO:0040011|GO:0043227|GO:0005886|GO:0023051|GO:0009653|GO:0043229|GO:0051050|GO:0097060|GO:0048870|GO:0050794|GO:0005622|GO:0044708|GO:0071944|GO:0012505|GO:0016043|GO:0042995|GO:0051716|GO:0048856|GO:0060076|GO:0005515|GO:0050793|GO:0007611|GO:0006810|GO:0009888|GO:0005737|GO:0007154|GO:…	response to stimulus|cell junction|cell|cellular process|signaling|synapse|binding|membrane|behavior|developmental process|locomotion|membrane-bounded organelle|plasma membrane|regulation of signaling|anatomical structure morphogenesis|intracellular organelle|positive regulation of transport|synaptic membrane|cell motility|regulation of cellular process|intracellular|single-organism behavior|cell…	K15867	activity-regulated cytoskeleton-associated protein[-]	mmu05031	Amphetamine addiction - Mus musculus (mouse)	15:74669083-74672570	5239	3128	1947	1371	55.1785	33.9711	21.3485	14.7624	44.5748	18.0554	-1.3038	0.000218591	DOWN
ENSMUSG00000049719	Prss46	protease_serine_46	GO:0003824|GO:0016020|GO:0008152|GO:0031224|GO:0016787|GO:0071704|GO:0008233|GO:0019538|GO:0017171|GO:0016021|GO:0008236|GO:0006508|GO:0004252|GO:0004175	catalytic activity|membrane|metabolic process|intrinsic component of membrane|hydrolase activity|organic substance metabolic process|peptidase activity|protein metabolic process|serine hydrolase activity|integral component of membrane|serine-type peptidase activity|proteolysis|serine-type endopeptidase activity|endopeptidase activity	-	-	-	-	9:110844506-110856522	1201	451	206	135	32.215	12.4742	5.75255	3.70209	22.3446	4.72732	-2.24083	0.000218983	DOWN
ENSMUSG00000029248	Thegl	theg_spermatid_protein_like	-	-	-	-	-	-	5:77016023-77061529	1643	648	304	278	34.4368	14.0049	6.63343	5.95698	24.2208	6.2952	-1.94392	0.000218983	DOWN
ENSMUSG00000023043	Krt18	keratin_18	GO:0050896|GO:0005623|GO:0009987|GO:0005576|GO:0005198|GO:0023052|GO:0005488|GO:0043227|GO:0048523|GO:0043229|GO:0050794|GO:0005622|GO:0051641|GO:0071944|GO:0016043|GO:0051716|GO:0005515|GO:1903561|GO:0097159|GO:0070062|GO:0006810|GO:0005737|GO:0007154|GO:0061024|GO:0008219|GO:0010256|GO:0007165|GO:0003676|GO:0051649|GO:0008104|GO:0010941|GO:0045184|GO:0031982|GO:0005882|GO:0097110|GO:0043231|GO:…	response to stimulus|cell|cellular process|extracellular region|structural molecule activity|signaling|binding|membrane-bounded organelle|negative regulation of cellular process|intracellular organelle|regulation of cellular process|intracellular|cellular localization|cell periphery|cellular component organization|cellular response to stimulus|protein binding|extracellular vesicle|organic cyclic …	-	-	-	-	15:102028216-102032026	9	9	77	157	0.351925	0.362897	3.13472	6.27662	0.357411	4.70567	3.71875	0.00022008	UP
ENSMUSG00000026940	Ccdc183	coiled_coil_domain_containing_183	-	-	-	-	-	-	2:25608635-25617678	2324	251	144	99	34.3034	3.82029	2.21281	1.49395	19.0618	1.85338	-3.36246	0.000223046	DOWN
ENSMUSG00000037884	1700017G19Rik	RIKEN_cDNA_1700017G19_gene	-	-	-	-	-	-	3:40504867-40522912	896	701	258	222	15.5674	12.5588	4.66667	3.9433	14.0631	4.30499	-1.70784	0.000223499	DOWN
ENSMUSG00000050685	Ccdc54	coiled_coil_domain_containing_54	-	-	-	-	-	-	16:50589859-50591154	3249	201	133	77	137.247	8.75529	5.84904	3.32535	73.0011	4.5872	-3.99223	0.000224355	DOWN
ENSMUSG00000048400	Prss54	protease_serine_54	GO:0005623|GO:0005576|GO:0003824|GO:0008152|GO:0016787|GO:0071704|GO:0005622|GO:0005737|GO:0008233|GO:0019538|GO:0017171|GO:0008236|GO:0006508|GO:0004252|GO:0004175	cell|extracellular region|catalytic activity|metabolic process|hydrolase activity|organic substance metabolic process|intracellular|cytoplasm|peptidase activity|protein metabolic process|serine hydrolase activity|serine-type peptidase activity|proteolysis|serine-type endopeptidase activity|endopeptidase activity	-	-	-	-	8:95559133-95575455	1096	205	93	58	24.3813	4.70242	2.15381	1.31907	14.5419	1.73644	-3.06601	0.000224491	DOWN
ENSMUSG00000023931	Efhb	EF_hand_domain_family_member_B	GO:0005488|GO:0043167|GO:0043169|GO:0046872|GO:0005509	binding|ion binding|cation binding|metal ion binding|calcium ion binding	-	-	-	-	17:53398889-53463321	2206	963	513	409	45.3856	20.4296	10.9878	8.60267	32.9076	9.79522	-1.74827	0.000224853	DOWN
ENSMUSG00000037001	Zfp39	zinc_finger_protein_39	GO:0022414|GO:0001071|GO:0005623|GO:0009987|GO:0005488|GO:0000003|GO:0032502|GO:0008152|GO:0003700|GO:0043227|GO:0019222|GO:0071704|GO:0043229|GO:0050794|GO:0006807|GO:0009058|GO:0005622|GO:0043167|GO:0048609|GO:0044702|GO:0048856|GO:0044237|GO:0019953|GO:0097159|GO:0046483|GO:1901360|GO:0044249|GO:0043169|GO:0048869|GO:0003676|GO:0006725|GO:0006139|GO:0051171|GO:0007276|GO:0043231|GO:0031323|GO:…	reproductive process|nucleic acid binding transcription factor activity|cell|cellular process|binding|reproduction|developmental process|metabolic process|transcription factor activity, sequence-specific DNA binding|membrane-bounded organelle|regulation of metabolic process|organic substance metabolic process|intracellular organelle|regulation of cellular process|nitrogen compound metabolic proce…	-	-	-	-	11:58888153-58904225	5399	3675	2193	1828	75.9839	53.3319	32.1311	26.3016	64.6579	29.2164	-1.14605	0.000224933	DOWN
ENSMUSG00000046258	Adam29	a_disintegrin_and_metallopeptidase_domain_29	GO:0005488|GO:0003824|GO:0016020|GO:0008152|GO:0031224|GO:0016787|GO:0071704|GO:0043167|GO:0008233|GO:0019538|GO:0043169|GO:0016021|GO:0046872|GO:0006508|GO:0008237|GO:0046914|GO:0004175|GO:0004222|GO:0008270	binding|catalytic activity|membrane|metabolic process|intrinsic component of membrane|hydrolase activity|organic substance metabolic process|ion binding|peptidase activity|protein metabolic process|cation binding|integral component of membrane|metal ion binding|proteolysis|metallopeptidase activity|transition metal ion binding|endopeptidase activity|metalloendopeptidase activity|zinc ion binding	K16069	disintegrin and metalloproteinase domain-containing protein 29 [EC:3.4.24.-][-]	mmu01100	Metabolic pathways - Mus musculus (mouse)	8:55870912-55906948	403	40	5	13	8.09351	0.828354	0.104534	0.266911	4.46093	0.185722	-4.58613	0.000225464	DOWN
ENSMUSG00000036244	Tbc1d21	TBC1_domain_family_member_21	GO:0005623|GO:0005576|GO:0005488|GO:0043227|GO:0043229|GO:0005622|GO:0012505|GO:0005515|GO:1903561|GO:0070062|GO:0005737|GO:0030141|GO:0008092|GO:0001669|GO:0031982|GO:0043231|GO:0003779|GO:0031988|GO:0031410|GO:0016023	cell|extracellular region|binding|membrane-bounded organelle|intracellular organelle|intracellular|endomembrane system|protein binding|extracellular vesicle|extracellular exosome|cytoplasm|secretory granule|cytoskeletal protein binding|acrosomal vesicle|vesicle|intracellular membrane-bounded organelle|actin binding|membrane-bounded vesicle|cytoplasmic vesicle|cytoplasmic, membrane-bounded vesicle	-	-	-	-	9:58359804-58370369	670	78	29	22	33.4369	4.0139	1.50667	1.12243	18.7254	1.31455	-3.83236	0.000225464	DOWN
ENSMUSG00000021203	Otub2	OTU_domain_ubiquitin_aldehyde_binding_2	GO:0005623|GO:0009987|GO:0005488|GO:0003824|GO:0008152|GO:0043227|GO:0016787|GO:0071704|GO:0043229|GO:0005622|GO:0005515|GO:0044237|GO:0032182|GO:0008233|GO:0019538|GO:0043231|GO:0005634|GO:0043412|GO:0044267|GO:0036211|GO:0043130|GO:0006508|GO:0036459|GO:0070646|GO:0006464|GO:0004843|GO:0008234|GO:0016579|GO:0035871|GO:0019784|GO:0070536|GO:0071108	cell|cellular process|binding|catalytic activity|metabolic process|membrane-bounded organelle|hydrolase activity|organic substance metabolic process|intracellular organelle|intracellular|protein binding|cellular metabolic process|ubiquitin-like protein binding|peptidase activity|protein metabolic process|intracellular membrane-bounded organelle|nucleus|macromolecule modification|cellular protein …	-	-	-	-	12:103388682-103406350	1363	262	123	91	8.51531	1.68782	0.799995	0.581224	5.10157	0.69061	-2.885	0.000225464	DOWN
ENSMUSG00000030292	Smco2	single_pass_membrane_protein_with_coiled_coil_domains_2	GO:0016020|GO:0031224|GO:0016021	membrane|intrinsic component of membrane|integral component of membrane	-	-	-	-	6:146850104-146871406	3103	2299	1255	1064	80.9332	61.8309	34.0775	28.3716	71.3821	31.2246	-1.19288	0.000225464	DOWN
ENSMUSG00000026405	C4bp	complement_component_4_binding_protein	GO:0050896|GO:0009987|GO:0005576|GO:0005488|GO:0002376|GO:0008152|GO:0006955|GO:0019222|GO:0044216|GO:0071704|GO:0002684|GO:0048523|GO:0009893|GO:0009605|GO:0050794|GO:0009892|GO:0006950|GO:0072562|GO:0005615|GO:0002683|GO:0002253|GO:0005515|GO:0044237|GO:0002682|GO:0009056|GO:0097159|GO:0006959|GO:0050776|GO:0009611|GO:0031324|GO:0006952|GO:0019538|GO:0002443|GO:0050778|GO:0003676|GO:0050777|GO:…	response to stimulus|cellular process|extracellular region|binding|immune system process|metabolic process|immune response|regulation of metabolic process|other organism cell|organic substance metabolic process|positive regulation of immune system process|negative regulation of cellular process|positive regulation of metabolic process|response to external stimulus|regulation of cellular process|n…	K04002	complement component 4 binding protein, alpha[-]	mmu04610|mmu05133	Complement and coagulation cascades - Mus musculus (mouse)|Pertussis - Mus musculus (mouse)	1:130634773-130661632	1	1	28	61	0.00744007	0.00767854	0.217008	0.464262	0.0075593	0.340635	5.49383	0.000225464	UP
ENSMUSG00000047619	Ddi1	DDI1_DNA_damage_inducible_1_homolog_1_S._cerevisiae_	GO:0005488|GO:0003824|GO:0008152|GO:0016787|GO:0071704|GO:0005515|GO:0008233|GO:0019538|GO:0006508|GO:0070001|GO:0004175|GO:0004190	binding|catalytic activity|metabolic process|hydrolase activity|organic substance metabolic process|protein binding|peptidase activity|protein metabolic process|proteolysis|aspartic-type peptidase activity|endopeptidase activity|aspartic-type endopeptidase activity	-	-	-	-	9:6265028-6266547	1521	232	110	92	54.7827	8.61638	4.12464	3.38763	31.6995	3.75613	-3.07714	0.000226139	DOWN
ENSMUSG00000020462	Cfap36	cilia_and_flagella_associated_protein_36	GO:0005623|GO:0005488|GO:0043227|GO:0043229|GO:0005622|GO:0042995|GO:0005515|GO:0005737|GO:0043231|GO:0005634	cell|binding|membrane-bounded organelle|intracellular organelle|intracellular|cell projection|protein binding|cytoplasm|intracellular membrane-bounded organelle|nucleus	-	-	-	-	11:29221532-29247409	7123	5224	3125	2667	109.263	82.6296	49.9046	41.8246	95.9464	45.8646	-1.06485	0.000227175	DOWN
ENSMUSG00000027431	Scp2d1	SCP2_sterol_binding_domain_containing_1	GO:0005215|GO:0005488|GO:0008152|GO:0071704|GO:0009058|GO:0008289|GO:0036094|GO:0097159|GO:0006810|GO:1901360|GO:0005496|GO:0043178|GO:0010876|GO:0006629|GO:0005319|GO:0032934|GO:0006811|GO:0008202|GO:0015248|GO:0006869|GO:0008610|GO:0015711|GO:0006694|GO:0015914|GO:0006820|GO:0015918|GO:0030301	transporter activity|binding|metabolic process|organic substance metabolic process|biosynthetic process|lipid binding|small molecule binding|organic cyclic compound binding|transport|organic cyclic compound metabolic process|steroid binding|alcohol binding|lipid localization|lipid metabolic process|lipid transporter activity|sterol binding|ion transport|steroid metabolic process|sterol transporte…	-	-	-	-	2:144823656-144824415	953	67	32	15	68.6494	4.97666	2.39975	1.10466	36.813	1.7522	-4.39297	0.000227286	DOWN
ENSMUSG00000061802	Armc4	armadillo_repeat_containing_4	GO:0005623|GO:0009987|GO:0005488|GO:0032502|GO:0048646|GO:0043227|GO:0009653|GO:0043229|GO:0050794|GO:0005929|GO:0005622|GO:0016043|GO:0042995|GO:0048856|GO:0005515|GO:0005737|GO:0005930|GO:0032886|GO:0048869|GO:0051270|GO:0007507|GO:0060322|GO:0006928|GO:0097546|GO:0043231|GO:0007420|GO:0006996|GO:0007389|GO:0007275|GO:0030030|GO:0048513|GO:0022607|GO:0007017|GO:0005634|GO:0072359|GO:0005654|GO:…	cell|cellular process|binding|developmental process|anatomical structure formation involved in morphogenesis|membrane-bounded organelle|anatomical structure morphogenesis|intracellular organelle|regulation of cellular process|cilium|intracellular|cellular component organization|cell projection|anatomical structure development|protein binding|cytoplasm|axoneme|regulation of microtubule-based proce…	-	-	-	-	18:7088233-7297901	1243	745	320	283	19.5715	12.0957	5.24545	4.55552	15.8336	4.90048	-1.69199	0.000227286	DOWN
ENSMUSG00000022805	Maats1	MYCBP_associated_testis_expressed_1	GO:0005623|GO:0005488|GO:0043227|GO:0043229|GO:0005622|GO:0005515|GO:0005737|GO:0043231|GO:0005739	cell|binding|membrane-bounded organelle|intracellular organelle|intracellular|protein binding|cytoplasm|intracellular membrane-bounded organelle|mitochondrion	-	-	-	-	16:38297754-38342143	1939	1069	543	454	20.9749	11.924	6.11506	5.02083	16.4494	5.56794	-1.56282	0.000227286	DOWN
ENSMUSG00000039298	Cdk5rap2	CDK5_regulatory_subunit_associated_protein_2	GO:0030054|GO:0005623|GO:0009987|GO:0005576|GO:0005488|GO:0032502|GO:0008152|GO:0043227|GO:0019222|GO:0071704|GO:0048523|GO:0043229|GO:0009893|GO:0050794|GO:0006807|GO:0009058|GO:0005622|GO:0051641|GO:0012505|GO:0016043|GO:0048856|GO:0005515|GO:1903561|GO:0044237|GO:0050793|GO:0097159|GO:0007059|GO:0070062|GO:0045595|GO:0051640|GO:0046483|GO:0005737|GO:0005874|GO:1901360|GO:0005794|GO:0044249|GO:…	cell junction|cell|cellular process|extracellular region|binding|developmental process|metabolic process|membrane-bounded organelle|regulation of metabolic process|organic substance metabolic process|negative regulation of cellular process|intracellular organelle|positive regulation of metabolic process|regulation of cellular process|nitrogen compound metabolic process|biosynthetic process|intrac…	-	-	-	-	4:70216856-70410443	7574	6091	3543	3128	29.8568	24.7587	14.5401	12.6061	27.3078	13.5731	-1.00856	0.000227286	DOWN
ENSMUSG00000040249	Lrp1	low_density_lipoprotein_receptor_related_protein_1	GO:0050896|GO:0030054|GO:0005623|GO:0009987|GO:0023052|GO:0005488|GO:0032991|GO:0016020|GO:0032502|GO:0008152|GO:0031224|GO:0043227|GO:0031090|GO:0023051|GO:0071704|GO:0048523|GO:0043229|GO:0044297|GO:0051050|GO:0050794|GO:0005622|GO:0043167|GO:0012505|GO:0016043|GO:0042995|GO:0051716|GO:0043234|GO:0030055|GO:0048856|GO:0005515|GO:0050793|GO:0008283|GO:0023057|GO:0097159|GO:0045595|GO:0006810|GO:…	response to stimulus|cell junction|cell|cellular process|signaling|binding|macromolecular complex|membrane|developmental process|metabolic process|intrinsic component of membrane|membrane-bounded organelle|organelle membrane|regulation of signaling|organic substance metabolic process|negative regulation of cellular process|intracellular organelle|cell body|positive regulation of transport|regulat…	K04550	low-density lipoprotein receptor-related protein 1 (alpha-2-macroglobulin receptor)[-]	mmu05010|mmu05144	Alzheimer,s disease - Mus musculus (mouse)|Malaria - Mus musculus (mouse)	10:127538161-127621148	3699	4887	10351	11288	9.68242	13.1906	28.2073	30.2075	11.4365	29.2074	1.35269	0.000227286	UP
ENSMUSG00000029601	Iqcd	IQ_motif_containing_D	GO:0005488|GO:0005515	binding|protein binding	-	-	-	-	5:120589016-120607118	1955	1580	789	696	45.2175	37.6824	18.9984	16.4576	41.4499	17.728	-1.22534	0.000228292	DOWN
ENSMUSG00000024223	Armc12	armadillo_repeat_containing_12	GO:0005623|GO:0005488|GO:0043227|GO:0043229|GO:0005622|GO:0043231|GO:0005634	cell|binding|membrane-bounded organelle|intracellular organelle|intracellular|intracellular membrane-bounded organelle|nucleus	-	-	-	-	17:28530860-28538954	1490	161	75	70	75.3209	8.39221	3.94704	3.61763	41.8565	3.78234	-3.4681	0.000230791	DOWN
ENSMUSG00000041550	Serpina5	serine_or_cysteine_peptidase_inhibitor_clade_A_member_5	GO:0022414|GO:0005623|GO:0009987|GO:0005576|GO:0005488|GO:0000003|GO:0032991|GO:0016020|GO:0008152|GO:0043227|GO:0031090|GO:0019222|GO:0005886|GO:0071704|GO:0048523|GO:0043229|GO:0050794|GO:0005622|GO:0043167|GO:0009986|GO:0048609|GO:0071944|GO:0012505|GO:0030234|GO:0009892|GO:0044702|GO:0005615|GO:0008289|GO:0043234|GO:0005515|GO:1903561|GO:0044237|GO:0019953|GO:0036094|GO:0070062|GO:0002080|GO:…	reproductive process|cell|cellular process|extracellular region|binding|reproduction|macromolecular complex|membrane|metabolic process|membrane-bounded organelle|organelle membrane|regulation of metabolic process|plasma membrane|organic substance metabolic process|negative regulation of cellular process|intracellular organelle|regulation of cellular process|intracellular|ion binding|cell surface|…	K03913	protein C inhibitor[-]	mmu04610	Complement and coagulation cascades - Mus musculus (mouse)	12:104101113-104106137	2105	2326	5387	5782	53.3033	60.7342	142.013	149.685	57.0187	145.849	1.35497	0.000230988	UP
ENSMUSG00000047141	Zfp654	zinc_finger_protein_654	GO:0005623|GO:0009987|GO:0005488|GO:0008152|GO:0043227|GO:0019222|GO:0071704|GO:0043229|GO:0050794|GO:0006807|GO:0009058|GO:0005622|GO:0043167|GO:0044237|GO:0097159|GO:0046483|GO:1901360|GO:0044249|GO:0043169|GO:0003676|GO:0006725|GO:0006139|GO:0051171|GO:0043231|GO:0031323|GO:0005634|GO:0010468|GO:0016070|GO:0034645|GO:0046872|GO:0009059|GO:0003677|GO:0010467|GO:0051252|GO:0006351|GO:0032774|GO:…	cell|cellular process|binding|metabolic process|membrane-bounded organelle|regulation of metabolic process|organic substance metabolic process|intracellular organelle|regulation of cellular process|nitrogen compound metabolic process|biosynthetic process|intracellular|ion binding|cellular metabolic process|organic cyclic compound binding|heterocycle metabolic process|organic cyclic compound metab…	-	-	-	-	16:64780351-64786321	6759	5010	2947	2634	78.0495	59.655	35.428	31.0958	68.8522	33.2619	-1.04963	0.000231394	DOWN
ENSMUSG00000021258	Ccnk	cyclin_K	GO:0050896|GO:0005623|GO:0009987|GO:0005488|GO:0003824|GO:0032991|GO:0032502|GO:0008152|GO:0043227|GO:0019222|GO:0071704|GO:0048523|GO:0043229|GO:0016740|GO:0009893|GO:0050794|GO:0006807|GO:0009058|GO:0005622|GO:0030234|GO:0006950|GO:0051716|GO:0043234|GO:0048856|GO:0005515|GO:0044237|GO:0006793|GO:0033554|GO:0046483|GO:0050790|GO:1901360|GO:0044249|GO:0051702|GO:0019538|GO:0019207|GO:0043085|GO:…	response to stimulus|cell|cellular process|binding|catalytic activity|macromolecular complex|developmental process|metabolic process|membrane-bounded organelle|regulation of metabolic process|organic substance metabolic process|negative regulation of cellular process|intracellular organelle|transferase activity|positive regulation of metabolic process|regulation of cellular process|nitrogen compo…	-	-	-	-	12:108179738-108203359	14043	10230	5912	5741	292.656	219.834	128.266	122.316	256.245	125.291	-1.03224	0.000231394	DOWN
ENSMUSG00000030084	Plxna1	plexin_A1	GO:0050896|GO:0005623|GO:0009987|GO:0005576|GO:0023052|GO:0005488|GO:0004871|GO:0032991|GO:0016020|GO:0007610|GO:0032502|GO:0040007|GO:0040011|GO:0031224|GO:0043227|GO:0005886|GO:0009653|GO:0050795|GO:0043229|GO:0048870|GO:0009605|GO:0050794|GO:0038023|GO:0005622|GO:0071944|GO:0016043|GO:0051716|GO:0004872|GO:0016049|GO:0043234|GO:0048856|GO:0005515|GO:0048589|GO:1903561|GO:0040012|GO:0040008|GO:…	response to stimulus|cell|cellular process|extracellular region|signaling|binding|signal transducer activity|macromolecular complex|membrane|behavior|developmental process|growth|locomotion|intrinsic component of membrane|membrane-bounded organelle|plasma membrane|anatomical structure morphogenesis|regulation of behavior|intracellular organelle|cell motility|response to external stimulus|regulati…	K06820	plexin A[-]	mmu04360	Axon guidance - Mus musculus (mouse)	6:89316314-89362620	2925	4157	8886	9403	14.0616	20.6068	44.4729	46.2141	17.3342	45.3435	1.38727	0.000231394	UP
ENSMUSG00000062154	Tex33	testis_expressed_33	-	-	-	-	-	-	15:78378400-78395912	4266	393	259	182	166.346	15.8017	10.514	7.25537	91.0737	8.88471	-3.35764	0.000231752	DOWN
ENSMUSG00000021572	Cep72	centrosomal_protein_72	GO:0005623|GO:0009987|GO:0005488|GO:0043229|GO:0005622|GO:0051641|GO:0016043|GO:0005515|GO:0005737|GO:0042802|GO:0008104|GO:0007049|GO:0006996|GO:0007017|GO:0034613|GO:0007051|GO:0005815|GO:0031503|GO:0000226|GO:0007010|GO:0005856|GO:0005813|GO:0015630|GO:0034629|GO:0033566	cell|cellular process|binding|intracellular organelle|intracellular|cellular localization|cellular component organization|protein binding|cytoplasm|identical protein binding|protein localization|cell cycle|organelle organization|microtubule-based process|cellular protein localization|spindle organization|microtubule organizing center|protein complex localization|microtubule cytoskeleton organizat…	-	-	-	-	13:74036495-74062285	4421	3973	2219	1797	66.6396	61.7521	34.8216	27.6922	64.1959	31.2569	-1.03831	0.000231752	DOWN
ENSMUSG00000063889	Crem	cAMP_responsive_element_modulator	GO:0022414|GO:0050896|GO:0001071|GO:0005623|GO:0009987|GO:0048511|GO:0023052|GO:0005488|GO:0000003|GO:0032991|GO:0008152|GO:0042752|GO:0003700|GO:0043227|GO:0019222|GO:0071704|GO:0048523|GO:0043229|GO:0009893|GO:0050794|GO:0006807|GO:0009058|GO:0005622|GO:0048609|GO:0009892|GO:0007623|GO:0044702|GO:0051716|GO:0043234|GO:0005515|GO:0044237|GO:0019953|GO:0097159|GO:0032922|GO:0046483|GO:0005737|GO:…	reproductive process|response to stimulus|nucleic acid binding transcription factor activity|cell|cellular process|rhythmic process|signaling|binding|reproduction|macromolecular complex|metabolic process|regulation of circadian rhythm|transcription factor activity, sequence-specific DNA binding|membrane-bounded organelle|regulation of metabolic process|organic substance metabolic process|negative…	K09052	cAMP response element modulator[-]	mmu05166|mmu04261	HTLV-I infection - Mus musculus (mouse)|Adrenergic signaling in cardiomyocytes - Mus musculus (mouse)	18:3266048-3337748	2771	1682	927	796	6.71639	4.20384	2.33915	1.97247	5.46012	2.15581	-1.3407	0.000232577	DOWN
ENSMUSG00000023577	Iqcf3	IQ_motif_containing_F3	GO:0005488|GO:0005515	binding|protein binding	-	-	-	-	9:106503225-106561631	1865	72	38	39	38.6605	1.53901	0.820066	0.826503	20.0998	0.823284	-4.60964	0.000235752	DOWN
ENSMUSG00000029867	1700034O15Rik	RIKEN_cDNA_1700034O15_gene	GO:0005576	extracellular region	-	-	-	-	6:41684431-41685717	1164	143	60	59	85.9988	10.8943	4.61496	4.45646	48.4465	4.53571	-3.41699	0.00023637	DOWN
ENSMUSG00000031853	BC021891	cDNA_sequence_BC021891	GO:0050896|GO:0005623|GO:0009987|GO:0023052|GO:0005488|GO:0004871|GO:0003824|GO:0008152|GO:0019222|GO:0023051|GO:0071704|GO:0016740|GO:0005057|GO:0009893|GO:0050794|GO:0005622|GO:0043167|GO:0097367|GO:0051716|GO:0005515|GO:0044237|GO:0036094|GO:0097159|GO:0006793|GO:0050790|GO:0007154|GO:0019538|GO:0001882|GO:0043085|GO:0009967|GO:0009966|GO:0010646|GO:0004702|GO:0007165|GO:0000166|GO:0023014|GO:…	response to stimulus|cell|cellular process|signaling|binding|signal transducer activity|catalytic activity|metabolic process|regulation of metabolic process|regulation of signaling|organic substance metabolic process|transferase activity|receptor signaling protein activity|positive regulation of metabolic process|regulation of cellular process|intracellular|ion binding|carbohydrate derivative bin…	-	-	-	-	8:125910450-125947439	533	779	1929	2038	5.12649	7.72595	19.3154	20.0399	6.42622	19.6776	1.61452	0.000236372	UP
ENSMUSG00000090107	Gm11492	predicted_gene_11492	-	-	-	-	-	-	11:87566653-87569250	1535	115	53	56	42.6147	3.29206	1.53182	1.58939	22.9534	1.56061	-3.87853	0.000237902	DOWN
ENSMUSG00000059891	Tsks	testis_specific_serine_kinase_substrate	GO:0005623|GO:0009987|GO:0005488|GO:0003824|GO:0008152|GO:0043227|GO:0019222|GO:0071704|GO:0048523|GO:0043229|GO:0016740|GO:0050794|GO:0005622|GO:0012505|GO:0009892|GO:0005515|GO:0044237|GO:0006793|GO:0043086|GO:0005737|GO:0050790|GO:0031324|GO:0019538|GO:0030141|GO:0019899|GO:0001669|GO:0031982|GO:0043231|GO:0031323|GO:0016772|GO:0044092|GO:0032269|GO:0051346|GO:0019900|GO:0005815|GO:0043412|GO:…	cell|cellular process|binding|catalytic activity|metabolic process|membrane-bounded organelle|regulation of metabolic process|organic substance metabolic process|negative regulation of cellular process|intracellular organelle|transferase activity|regulation of cellular process|intracellular|endomembrane system|negative regulation of metabolic process|protein binding|cellular metabolic process|pho…	-	-	-	-	7:44943240-44958033	2439	241	129	121	64.6934	6.59154	3.56218	3.28118	35.6424	3.42168	-3.38082	0.000238425	DOWN
ENSMUSG00000058183	Mmel1	membrane_metallo_endopeptidase_like_1	GO:0005623|GO:0005576|GO:0003824|GO:0016020|GO:0008152|GO:0031224|GO:0043227|GO:0016787|GO:0071704|GO:0043229|GO:0005622|GO:0012505|GO:0005615|GO:0005783|GO:0005737|GO:0005794|GO:0008233|GO:0019538|GO:0043231|GO:0016021|GO:0006508|GO:0008237|GO:0004175|GO:0004222	cell|extracellular region|catalytic activity|membrane|metabolic process|intrinsic component of membrane|membrane-bounded organelle|hydrolase activity|organic substance metabolic process|intracellular organelle|intracellular|endomembrane system|extracellular space|endoplasmic reticulum|cytoplasm|Golgi apparatus|peptidase activity|protein metabolic process|intracellular membrane-bounded organelle|i…	-	-	-	-	4:154869585-154895528	1901	800	414	183	21.4629	9.31358	4.86615	2.1123	15.3882	3.48923	-2.14085	0.000238425	DOWN
ENSMUSG00000022629	Kif21a	kinesin_family_member_21A	GO:0005623|GO:0009987|GO:0005488|GO:0003824|GO:0032991|GO:0008152|GO:0016787|GO:0043229|GO:0005622|GO:0043167|GO:0097367|GO:0042995|GO:0043234|GO:0005515|GO:0036094|GO:0097159|GO:0005737|GO:0005874|GO:0005875|GO:0036477|GO:0001882|GO:0016817|GO:0008092|GO:0000166|GO:0043005|GO:0006928|GO:0043168|GO:0032403|GO:0007017|GO:0017076|GO:0008017|GO:0001883|GO:0030425|GO:0007018|GO:0030424|GO:0016818|GO:…	cell|cellular process|binding|catalytic activity|macromolecular complex|metabolic process|hydrolase activity|intracellular organelle|intracellular|ion binding|carbohydrate derivative binding|cell projection|protein complex|protein binding|small molecule binding|organic cyclic compound binding|cytoplasm|microtubule|microtubule associated complex|somatodendritic compartment|nucleoside binding|hydro…	-	-	-	-	15:90933276-91049948	1667	2001	4538	4912	14.0946	17.4456	39.9449	42.4594	15.7701	41.2022	1.38553	0.000238676	UP
ENSMUSG00000052371	Hoxd3os1	homeobox_D3_opposite_strand_1	-	-	-	-	-	-	2:74703248-74716130	2176	1390	731	659	34.3509	22.6264	12.0137	10.6356	28.4886	11.3246	-1.33092	0.000242185	DOWN
ENSMUSG00000066368	Actl11	actin_like_11	-	-	-	-	-	-	9:107928469-107932461	3345	180	120	86	45.8622	2.54479	1.71284	1.20547	24.2035	1.45916	-4.05201	0.000243682	DOWN
ENSMUSG00000038987	1700019L03Rik	RIKEN_cDNA_1700019L03_gene	-	-	-	-	-	-	2:32777381-32784428	1501	687	337	255	41.1079	19.4009	9.60848	7.13976	30.2544	8.37412	-1.85314	0.000244275	DOWN
ENSMUSG00000033983	Coil	coilin	GO:0005623|GO:0005488|GO:0003824|GO:0016020|GO:0008152|GO:0043227|GO:0043229|GO:0005622|GO:0016491|GO:0005515|GO:0005737|GO:0016667|GO:0055114|GO:0042802|GO:0008022|GO:0043231|GO:0005634|GO:0005654|GO:0005730|GO:0015036|GO:0031981|GO:0016604|GO:0001674|GO:0015030	cell|binding|catalytic activity|membrane|metabolic process|membrane-bounded organelle|intracellular organelle|intracellular|oxidoreductase activity|protein binding|cytoplasm|oxidoreductase activity, acting on a sulfur group of donors|oxidation-reduction process|identical protein binding|protein C-terminus binding|intracellular membrane-bounded organelle|nucleus|nucleoplasm|nucleolus|disulfide oxi…	-	-	-	-	11:88970252-88991613	2749	2374	1220	1095	36.1428	32.1847	16.6988	14.7183	34.1637	15.7086	-1.12091	0.000245224	DOWN
ENSMUSG00000049916	2610318N02Rik	RIKEN_cDNA_2610318N02_gene	-	-	-	-	-	-	16:17113399-17125106	2886	243	149	112	124.9	10.8441	6.71325	4.95545	67.8722	5.83435	-3.54018	0.000245394	DOWN
ENSMUSG00000031181	Ctag2	cancer_testis_antigen_2	-	-	-	-	-	-	X:65047644-65049014	305	35	10	4	19.5524	2.31362	0.667353	0.262165	10.933	0.464759	-4.55606	0.00024932	DOWN
ENSMUSG00000037852	Cpe	carboxypeptidase_E	GO:0050896|GO:0005623|GO:0009987|GO:0005576|GO:0023052|GO:0005488|GO:0003824|GO:0016020|GO:0032502|GO:0008152|GO:0043227|GO:0031090|GO:0016787|GO:0042445|GO:0009653|GO:0071704|GO:0043229|GO:0050794|GO:0006807|GO:0005622|GO:0043167|GO:0051641|GO:0012505|GO:0016043|GO:0051716|GO:0048856|GO:0005515|GO:1903561|GO:0044237|GO:0070062|GO:0030658|GO:0005737|GO:0098588|GO:0005794|GO:0012506|GO:0007154|GO:…	response to stimulus|cell|cellular process|extracellular region|signaling|binding|catalytic activity|membrane|developmental process|metabolic process|membrane-bounded organelle|organelle membrane|hydrolase activity|hormone metabolic process|anatomical structure morphogenesis|organic substance metabolic process|intracellular organelle|regulation of cellular process|nitrogen compound metabolic proc…	K01294	carboxypeptidase E[3.4.17.10]	mmu04940	Type I diabetes mellitus - Mus musculus (mouse)	8:64592558-64693040	2909	3747	8063	8695	76.3096	101.354	220.197	233.186	88.8317	226.691	1.35158	0.00024932	UP
ENSMUSG00000043036	Ccdc63	coiled_coil_domain_containing_63	-	-	-	-	-	-	5:122108040-122140823	2354	378	219	132	14.7503	2.44236	1.42862	0.8456	8.59634	1.13711	-2.91835	0.000249479	DOWN
ENSMUSG00000045915	Ccdc42	coiled_coil_domain_containing_42	GO:0005488|GO:0005515	binding|protein binding	-	-	-	-	11:68587021-68597966	2099	1352	709	617	46.5047	30.8875	16.3535	13.9755	38.6961	15.1645	-1.35149	0.000249479	DOWN
ENSMUSG00000050612	Txndc2	thioredoxin_domain_containing_2_spermatozoa_	GO:0016209|GO:0050896|GO:0005623|GO:0009987|GO:0003824|GO:0008152|GO:0040011|GO:0001520|GO:0016853|GO:0043227|GO:0071704|GO:0043229|GO:0004791|GO:0048870|GO:0050794|GO:0005929|GO:0005622|GO:0042995|GO:0006457|GO:0006950|GO:0016491|GO:0051716|GO:0044237|GO:0019725|GO:0006979|GO:0033554|GO:0005737|GO:0031514|GO:0042592|GO:0016651|GO:0016667|GO:0045454|GO:0055114|GO:0006790|GO:0036126|GO:0006928|GO:…	antioxidant activity|response to stimulus|cell|cellular process|catalytic activity|metabolic process|locomotion|outer dense fiber|isomerase activity|membrane-bounded organelle|organic substance metabolic process|intracellular organelle|thioredoxin-disulfide reductase activity|cell motility|regulation of cellular process|cilium|intracellular|cell projection|protein folding|response to stress|oxido…	-	-	-	-	17:65637505-65642204	4087	112	69	85	117.825	3.32944	2.07091	2.50523	60.5772	2.28807	-4.72657	0.000250982	DOWN
ENSMUSG00000025527	Satl1	spermidine_spermine_N1_acetyl_transferase_like_1	GO:0003824|GO:0008152|GO:0016740|GO:0016746|GO:0016747|GO:0016407|GO:0016410|GO:0008080	catalytic activity|metabolic process|transferase activity|transferase activity, transferring acyl groups|transferase activity, transferring acyl groups other than amino-acyl groups|acetyltransferase activity|N-acyltransferase activity|N-acetyltransferase activity	-	-	-	-	X:112384303-112406779	506	71	25	15	7.70994	1.11552	0.396572	0.233661	4.41273	0.315116	-3.80772	0.000250982	DOWN
ENSMUSG00000085593	4930589P08Rik	RIKEN_cDNA_4930589P08_gene	-	-	-	-	-	-	4:151376470-151379582	1195	745	324	268	60.3527	38.7977	17.0354	13.8376	49.5752	15.4365	-1.68327	0.000250982	DOWN
ENSMUSG00000055809	Dnaaf3	dynein_axonemal_assembly_factor_3	GO:0005623|GO:0009987|GO:0032502|GO:0048646|GO:0009653|GO:0005622|GO:0016043|GO:0048856|GO:0005737|GO:0048869|GO:0007507|GO:0006996|GO:0007389|GO:0007275|GO:0030030|GO:0048513|GO:0022607|GO:0007017|GO:0072359|GO:0035082|GO:0070286|GO:0042384|GO:0000226|GO:0032990|GO:0007010|GO:0000902|GO:0070925|GO:0006461|GO:0044782|GO:0072358|GO:0030031|GO:0048858|GO:0001578|GO:0009855|GO:0034622|GO:0043623|GO:…	cell|cellular process|developmental process|anatomical structure formation involved in morphogenesis|anatomical structure morphogenesis|intracellular|cellular component organization|anatomical structure development|cytoplasm|cellular developmental process|heart development|organelle organization|pattern specification process|multicellular organism development|cell projection organization|animal o…	-	-	-	-	7:4522933-4532453	2228	1345	709	654	54.8451	34.1402	18.1697	16.4588	44.4927	17.3143	-1.36161	0.000250982	DOWN
ENSMUSG00000028938	Galntl5	UDP_N_acetyl_alpha_D_galactosamine_polypeptide_N_acetylgalactosaminyltransferase_like_5	GO:0022414|GO:0005623|GO:0009987|GO:0005488|GO:0000003|GO:0016020|GO:0032502|GO:0031224|GO:0043227|GO:0031090|GO:0043229|GO:0005622|GO:0043167|GO:0048609|GO:0012505|GO:0003006|GO:0044702|GO:0048856|GO:0019953|GO:0005737|GO:0098588|GO:0043169|GO:0048869|GO:0048515|GO:0048468|GO:0007276|GO:0007281|GO:0043231|GO:0010008|GO:0005768|GO:0016021|GO:0007286|GO:0031902|GO:0046872|GO:0030154|GO:0005770|GO:…	reproductive process|cell|cellular process|binding|reproduction|membrane|developmental process|intrinsic component of membrane|membrane-bounded organelle|organelle membrane|intracellular organelle|intracellular|ion binding|multicellular organismal reproductive process|endomembrane system|developmental process involved in reproduction|single organism reproductive process|anatomical structure devel…	K00710	polypeptide N-acetylgalactosaminyltransferase[2.4.1.41]	mmu01100|mmu00512	Metabolic pathways - Mus musculus (mouse)|Mucin type O-Glycan biosynthesis - Mus musculus (mouse)	5:25181460-25220297	1912	114	70	36	48.4834	2.9808	1.84793	0.933265	25.7321	1.3906	-4.20979	0.000251486	DOWN
ENSMUSG00000040514	4921511H03Rik	RIKEN_cDNA_4921511H03_gene	-	-	-	-	-	-	5:7304119-7311491	1158	372	174	92	11.0428	3.65792	1.72743	0.896917	7.35036	1.31217	-2.48586	0.000251486	DOWN
ENSMUSG00000038298	Pdzk1	PDZ_domain_containing_1	GO:0005623|GO:0009987|GO:0005576|GO:0005488|GO:0016020|GO:0043227|GO:0005886|GO:0051050|GO:0045177|GO:0050794|GO:0071944|GO:0042995|GO:0005515|GO:1903561|GO:0070062|GO:0006810|GO:0055085|GO:0005102|GO:0016324|GO:0031253|GO:0031982|GO:0019904|GO:0032403|GO:0043270|GO:0034765|GO:0034220|GO:0005902|GO:0030165|GO:0006811|GO:0043269|GO:0005124|GO:0015697|GO:0045121|GO:0034767|GO:0031528|GO:0015711|GO:…	cell|cellular process|extracellular region|binding|membrane|membrane-bounded organelle|plasma membrane|positive regulation of transport|apical part of cell|regulation of cellular process|cell periphery|cell projection|protein binding|extracellular vesicle|extracellular exosome|transport|transmembrane transport|receptor binding|apical plasma membrane|cell projection membrane|vesicle|protein domain…	-	-	-	-	3:96829284-96870926	1647	160	90	54	14.5549	1.458	0.828011	0.48788	8.00646	0.657945	-3.60513	0.000252629	DOWN
ENSMUSG00000040794	C1qtnf4	C1q_and_tumor_necrosis_factor_related_protein_4	GO:0005576|GO:0005488|GO:0005615|GO:0005515|GO:0005102|GO:0005125	extracellular region|binding|extracellular space|protein binding|receptor binding|cytokine activity	-	-	-	-	2:90885860-90890525	2506	2035	1065	914	106.353	89.054	47.054	39.6563	97.7034	43.3551	-1.17221	0.000252668	DOWN
ENSMUSG00000107280	Gm9495	predicted_gene_9495	GO:0005488|GO:0005515	binding|protein binding	-	-	-	-	8:69427980-69453565	186	64	13	10	4.05368	1.43827	0.294949	0.222819	2.74598	0.258884	-3.40694	0.000252862	DOWN
ENSMUSG00000028801	Stpg1	sperm_tail_PG_rich_repeat_containing_1	GO:0005623|GO:0009987|GO:0043227|GO:0043229|GO:0005622|GO:0005737|GO:0008219|GO:0043231|GO:0005634|GO:0012501|GO:0006915	cell|cellular process|membrane-bounded organelle|intracellular organelle|intracellular|cytoplasm|cell death|intracellular membrane-bounded organelle|nucleus|programmed cell death|apoptotic process	-	-	-	-	4:135494790-135537803	2151	549	298	217	34.4328	9.06203	4.96624	3.55132	21.7474	4.25878	-2.35233	0.000253038	DOWN
[truncated: 2,576 more rows]
