# Supplementary material for: Deletion of Hnrnpk Gene Causes Infertility in Male Mice by Disrupting Spermatogenesis
Source: Cells. 2022 Apr 9;11(8):1277. doi: 10.3390/cells11081277 (PMC9028439; doi:10.3390/cells11081277)
Supplement: Supplementary file 1 [file cells-11-01277-s001.zip › Supplementary Table S4. The significant dys-regulated gene transcripts as determined by RNA-seq in Hnrnpk cKO testes at P28.xlsx]

## Sheet: Sheet1
Supplementary Table S4. The significant dys-regulated gene transcripts as determined by RNA-seq in Hnrnpk cKO testes at P28.
gene id	gene name	description	GO_id	GO_term	KO_ID	KO_Description	kegg_id	kegg_term	locus	WT-1_count	W-T1_count	cKO-1_count	cKO-2_count	WT-1_FPKM	WT-1_FPKM	cKO-1_FPKM	cKO-2_FPKM	WT	cKO	log2FC(cKO vs WT)	Q-value	regulated
ENSMUSG00000032554	Trf	transferrin	GO:0050896|GO:0005215|GO:0005623|GO:0009987|GO:0005576|GO:0023052|GO:0005488|GO:0002376|GO:0032991|GO:0016020|GO:0032502|GO:0008152|GO:0040011|GO:0043227|GO:0005905|GO:0031090|GO:0019222|GO:0005886|GO:0023051|GO:0071704|GO:0043229|GO:0051050|GO:0048870|GO:0009893|GO:0045177|GO:0050794|GO:0006807|GO:0009058|GO:0005622|GO:0043167|GO:0009986|GO:0071944|GO:0012505|GO:0016043|GO:0045178|GO:0006950|GO:…	response to stimulus|transporter activity|cell|cellular process|extracellular region|signaling|binding|immune system process|macromolecular complex|membrane|developmental process|metabolic process|locomotion|membrane-bounded organelle|coated pit|organelle membrane|regulation of metabolic process|plasma membrane|regulation of signaling|organic substance metabolic process|intracellular organelle|po…	K14736	transferrin[-]	mmu04066|mmu04978	HIF-1 signaling pathway - Mus musculus (mouse)|Mineral absorption - Mus musculus (mouse)	9:103204001-103230444	126	153	2052	1583	1.5268	1.51851	20.373	18.4856	1.52265	19.4293	3.67358	9.82844e-85	UP
ENSMUSG00000051391	Ywhag	tyrosine_3_monooxygenase_tryptophan_5_monooxygenase_activation_protein_gamma_polypeptide	GO:0050896|GO:0030054|GO:0005623|GO:0009987|GO:0005576|GO:0023052|GO:0005488|GO:0003824|GO:0016020|GO:0032502|GO:0008152|GO:0043227|GO:0031090|GO:0023051|GO:0043229|GO:0050794|GO:0005622|GO:0051641|GO:0016491|GO:0051716|GO:0030055|GO:0048856|GO:0005515|GO:1903561|GO:0050793|GO:0043209|GO:0097159|GO:0070062|GO:0045595|GO:0006810|GO:0009725|GO:0005737|GO:0005912|GO:0012506|GO:0007154|GO:0010646|GO:…	response to stimulus|cell junction|cell|cellular process|extracellular region|signaling|binding|catalytic activity|membrane|developmental process|metabolic process|membrane-bounded organelle|organelle membrane|regulation of signaling|intracellular organelle|regulation of cellular process|intracellular|cellular localization|oxidoreductase activity|cellular response to stimulus|cell-substrate junct…	K16198	14-3-3 protein gamma/eta[-]	mmu04151|mmu05203|mmu05169|mmu04390|mmu04110|mmu04114	PI3K-Akt signaling pathway - Mus musculus (mouse)|Viral carcinogenesis - Mus musculus (mouse)|Epstein-Barr virus infection - Mus musculus (mouse)|Hippo signaling pathway - Mus musculus (mouse)|Cell cycle - Mus musculus (mouse)|Oocyte meiosis - Mus musculus (mouse)	5:135908409-135934616	284	355	2520	2049	2.04368	2.09237	14.8581	14.2095	2.06802	14.5338	2.81309	1.20198e-60	UP
ENSMUSG00000100721	Gm9271	predicted_gene_9271	-	-	-	-	-	-	7:39362598-39366398	1386	1501	281	259	32.7432	29.0438	5.43917	5.89656	30.8935	5.66786	-2.44643	5.48989e-58	DOWN
ENSMUSG00000024107	Lhcgr	luteinizing_hormone_choriogonadotropin_receptor	GO:0022414|GO:0050896|GO:0005623|GO:0009987|GO:0048511|GO:0023052|GO:0005488|GO:0000003|GO:0004871|GO:0016020|GO:0032502|GO:0008152|GO:0031224|GO:0019222|GO:0005886|GO:0042445|GO:0023051|GO:0071704|GO:0009893|GO:0050794|GO:0006807|GO:0009058|GO:0038023|GO:0048609|GO:0071944|GO:0042562|GO:0003006|GO:0044702|GO:0022602|GO:0051716|GO:0004872|GO:0042698|GO:0048856|GO:0044237|GO:0019953|GO:0035295|GO:…	reproductive process|response to stimulus|cell|cellular process|rhythmic process|signaling|binding|reproduction|signal transducer activity|membrane|developmental process|metabolic process|intrinsic component of membrane|regulation of metabolic process|plasma membrane|hormone metabolic process|regulation of signaling|organic substance metabolic process|positive regulation of metabolic process|regu…	K04248	luteinizing hormone/choriogonadotropin receptor[-]	mmu04080|mmu04020|mmu04917|mmu04913	Neuroactive ligand-receptor interaction - Mus musculus (mouse)|Calcium signaling pathway - Mus musculus (mouse)|Prolactin signaling pathway - Mus musculus (mouse)|Ovarian steroidogenesis - Mus musculus (mouse)	17:88741549-88791976	202	194	1848	1906	4.82257	3.79352	36.149	43.8522	4.30805	40.0006	3.21492	6.30123e-57	UP
ENSMUSG00000033491	Prss35	protease_serine_35	GO:0005623|GO:0005576|GO:0003824|GO:0008152|GO:0043227|GO:0016787|GO:0071704|GO:0043229|GO:0005622|GO:0005737|GO:0008233|GO:0019538|GO:0017171|GO:0043231|GO:0008236|GO:0006508|GO:0005739|GO:0004252|GO:0004175	cell|extracellular region|catalytic activity|metabolic process|membrane-bounded organelle|hydrolase activity|organic substance metabolic process|intracellular organelle|intracellular|cytoplasm|peptidase activity|protein metabolic process|serine hydrolase activity|intracellular membrane-bounded organelle|serine-type peptidase activity|proteolysis|mitochondrion|serine-type endopeptidase activity|en…	-	-	-	-	9:86743649-86758443	689	711	4741	4744	6.46374	5.46323	36.442	42.8896	5.96349	39.6658	2.73367	8.06228e-55	UP
ENSMUSG00000032968	Inha	inhibin_alpha	GO:0022414|GO:0050896|GO:0005623|GO:0009987|GO:0048511|GO:0005576|GO:0023052|GO:0005488|GO:0000003|GO:0032991|GO:0016020|GO:0032502|GO:0008152|GO:0019222|GO:0005886|GO:0023051|GO:0071704|GO:0048523|GO:0044297|GO:0009893|GO:0050794|GO:0009058|GO:0005929|GO:0005622|GO:0048609|GO:0051641|GO:0071944|GO:0042995|GO:0003006|GO:0044702|GO:0022602|GO:0051716|GO:0005615|GO:0043234|GO:0051051|GO:0042698|GO:…	reproductive process|response to stimulus|cell|cellular process|rhythmic process|extracellular region|signaling|binding|reproduction|macromolecular complex|membrane|developmental process|metabolic process|regulation of metabolic process|plasma membrane|regulation of signaling|organic substance metabolic process|negative regulation of cellular process|cell body|positive regulation of metabolic pro…	-	-	-	-	1:75507077-75510366	1812	2321	11586	10577	74.8762	78.5553	392.272	421.202	76.7158	406.737	2.4065	2.53381e-53	UP
ENSMUSG00000026840	Lamc3	laminin_gamma_3	GO:0009987|GO:0005576|GO:0005488|GO:0031012|GO:0032502|GO:0007155|GO:0009653|GO:0005578|GO:0016043|GO:0005604|GO:0048856|GO:0005515|GO:0007423|GO:0060041|GO:0048869|GO:0050877|GO:0048468|GO:0007275|GO:0048513|GO:0007399|GO:0000904|GO:0021782|GO:0000902|GO:0030154|GO:0007417|GO:0001654|GO:0007600|GO:0043010|GO:0010001|GO:0048708|GO:0022008|GO:0050953|GO:0014002|GO:0042063|GO:0007601	cellular process|extracellular region|binding|extracellular matrix|developmental process|cell adhesion|anatomical structure morphogenesis|proteinaceous extracellular matrix|cellular component organization|basement membrane|anatomical structure development|protein binding|sensory organ development|retina development in camera-type eye|cellular developmental process|neurological system process|cell…	K06247	laminin, gamma 3[-]	mmu05200|mmu04151|mmu04510|mmu05145|mmu05146|mmu05222|mmu04512	Pathways in cancer - Mus musculus (mouse)|PI3K-Akt signaling pathway - Mus musculus (mouse)|Focal adhesion - Mus musculus (mouse)|Toxoplasmosis - Mus musculus (mouse)|Amoebiasis - Mus musculus (mouse)|Small cell lung cancer - Mus musculus (mouse)|ECM-receptor interaction - Mus musculus (mouse)	2:31887291-31946539	627	802	4231	3476	5.61752	5.88527	31.059	30.0123	5.7514	30.5357	2.40851	1.33167e-50	UP
ENSMUSG00000000223	Drp2	dystrophin_related_protein_2	GO:0005623|GO:0009987|GO:0005488|GO:0016020|GO:0032502|GO:0005886|GO:0043229|GO:0005622|GO:0043167|GO:0071944|GO:0016043|GO:0042995|GO:0048856|GO:0005515|GO:0005737|GO:0036477|GO:0043169|GO:0050808|GO:0043005|GO:0007275|GO:0007399|GO:0030425|GO:0046872|GO:0007417|GO:0005856|GO:0046914|GO:0008270	cell|cellular process|binding|membrane|developmental process|plasma membrane|intracellular organelle|intracellular|ion binding|cell periphery|cellular component organization|cell projection|anatomical structure development|protein binding|cytoplasm|somatodendritic compartment|cation binding|synapse organization|neuron projection|multicellular organism development|nervous system development|dendri…	-	-	-	-	X:134404551-134456573	223	243	1606	1489	1.14411	1.02113	6.7511	7.36204	1.08262	7.05657	2.70444	6.24783e-48	UP
ENSMUSG00000001435	Col18a1	collagen_type_XVIII_alpha_1	GO:0050896|GO:0009987|GO:0005576|GO:0005198|GO:0005488|GO:0031012|GO:0032991|GO:0032502|GO:0040011|GO:0048646|GO:0043227|GO:0007155|GO:0009653|GO:0005578|GO:0048870|GO:0050794|GO:0043167|GO:0016043|GO:0006950|GO:0005615|GO:0005604|GO:0043234|GO:0040017|GO:0048856|GO:0005515|GO:1903561|GO:0040012|GO:0008283|GO:0070062|GO:0051272|GO:0009888|GO:2000147|GO:0010035|GO:0008219|GO:0043169|GO:0042802|GO:…	response to stimulus|cellular process|extracellular region|structural molecule activity|binding|extracellular matrix|macromolecular complex|developmental process|locomotion|anatomical structure formation involved in morphogenesis|membrane-bounded organelle|cell adhesion|anatomical structure morphogenesis|proteinaceous extracellular matrix|cell motility|regulation of cellular process|ion binding|c…	K06823	collagen, type XVIII, alpha[-]	mmu04974	Protein digestion and absorption - Mus musculus (mouse)	10:77052178-77166548	533	740	3716	3320	2.89723	3.2946	16.5501	17.3915	3.09591	16.9708	2.45461	6.76307e-48	UP
ENSMUSG00000052911	Lamb2	laminin_beta_2	GO:0050896|GO:0009987|GO:0005576|GO:0045202|GO:0005488|GO:0031012|GO:0032991|GO:0032502|GO:0040007|GO:0040011|GO:0043227|GO:0007155|GO:0009653|GO:0005578|GO:0005605|GO:0009605|GO:0043256|GO:0016043|GO:0006950|GO:0051716|GO:0016049|GO:0005604|GO:0043234|GO:0048856|GO:0005515|GO:0048589|GO:1903561|GO:0070062|GO:0033554|GO:0009611|GO:0009888|GO:0072006|GO:0001822|GO:0050839|GO:0007423|GO:0050808|GO:…	response to stimulus|cellular process|extracellular region|synapse|binding|extracellular matrix|macromolecular complex|developmental process|growth|locomotion|membrane-bounded organelle|cell adhesion|anatomical structure morphogenesis|proteinaceous extracellular matrix|basal lamina|response to external stimulus|laminin complex|cellular component organization|response to stress|cellular response t…	K06243	laminin, beta 2[-]	mmu05200|mmu04151|mmu04510|mmu05145|mmu05146|mmu05222|mmu04512	Pathways in cancer - Mus musculus (mouse)|PI3K-Akt signaling pathway - Mus musculus (mouse)|Focal adhesion - Mus musculus (mouse)|Toxoplasmosis - Mus musculus (mouse)|Amoebiasis - Mus musculus (mouse)|Small cell lung cancer - Mus musculus (mouse)|ECM-receptor interaction - Mus musculus (mouse)	9:108479736-108490530	926	1264	6116	5592	7.55356	8.44506	40.8767	43.9592	7.99931	42.418	2.40673	8.33217e-48	UP
ENSMUSG00000030530	Furin	furin_paired_basic_amino_acid_cleaving_enzyme_	GO:0050896|GO:0005623|GO:0009987|GO:0005576|GO:0023052|GO:0005488|GO:0003824|GO:0016020|GO:0032502|GO:0008152|GO:0040011|GO:0031224|GO:0043227|GO:0005789|GO:0031090|GO:0016787|GO:0019222|GO:0005886|GO:0042445|GO:0023051|GO:0071704|GO:0048523|GO:0043229|GO:0048870|GO:0050794|GO:0006807|GO:0009058|GO:0005622|GO:0043167|GO:0009986|GO:0071944|GO:0012505|GO:0030234|GO:0009892|GO:0051716|GO:0005615|GO:…	response to stimulus|cell|cellular process|extracellular region|signaling|binding|catalytic activity|membrane|developmental process|metabolic process|locomotion|intrinsic component of membrane|membrane-bounded organelle|endoplasmic reticulum membrane|organelle membrane|hydrolase activity|regulation of metabolic process|plasma membrane|hormone metabolic process|regulation of signaling|organic subs…	K01349	furin[3.4.21.75]	mmu05164	Influenza A - Mus musculus (mouse)	7:80388585-80405436	328	432	2317	2013	1.26426	1.36384	7.31741	7.47738	1.31405	7.39739	2.493	1.89379e-47	UP
ENSMUSG00000075254	Heg1	HEG_homolog_1_zebrafish_	GO:0030054|GO:0005623|GO:0009987|GO:0005488|GO:0016020|GO:0032502|GO:0040007|GO:0031224|GO:0005911|GO:0005886|GO:0009653|GO:0043167|GO:0009986|GO:0071944|GO:0016043|GO:0048856|GO:0005515|GO:0048589|GO:0035264|GO:0035295|GO:0009791|GO:0001819|GO:0009888|GO:0035265|GO:0003013|GO:0001945|GO:0043169|GO:0001816|GO:0048869|GO:0030323|GO:0055017|GO:0001817|GO:0003205|GO:0007507|GO:0048468|GO:0061061|GO:…	cell junction|cell|cellular process|binding|membrane|developmental process|growth|intrinsic component of membrane|cell-cell junction|plasma membrane|anatomical structure morphogenesis|ion binding|cell surface|cell periphery|cellular component organization|anatomical structure development|protein binding|developmental growth|multicellular organism growth|tube development|post-embryonic development…	-	-	-	-	16:33684466-33771576	1218	1598	7312	7060	3.94735	4.2418	19.4161	22.0498	4.09457	20.733	2.34014	1.05367e-46	UP
ENSMUSG00000003534	Ddr1	discoidin_domain_receptor_family_member_1	GO:0022414|GO:0050896|GO:0005623|GO:0009987|GO:0005576|GO:0023052|GO:0005488|GO:0000003|GO:0004871|GO:0003824|GO:0032991|GO:0016020|GO:0032502|GO:0008152|GO:0040007|GO:0040011|GO:0031224|GO:0043227|GO:0007155|GO:0005886|GO:0009653|GO:0071704|GO:0048523|GO:0016740|GO:0048870|GO:0050794|GO:0038023|GO:0043167|GO:0097367|GO:0071944|GO:0016043|GO:0006950|GO:0044702|GO:0051716|GO:0005615|GO:0004872|GO:…	reproductive process|response to stimulus|cell|cellular process|extracellular region|signaling|binding|reproduction|signal transducer activity|catalytic activity|macromolecular complex|membrane|developmental process|metabolic process|growth|locomotion|intrinsic component of membrane|membrane-bounded organelle|cell adhesion|plasma membrane|anatomical structure morphogenesis|organic substance metab…	-	-	-	-	17:35681567-35704621	417	486	2453	2216	3.76205	3.5912	18.1323	19.2664	3.67663	18.6993	2.34653	3.14029e-45	UP
ENSMUSG00000038777	Sema6c	sema_domain_transmembrane_domain_TM_and_cytoplasmic_domain_semaphorin_6C	GO:0050896|GO:0005623|GO:0009987|GO:0023052|GO:0005488|GO:0045499|GO:0016020|GO:0007610|GO:0032502|GO:0040007|GO:0040011|GO:0031224|GO:0005886|GO:0009653|GO:0050795|GO:0048523|GO:0048870|GO:0009605|GO:0048521|GO:0050794|GO:0071944|GO:0016043|GO:0040013|GO:0051716|GO:0016049|GO:0045926|GO:0040017|GO:0048856|GO:0005515|GO:0048589|GO:0040012|GO:0040008|GO:0050793|GO:0045595|GO:0048638|GO:0051272|GO:…	response to stimulus|cell|cellular process|signaling|binding|chemorepellent activity|membrane|behavior|developmental process|growth|locomotion|intrinsic component of membrane|plasma membrane|anatomical structure morphogenesis|regulation of behavior|negative regulation of cellular process|cell motility|response to external stimulus|negative regulation of behavior|regulation of cellular process|cel…	K06842	semaphorin 6[-]	mmu04360	Axon guidance - Mus musculus (mouse)	3:95160457-95174024	503	649	3050	2857	2.25826	2.38652	11.2195	12.3611	2.32239	11.7903	2.34392	1.49201e-44	UP
ENSMUSG00000028108	Ecm1	extracellular_matrix_protein_1	GO:0050896|GO:0009987|GO:0005576|GO:0023052|GO:0005488|GO:0004871|GO:0031012|GO:0002376|GO:0032502|GO:0008152|GO:0040011|GO:0048646|GO:0043227|GO:0006955|GO:0019222|GO:0023051|GO:0009653|GO:0005578|GO:0071704|GO:0048523|GO:0050900|GO:0048870|GO:0050794|GO:0006807|GO:0009058|GO:0009892|GO:0006950|GO:0050840|GO:0051716|GO:0005615|GO:0048856|GO:0005515|GO:1903561|GO:0044237|GO:0040012|GO:0050793|GO:…	response to stimulus|cellular process|extracellular region|signaling|binding|signal transducer activity|extracellular matrix|immune system process|developmental process|metabolic process|locomotion|anatomical structure formation involved in morphogenesis|membrane-bounded organelle|immune response|regulation of metabolic process|regulation of signaling|anatomical structure morphogenesis|proteinace…	-	-	-	-	3:95734147-95739569	321	527	2923	2535	4.07437	5.47874	30.3985	31.0081	4.77656	30.7033	2.68435	1.49201e-44	UP
ENSMUSG00000046687	Gm5424	predicted_gene_5424	GO:0005623|GO:0009987|GO:0005488|GO:0003824|GO:0008152|GO:0071704|GO:0016874|GO:0006807|GO:0009058|GO:0005622|GO:0043167|GO:0097367|GO:0044237|GO:0036094|GO:0097159|GO:0005737|GO:0044249|GO:0001882|GO:0000166|GO:0006082|GO:0006520|GO:0043168|GO:0017076|GO:0001883|GO:0004055|GO:0000050|GO:0008652|GO:0000053|GO:0032549|GO:0019752|GO:0005524|GO:0072350|GO:0006525|GO:0006526	cell|cellular process|binding|catalytic activity|metabolic process|organic substance metabolic process|ligase activity|nitrogen compound metabolic process|biosynthetic process|intracellular|ion binding|carbohydrate derivative binding|cellular metabolic process|small molecule binding|organic cyclic compound binding|cytoplasm|cellular biosynthetic process|nucleoside binding|nucleotide binding|organ…	-	-	-	-	10:62071015-62072609	328	322	2883	1906	12.534	10.0783	90.2671	70.1911	11.3062	80.2291	2.82701	2.54992e-44	UP
ENSMUSG00000020473	Aebp1	AE_binding_protein_1	GO:0001071|GO:0000988|GO:0005623|GO:0009987|GO:0005576|GO:0005488|GO:0031012|GO:0003824|GO:0008152|GO:0003700|GO:0043227|GO:0016787|GO:0019222|GO:0071704|GO:0048523|GO:0043229|GO:0050794|GO:0006807|GO:0009058|GO:0005622|GO:0043167|GO:0009892|GO:0005615|GO:0005515|GO:1903561|GO:0044237|GO:0000989|GO:0097159|GO:0070062|GO:0046483|GO:0005737|GO:0000981|GO:1901360|GO:0031324|GO:0009890|GO:0008233|GO:…	nucleic acid binding transcription factor activity|transcription factor activity, protein binding|cell|cellular process|extracellular region|binding|extracellular matrix|catalytic activity|metabolic process|transcription factor activity, sequence-specific DNA binding|membrane-bounded organelle|hydrolase activity|regulation of metabolic process|organic substance metabolic process|negative regulati…	-	-	-	-	11:5861947-5872088	369	525	2695	2169	5.04844	5.88307	30.2104	28.5977	5.46575	29.4041	2.42752	7.33808e-44	UP
ENSMUSG00000033161	Atp1a1	ATPase_Na+_K+_transporting_alpha_1_polypeptide	GO:0050896|GO:0005215|GO:0030054|GO:0005623|GO:0009987|GO:0005576|GO:0045202|GO:0005488|GO:0003824|GO:0032991|GO:0016020|GO:0008152|GO:0031224|GO:0043227|GO:0005911|GO:0016787|GO:0019222|GO:0005886|GO:0042445|GO:0071704|GO:0048523|GO:0043229|GO:0045177|GO:0009605|GO:0050794|GO:0009058|GO:0005622|GO:0043167|GO:0097367|GO:0071944|GO:0042562|GO:0012505|GO:0042995|GO:0009892|GO:0051716|GO:0008289|GO:…	response to stimulus|transporter activity|cell junction|cell|cellular process|extracellular region|synapse|binding|catalytic activity|macromolecular complex|membrane|metabolic process|intrinsic component of membrane|membrane-bounded organelle|cell-cell junction|hydrolase activity|regulation of metabolic process|plasma membrane|hormone metabolic process|organic substance metabolic process|negative…	K01539	sodium/potassium-transporting ATPase subunit alpha[3.6.3.9]	mmu04024|mmu04022|mmu04261|mmu04919|mmu04972|mmu04974|mmu04911|mmu04260|mmu04970|mmu04971|mmu04918|mmu04976|mmu04961|mmu04973|mmu04978|mmu04960|mmu04964	cAMP signaling pathway - Mus musculus (mouse)|cGMP-PKG signaling pathway - Mus musculus (mouse)|Adrenergic signaling in cardiomyocytes - Mus musculus (mouse)|Thyroid hormone signaling pathway - Mus musculus (mouse)|Pancreatic secretion - Mus musculus (mouse)|Protein digestion and absorption - Mus musculus (mouse)|Insulin secretion - Mus musculus (mouse)|Cardiac muscle contraction - Mus musculus (…	3:101576219-101604684	1982	2283	10433	8415	23.4298	22.1048	101.051	95.8652	22.7673	98.4583	2.11255	2.10971e-42	UP
ENSMUSG00000076441	Ass1	argininosuccinate_synthetase_1	GO:0050896|GO:0005623|GO:0009987|GO:0005576|GO:0005488|GO:0003824|GO:0008152|GO:0043227|GO:0007155|GO:0019222|GO:0071704|GO:0048523|GO:0043229|GO:0016874|GO:0009893|GO:0050794|GO:0006807|GO:0009058|GO:0005622|GO:0043167|GO:0097367|GO:0006950|GO:0051716|GO:0005515|GO:1903561|GO:0044237|GO:0036094|GO:0043209|GO:0097159|GO:0070062|GO:2001057|GO:0033554|GO:0072593|GO:0005737|GO:0030155|GO:0007162|GO:…	response to stimulus|cell|cellular process|extracellular region|binding|catalytic activity|metabolic process|membrane-bounded organelle|cell adhesion|regulation of metabolic process|organic substance metabolic process|negative regulation of cellular process|intracellular organelle|ligase activity|positive regulation of metabolic process|regulation of cellular process|nitrogen compound metabolic p…	K01940	argininosuccinate synthase[6.3.4.5]	mmu01100|mmu01230	Metabolic pathways - Mus musculus (mouse)|Biosynthesis of amino acids - Mus musculus (mouse)	2:31470207-31520672	197	251	1972	1295	4.05926	4.23613	33.2931	25.7153	4.14769	29.5042	2.83054	2.47799e-42	UP
ENSMUSG00000005373	Mlxipl	MLX_interacting_protein_like	GO:0050896|GO:0001071|GO:0005623|GO:0009987|GO:0023052|GO:0005488|GO:0032991|GO:0008152|GO:0003700|GO:0043227|GO:0019222|GO:0071704|GO:0048523|GO:0043229|GO:0009893|GO:0050794|GO:0006807|GO:0009058|GO:0005622|GO:0009892|GO:0051716|GO:0032844|GO:0043234|GO:0005515|GO:0044237|GO:0008283|GO:0009056|GO:0097159|GO:0019725|GO:0006793|GO:0006091|GO:0046483|GO:2000505|GO:0005737|GO:0000981|GO:0048871|GO:…	response to stimulus|nucleic acid binding transcription factor activity|cell|cellular process|signaling|binding|macromolecular complex|metabolic process|transcription factor activity, sequence-specific DNA binding|membrane-bounded organelle|regulation of metabolic process|organic substance metabolic process|negative regulation of cellular process|intracellular organelle|positive regulation of met…	K09113	MAX-like protein X[-]	mmu04932|mmu04931	Non-alcoholic fatty liver disease (NAFLD) - Mus musculus (mouse)|Insulin resistance - Mus musculus (mouse)	5:135089890-135138382	348	393	2041	1823	2.37976	2.20121	11.4358	12.0139	2.29049	11.7248	2.35584	3.77671e-42	UP
ENSMUSG00000029309	Sparcl1	SPARC_like_1	GO:0050896|GO:0009987|GO:0005576|GO:0023052|GO:0005488|GO:0031012|GO:0043227|GO:0005578|GO:0050794|GO:0043167|GO:0051716|GO:0005615|GO:0005515|GO:1903561|GO:0070062|GO:0007154|GO:0043169|GO:0007165|GO:0031982|GO:0046872|GO:0005509	response to stimulus|cellular process|extracellular region|signaling|binding|extracellular matrix|membrane-bounded organelle|proteinaceous extracellular matrix|regulation of cellular process|ion binding|cellular response to stimulus|extracellular space|protein binding|extracellular vesicle|extracellular exosome|cell communication|cation binding|signal transduction|vesicle|metal ion binding|calciu…	-	-	-	-	5:104079111-104113733	939	1102	5045	4243	16.1948	15.5671	71.2919	70.5223	15.881	70.9071	2.15863	4.35196e-42	UP
ENSMUSG00000020019	Ntn4	netrin_4	GO:0005623|GO:0009987|GO:0005576|GO:0023052|GO:0005488|GO:0031012|GO:0016020|GO:0032502|GO:0005886|GO:0009653|GO:0005578|GO:0071944|GO:0050840|GO:0005604|GO:0048856|GO:0005515|GO:0050793|GO:0009888|GO:0035426|GO:0007154|GO:0048732|GO:0001763|GO:0043236|GO:0048869|GO:0060688|GO:0048468|GO:0009887|GO:0048729|GO:0007275|GO:0048513|GO:0007431|GO:0043237|GO:0007399|GO:0060693|GO:0030154|GO:0035272|GO:…	cell|cellular process|extracellular region|signaling|binding|extracellular matrix|membrane|developmental process|plasma membrane|anatomical structure morphogenesis|proteinaceous extracellular matrix|cell periphery|extracellular matrix binding|basement membrane|anatomical structure development|protein binding|regulation of developmental process|tissue development|extracellular matrix-cell signalin…	K06845	netrin 4[-]	mmu04360	Axon guidance - Mus musculus (mouse)	10:93640681-93747207	120	148	979	869	1.72991	1.74751	11.5636	12.0727	1.73871	11.8182	2.76492	2.85215e-41	UP
ENSMUSG00000041329	Atp1b2	ATPase_Na+_K+_transporting_beta_2_polypeptide	GO:0005215|GO:0005623|GO:0009987|GO:0005488|GO:0003824|GO:0032991|GO:0016020|GO:0008152|GO:0031224|GO:0016787|GO:0007155|GO:0019222|GO:0005886|GO:0051050|GO:0009893|GO:0045177|GO:0050794|GO:0005622|GO:0071944|GO:0030234|GO:0043234|GO:0005515|GO:0022857|GO:0090533|GO:0019725|GO:0006810|GO:0005737|GO:0050790|GO:0022891|GO:0042592|GO:0032411|GO:0055085|GO:0043085|GO:0008047|GO:1902495|GO:0042391|GO:…	transporter activity|cell|cellular process|binding|catalytic activity|macromolecular complex|membrane|metabolic process|intrinsic component of membrane|hydrolase activity|cell adhesion|regulation of metabolic process|plasma membrane|positive regulation of transport|positive regulation of metabolic process|apical part of cell|regulation of cellular process|intracellular|cell periphery|enzyme regul…	K01540	sodium/potassium-transporting ATPase subunit beta[-]	mmu04024|mmu04022|mmu04261|mmu04919|mmu04972|mmu04974|mmu04911|mmu04260|mmu04970|mmu04971|mmu04918|mmu04976|mmu04961|mmu04973|mmu04978|mmu04960|mmu04964	cAMP signaling pathway - Mus musculus (mouse)|cGMP-PKG signaling pathway - Mus musculus (mouse)|Adrenergic signaling in cardiomyocytes - Mus musculus (mouse)|Thyroid hormone signaling pathway - Mus musculus (mouse)|Pancreatic secretion - Mus musculus (mouse)|Protein digestion and absorption - Mus musculus (mouse)|Insulin secretion - Mus musculus (mouse)|Cardiac muscle contraction - Mus musculus (…	11:69599736-69605942	1264	1752	7295	6697	9.56087	10.8542	45.2109	48.8172	10.2076	47.0141	2.20346	7.27301e-41	UP
ENSMUSG00000037852	Cpe	carboxypeptidase_E	GO:0050896|GO:0005623|GO:0009987|GO:0005576|GO:0023052|GO:0005488|GO:0003824|GO:0016020|GO:0032502|GO:0008152|GO:0043227|GO:0031090|GO:0016787|GO:0042445|GO:0009653|GO:0071704|GO:0043229|GO:0050794|GO:0006807|GO:0005622|GO:0043167|GO:0051641|GO:0012505|GO:0016043|GO:0051716|GO:0048856|GO:0005515|GO:1903561|GO:0044237|GO:0070062|GO:0030658|GO:0005737|GO:0098588|GO:0005794|GO:0012506|GO:0007154|GO:…	response to stimulus|cell|cellular process|extracellular region|signaling|binding|catalytic activity|membrane|developmental process|metabolic process|membrane-bounded organelle|organelle membrane|hydrolase activity|hormone metabolic process|anatomical structure morphogenesis|organic substance metabolic process|intracellular organelle|regulation of cellular process|nitrogen compound metabolic proc…	K01294	carboxypeptidase E[3.4.17.10]	mmu04940	Type I diabetes mellitus - Mus musculus (mouse)	8:64592558-64693040	1494	1774	7398	6418	43.6321	42.435	177.026	180.633	43.0335	178.83	2.05505	7.69255e-41	UP
ENSMUSG00000006576	Slc4a3	solute_carrier_family_4_anion_exchanger_member_3	GO:0005215|GO:0005623|GO:0009987|GO:0016020|GO:0031224|GO:0005886|GO:0071944|GO:0022857|GO:0019725|GO:0006810|GO:0022891|GO:0042592|GO:0055085|GO:0005887|GO:0031226|GO:0016021|GO:0034220|GO:0015291|GO:0006811|GO:0055082|GO:0015075|GO:0048878|GO:0015711|GO:0098656|GO:0015297|GO:0006820|GO:0050801|GO:0008509|GO:0006873|GO:0030003|GO:0015301|GO:0015698|GO:0015701|GO:1902476|GO:0005452|GO:0006821|GO:…	transporter activity|cell|cellular process|membrane|intrinsic component of membrane|plasma membrane|cell periphery|transmembrane transporter activity|cellular homeostasis|transport|substrate-specific transmembrane transporter activity|homeostatic process|transmembrane transport|integral component of plasma membrane|intrinsic component of plasma membrane|integral component of membrane|ion transmem…	-	-	-	-	1:75546266-75562172	314	370	1854	1721	1.3457	1.29877	6.5102	7.10788	1.32224	6.80904	2.36447	7.69255e-41	UP
ENSMUSG00000040562	Gstm2	glutathione_S_transferase_mu_2	GO:0050896|GO:0005623|GO:0009987|GO:0005488|GO:0003824|GO:0008152|GO:0072341|GO:0071704|GO:0016740|GO:0006807|GO:0005622|GO:0043167|GO:0006950|GO:0051716|GO:0033218|GO:0005515|GO:0044237|GO:0009056|GO:0009410|GO:0018916|GO:0033554|GO:0016765|GO:0005737|GO:0070458|GO:1901360|GO:0009636|GO:0042277|GO:0042802|GO:0019899|GO:0006805|GO:0006725|GO:0006790|GO:0043168|GO:0046983|GO:0043295|GO:0042803|GO:…	response to stimulus|cell|cellular process|binding|catalytic activity|metabolic process|modified amino acid binding|organic substance metabolic process|transferase activity|nitrogen compound metabolic process|intracellular|ion binding|response to stress|cellular response to stimulus|amide binding|protein binding|cellular metabolic process|catabolic process|response to xenobiotic stimulus|nitroben…	K00799	glutathione S-transferase[2.5.1.18]	mmu05204|mmu00982|mmu00980|mmu00480	Chemical carcinogenesis - Mus musculus (mouse)|Drug metabolism - cytochrome P450 - Mus musculus (mouse)|Metabolism of xenobiotics by cytochrome P450 - Mus musculus (mouse)|Glutathione metabolism - Mus musculus (mouse)	3:107981702-107986453	1597	1860	7891	6674	36.5932	34.9079	148.148	147.375	35.7506	147.762	2.04723	1.68201e-40	UP
ENSMUSG00000002900	Lamb1	laminin_B1	GO:0022414|GO:0005623|GO:0009987|GO:0005576|GO:0005198|GO:0005488|GO:0000003|GO:0031012|GO:0032991|GO:0007610|GO:0032502|GO:0040011|GO:0048646|GO:0043227|GO:0007155|GO:0009653|GO:0005578|GO:0048523|GO:0005605|GO:0048870|GO:0050794|GO:0005201|GO:0005622|GO:0044708|GO:0097367|GO:0043256|GO:0016043|GO:0044702|GO:0005615|GO:0008289|GO:0005604|GO:0043234|GO:0040017|GO:0048856|GO:0005515|GO:1903561|GO:…	reproductive process|cell|cellular process|extracellular region|structural molecule activity|binding|reproduction|extracellular matrix|macromolecular complex|behavior|developmental process|locomotion|anatomical structure formation involved in morphogenesis|membrane-bounded organelle|cell adhesion|anatomical structure morphogenesis|proteinaceous extracellular matrix|negative regulation of cellular…	K05636	laminin, beta 1[-]	mmu05200|mmu04151|mmu04510|mmu05145|mmu05146|mmu05222|mmu04512	Pathways in cancer - Mus musculus (mouse)|PI3K-Akt signaling pathway - Mus musculus (mouse)|Focal adhesion - Mus musculus (mouse)|Toxoplasmosis - Mus musculus (mouse)|Amoebiasis - Mus musculus (mouse)|Small cell lung cancer - Mus musculus (mouse)|ECM-receptor interaction - Mus musculus (mouse)	12:31265234-31329644	433	544	2474	2102	2.06815	2.12817	9.6819	9.67537	2.09816	9.67864	2.20568	2.58472e-40	UP
ENSMUSG00000033597	Caskin1	CASK_interacting_protein_1	GO:0005623|GO:0005488|GO:0005622|GO:0005515|GO:0005737|GO:0019904	cell|binding|intracellular|protein binding|cytoplasm|protein domain specific binding	-	-	-	-	17:24488783-24508905	572	776	3371	3298	5.64869	6.27666	27.2759	31.3866	5.96268	29.3312	2.29841	1.64695e-39	UP
ENSMUSG00000017466	Timp2	tissue_inhibitor_of_metalloproteinase_2	GO:0050896|GO:0005623|GO:0009987|GO:0005576|GO:0023052|GO:0005488|GO:0031012|GO:0032502|GO:0008152|GO:0030427|GO:0043227|GO:0019222|GO:0023051|GO:0005578|GO:0071704|GO:0048523|GO:0044297|GO:0009893|GO:0050794|GO:0006807|GO:0009058|GO:0009986|GO:0030234|GO:0042995|GO:0009892|GO:0051716|GO:0005615|GO:0005604|GO:0048856|GO:0005515|GO:1903561|GO:0044237|GO:0050793|GO:0008283|GO:0023057|GO:0009056|GO:…	response to stimulus|cell|cellular process|extracellular region|signaling|binding|extracellular matrix|developmental process|metabolic process|site of polarized growth|membrane-bounded organelle|regulation of metabolic process|regulation of signaling|proteinaceous extracellular matrix|organic substance metabolic process|negative regulation of cellular process|cell body|positive regulation of meta…	-	-	-	-	11:118301069-118355740	1964	2410	9805	8233	29.2539	29.4018	119.662	118.18	29.3278	118.921	2.01966	2.47196e-39	UP
ENSMUSG00000045763	Basp1	brain_abundant_membrane_attached_signal_protein_1	GO:0000988|GO:0030054|GO:0005623|GO:0009987|GO:0005576|GO:0005488|GO:0032991|GO:0016020|GO:0032502|GO:0008152|GO:0030427|GO:0043227|GO:0019222|GO:0005886|GO:0071704|GO:0048523|GO:0043229|GO:0050794|GO:0006807|GO:0009058|GO:0005622|GO:0071944|GO:0042995|GO:0009892|GO:0043234|GO:0048856|GO:0005515|GO:1903561|GO:0044237|GO:0000989|GO:0097159|GO:0070062|GO:0046483|GO:0009888|GO:0005737|GO:1901360|GO:…	transcription factor activity, protein binding|cell junction|cell|cellular process|extracellular region|binding|macromolecular complex|membrane|developmental process|metabolic process|site of polarized growth|membrane-bounded organelle|regulation of metabolic process|plasma membrane|organic substance metabolic process|negative regulation of cellular process|intracellular organelle|regulation of c…	-	-	-	-	15:25363285-25413764	602	695	3072	2836	19.8659	18.785	83.0615	90.1902	19.3254	86.6258	2.1643	2.99443e-39	UP
ENSMUSG00000041550	Serpina5	serine_or_cysteine_peptidase_inhibitor_clade_A_member_5	GO:0022414|GO:0005623|GO:0009987|GO:0005576|GO:0005488|GO:0000003|GO:0032991|GO:0016020|GO:0008152|GO:0043227|GO:0031090|GO:0019222|GO:0005886|GO:0071704|GO:0048523|GO:0043229|GO:0050794|GO:0005622|GO:0043167|GO:0009986|GO:0048609|GO:0071944|GO:0012505|GO:0030234|GO:0009892|GO:0044702|GO:0005615|GO:0008289|GO:0043234|GO:0005515|GO:1903561|GO:0044237|GO:0019953|GO:0036094|GO:0070062|GO:0002080|GO:…	reproductive process|cell|cellular process|extracellular region|binding|reproduction|macromolecular complex|membrane|metabolic process|membrane-bounded organelle|organelle membrane|regulation of metabolic process|plasma membrane|organic substance metabolic process|negative regulation of cellular process|intracellular organelle|regulation of cellular process|intracellular|ion binding|cell surface|…	K03913	protein C inhibitor[-]	mmu04610	Complement and coagulation cascades - Mus musculus (mouse)	12:104101113-104106137	1008	1174	4982	4382	28.4173	27.1085	115.078	119.052	27.7629	117.065	2.07608	1.24659e-38	UP
ENSMUSG00000050953	Gja1	gap_junction_protein_alpha_1	GO:0050896|GO:0005215|GO:0030054|GO:0005623|GO:0009987|GO:0005576|GO:0023052|GO:0005488|GO:0004871|GO:0032991|GO:0016020|GO:0007610|GO:0032502|GO:0008152|GO:0040007|GO:0040011|GO:0019867|GO:0031224|GO:0043227|GO:0005911|GO:0031090|GO:0019222|GO:0005886|GO:0023051|GO:0009653|GO:0050795|GO:0071704|GO:0048523|GO:0043229|GO:0051050|GO:0048870|GO:0009893|GO:0045177|GO:0009605|GO:0050794|GO:0006807|GO:…	response to stimulus|transporter activity|cell junction|cell|cellular process|extracellular region|signaling|binding|signal transducer activity|macromolecular complex|membrane|behavior|developmental process|metabolic process|growth|locomotion|outer membrane|intrinsic component of membrane|membrane-bounded organelle|cell-cell junction|organelle membrane|regulation of metabolic process|plasma membr…	K07372	gap junction protein, alpha 1[-]	mmu04540|mmu05412	Gap junction - Mus musculus (mouse)|Arrhythmogenic right ventricular cardiomyopathy (ARVC) - Mus musculus (mouse)	10:56377300-56390419	541	747	3170	2821	10.6197	12.0102	50.9851	53.3656	11.315	52.1753	2.20513	1.90024e-38	UP
ENSMUSG00000005202	Shbg	sex_hormone_binding_globulin	GO:0005576|GO:0005488|GO:0043227|GO:0008289|GO:1903561|GO:0097159|GO:0070062|GO:0005496|GO:0031982	extracellular region|binding|membrane-bounded organelle|lipid binding|extracellular vesicle|organic cyclic compound binding|extracellular exosome|steroid binding|vesicle	-	-	-	-	11:69614804-69617905	222	277	1409	1307	7.36584	7.52772	38.3043	41.7913	7.44678	40.0478	2.42703	2.21374e-38	UP
ENSMUSG00000021190	Lgmn	legumain	GO:0050896|GO:0005623|GO:0009987|GO:0005576|GO:0023052|GO:0003824|GO:0032502|GO:0008152|GO:0040007|GO:0043227|GO:0016787|GO:0023051|GO:0071704|GO:0048523|GO:0043229|GO:0045177|GO:0050794|GO:0005622|GO:0012505|GO:0051716|GO:0045926|GO:0048589|GO:1903561|GO:0044237|GO:0040008|GO:0050793|GO:0023057|GO:0009056|GO:0035264|GO:0070062|GO:0048638|GO:0005737|GO:0007154|GO:0008233|GO:0019538|GO:0008219|GO:…	response to stimulus|cell|cellular process|extracellular region|signaling|catalytic activity|developmental process|metabolic process|growth|membrane-bounded organelle|hydrolase activity|regulation of signaling|organic substance metabolic process|negative regulation of cellular process|intracellular organelle|apical part of cell|regulation of cellular process|intracellular|endomembrane system|cell…	K01369	legumain[3.4.22.34]	mmu04142|mmu04612	Lysosome - Mus musculus (mouse)|Antigen processing and presentation - Mus musculus (mouse)	12:102394084-102439813	895	1119	4560	4119	16.994	17.4027	70.9423	75.3714	17.1984	73.1569	2.08872	2.62168e-38	UP
ENSMUSG00000068522	Aard	alanine_and_arginine_rich_domain_containing_protein	GO:0032502|GO:0048856|GO:0035295|GO:0030323|GO:0007275|GO:0048513|GO:0030324|GO:0060541	developmental process|anatomical structure development|tube development|respiratory tube development|multicellular organism development|animal organ development|lung development|respiratory system development	-	-	-	-	15:52040107-52045722	1586	2120	8253	7476	71.7119	78.5124	305.751	325.761	75.1122	315.756	2.07169	3.38711e-38	UP
ENSMUSG00000027298	Tyro3	TYRO3_protein_tyrosine_kinase_3	GO:0022414|GO:0050896|GO:0005623|GO:0009987|GO:0048511|GO:0023052|GO:0005488|GO:0000003|GO:0004871|GO:0003824|GO:0002376|GO:0016020|GO:0032502|GO:0008152|GO:0040011|GO:0031224|GO:0043227|GO:0005789|GO:0006955|GO:0031090|GO:0007155|GO:0005886|GO:0023051|GO:0009653|GO:0071704|GO:0002684|GO:0048523|GO:0043229|GO:0016740|GO:0048870|GO:0009605|GO:0050794|GO:0038023|GO:0005622|GO:0043167|GO:0097367|GO:…	reproductive process|response to stimulus|cell|cellular process|rhythmic process|signaling|binding|reproduction|signal transducer activity|catalytic activity|immune system process|membrane|developmental process|metabolic process|locomotion|intrinsic component of membrane|membrane-bounded organelle|endoplasmic reticulum membrane|immune response|organelle membrane|cell adhesion|plasma membrane|regu…	-	-	-	-	2:119797733-119818104	736	877	3669	3304	4.85179	4.7352	19.8171	20.9897	4.7935	20.4034	2.08966	3.40164e-38	UP
ENSMUSG00000038264	Sema7a	sema_domain_immunoglobulin_domain_Ig_and_GPI_membrane_anchor_semaphorin_7A	GO:0050896|GO:0005623|GO:0009987|GO:0023052|GO:0005488|GO:0002376|GO:0016020|GO:0032502|GO:0008152|GO:0040007|GO:0040011|GO:0031224|GO:0006955|GO:0019222|GO:0005886|GO:0023051|GO:0009653|GO:0071704|GO:0002684|GO:0048870|GO:0009893|GO:0009605|GO:0045927|GO:0050794|GO:0009986|GO:0071944|GO:0016043|GO:0006950|GO:0051716|GO:0016049|GO:0040017|GO:0048856|GO:0005515|GO:0048589|GO:0044237|GO:0040012|GO:…	response to stimulus|cell|cellular process|signaling|binding|immune system process|membrane|developmental process|metabolic process|growth|locomotion|intrinsic component of membrane|immune response|regulation of metabolic process|plasma membrane|regulation of signaling|anatomical structure morphogenesis|organic substance metabolic process|positive regulation of immune system process|cell motility…	K06529	semaphorin 7[-]	mmu04360	Axon guidance - Mus musculus (mouse)	9:57940113-57962864	596	731	3071	2878	11.0214	11.0719	46.5305	51.2889	11.0467	48.9097	2.14651	3.85357e-38	UP
ENSMUSG00000039533	Mmd2	monocyte_to_macrophage_differentiation_associated_2	GO:0050896|GO:0005623|GO:0009987|GO:0023052|GO:0003824|GO:0016020|GO:0032502|GO:0008152|GO:0031224|GO:0043227|GO:0031090|GO:0019222|GO:0019835|GO:0023051|GO:0071704|GO:0043229|GO:0016740|GO:0009893|GO:0050794|GO:0005622|GO:0012505|GO:0051716|GO:0048856|GO:0044237|GO:0050793|GO:0045595|GO:0006793|GO:0005737|GO:0098588|GO:0050790|GO:0045597|GO:0005794|GO:0007154|GO:0019538|GO:0043085|GO:0009967|GO:…	response to stimulus|cell|cellular process|signaling|catalytic activity|membrane|developmental process|metabolic process|intrinsic component of membrane|membrane-bounded organelle|organelle membrane|regulation of metabolic process|cytolysis|regulation of signaling|organic substance metabolic process|intracellular organelle|transferase activity|positive regulation of metabolic process|regulation o…	-	-	-	-	5:142562358-142608800	479	582	2505	2243	5.39157	5.36558	23.1023	24.3305	5.37858	23.7164	2.14059	4.15709e-38	UP
ENSMUSG00000037161	Mgarp	mitochondria_localized_glutamic_acid_rich_protein	GO:0050896|GO:0005623|GO:0009987|GO:0005488|GO:0016020|GO:0019867|GO:0031224|GO:0043227|GO:0031090|GO:0043229|GO:0050794|GO:0005622|GO:0051641|GO:0016043|GO:0006950|GO:0051716|GO:0005515|GO:0031301|GO:0006810|GO:0033554|GO:0051640|GO:0009725|GO:0005737|GO:0098588|GO:0031968|GO:0051130|GO:0031966|GO:0051656|GO:0051649|GO:0008104|GO:0045184|GO:0001666|GO:0006928|GO:0010243|GO:0043231|GO:0006996|GO:…	response to stimulus|cell|cellular process|binding|membrane|outer membrane|intrinsic component of membrane|membrane-bounded organelle|organelle membrane|intracellular organelle|regulation of cellular process|intracellular|cellular localization|cellular component organization|response to stress|cellular response to stimulus|protein binding|integral component of organelle membrane|transport|cellula…	-	-	-	-	3:51388412-51396738	359	400	2054	1636	7.48076	6.82695	35.0687	32.8532	7.15386	33.961	2.24708	1.03719e-37	UP
ENSMUSG00000027463	Slc52a3	solute_carrier_protein_family_52_member_3	GO:0050896|GO:0005215|GO:0005623|GO:0009987|GO:0005488|GO:0016020|GO:0031224|GO:0005886|GO:0045177|GO:0071944|GO:0006950|GO:0051716|GO:0005515|GO:0051183|GO:0006810|GO:0033554|GO:0009266|GO:0005887|GO:0032217|GO:0050877|GO:0009408|GO:0016324|GO:0031226|GO:0016021|GO:0006811|GO:0007600|GO:0051180|GO:0034605|GO:0050954|GO:0015711|GO:0006820|GO:0032218|GO:0007605	response to stimulus|transporter activity|cell|cellular process|binding|membrane|intrinsic component of membrane|plasma membrane|apical part of cell|cell periphery|response to stress|cellular response to stimulus|protein binding|vitamin transporter activity|transport|cellular response to stress|response to temperature stimulus|integral component of plasma membrane|riboflavin transporter activity|…	K14620	riboflavin transporter 2[-]	mmu04977	Vitamin digestion and absorption - Mus musculus (mouse)	2:151996511-152009258	564	675	2838	2663	5.04345	4.94387	20.7935	22.9489	4.99366	21.8712	2.13086	1.64093e-37	UP
ENSMUSG00000039910	Cited2	Cbp_p300_interacting_transactivator_with_Glu_Asp_rich_carboxy_terminal_domain_2	GO:0022414|GO:0050896|GO:0001071|GO:0000988|GO:0005623|GO:0009987|GO:0023052|GO:0005488|GO:0000003|GO:0002376|GO:0032991|GO:0032502|GO:0008152|GO:0040011|GO:0002262|GO:0003700|GO:0048646|GO:0043227|GO:0007155|GO:0019222|GO:0023051|GO:0009653|GO:0071704|GO:0048523|GO:0043229|GO:0048870|GO:0009893|GO:0009605|GO:0050794|GO:0000785|GO:0006807|GO:0009058|GO:0005622|GO:0048609|GO:0003006|GO:0009892|GO:…	reproductive process|response to stimulus|nucleic acid binding transcription factor activity|transcription factor activity, protein binding|cell|cellular process|signaling|binding|reproduction|immune system process|macromolecular complex|developmental process|metabolic process|locomotion|myeloid cell homeostasis|transcription factor activity, sequence-specific DNA binding|anatomical structure for…	-	-	-	-	10:17723228-17725673	365	496	2162	1914	11.3044	12.582	54.8626	57.1264	11.9432	55.9945	2.2291	2.45964e-37	UP
ENSMUSG00000027452	Acss1	acyl_CoA_synthetase_short_chain_family_member_1	GO:0005623|GO:0009987|GO:0005488|GO:0003824|GO:0008152|GO:0043227|GO:0071704|GO:0043229|GO:0016874|GO:0009058|GO:0005622|GO:0043167|GO:0097367|GO:0005515|GO:0044237|GO:0036094|GO:0097159|GO:0006793|GO:0005737|GO:0044249|GO:0001882|GO:0043169|GO:0000166|GO:0006790|GO:0006082|GO:0043168|GO:0043231|GO:0051186|GO:0006629|GO:0044255|GO:0006637|GO:0017076|GO:0001883|GO:0016878|GO:0005759|GO:0019427|GO:…	cell|cellular process|binding|catalytic activity|metabolic process|membrane-bounded organelle|organic substance metabolic process|intracellular organelle|ligase activity|biosynthetic process|intracellular|ion binding|carbohydrate derivative binding|protein binding|cellular metabolic process|small molecule binding|organic cyclic compound binding|phosphorus metabolic process|cytoplasm|cellular bios…	K01895	acetyl-CoA synthetase[6.2.1.1]	mmu01100|mmu01200|mmu00010|mmu00620|mmu00640	Metabolic pathways - Mus musculus (mouse)|Carbon metabolism - Mus musculus (mouse)|Glycolysis / Gluconeogenesis - Mus musculus (mouse)|Pyruvate metabolism - Mus musculus (mouse)|Propanoate metabolism - Mus musculus (mouse)	2:150618105-150668500	195	195	1228	1106	2.40157	1.96703	12.3916	13.1268	2.1843	12.7592	2.54629	2.78715e-37	UP
ENSMUSG00000029455	Aldh2	aldehyde_dehydrogenase_2_mitochondrial	GO:0050896|GO:0005623|GO:0009987|GO:0005576|GO:0005488|GO:0003824|GO:0032502|GO:0008152|GO:0051707|GO:0009607|GO:0043227|GO:0071704|GO:0048523|GO:0043229|GO:0009605|GO:0050794|GO:0005622|GO:0043167|GO:0006950|GO:0016491|GO:0051716|GO:0048037|GO:0048856|GO:0005515|GO:1903561|GO:0036094|GO:0009056|GO:0097159|GO:0070062|GO:0009725|GO:0005737|GO:0055093|GO:0048732|GO:0008219|GO:0055114|GO:0042802|GO:…	response to stimulus|cell|cellular process|extracellular region|binding|catalytic activity|developmental process|metabolic process|response to other organism|response to biotic stimulus|membrane-bounded organelle|organic substance metabolic process|negative regulation of cellular process|intracellular organelle|response to external stimulus|regulation of cellular process|intracellular|ion binding…	K00128	aldehyde dehydrogenase (NAD+)[1.2.1.3]	mmu01100|mmu00010|mmu00561|mmu00280|mmu00310|mmu00071|mmu00330|mmu00380|mmu00620|mmu00040|mmu00410|mmu00053|mmu00340	Metabolic pathways - Mus musculus (mouse)|Glycolysis / Gluconeogenesis - Mus musculus (mouse)|Glycerolipid metabolism - Mus musculus (mouse)|Valine, leucine and isoleucine degradation - Mus musculus (mouse)|Lysine degradation - Mus musculus (mouse)|Fatty acid degradation - Mus musculus (mouse)|Arginine and proline metabolism - Mus musculus (mouse)|Tryptophan metabolism - Mus musculus (mouse)|Pyru…	5:121566027-121593824	1462	1630	6709	5871	13.18	12.0356	49.5556	51.006	12.6078	50.2808	1.99569	3.51474e-37	UP
ENSMUSG00000040249	Lrp1	low_density_lipoprotein_receptor_related_protein_1	GO:0050896|GO:0030054|GO:0005623|GO:0009987|GO:0023052|GO:0005488|GO:0032991|GO:0016020|GO:0032502|GO:0008152|GO:0031224|GO:0043227|GO:0031090|GO:0023051|GO:0071704|GO:0048523|GO:0043229|GO:0044297|GO:0051050|GO:0050794|GO:0005622|GO:0043167|GO:0012505|GO:0016043|GO:0042995|GO:0051716|GO:0043234|GO:0030055|GO:0048856|GO:0005515|GO:0050793|GO:0008283|GO:0023057|GO:0097159|GO:0045595|GO:0006810|GO:…	response to stimulus|cell junction|cell|cellular process|signaling|binding|macromolecular complex|membrane|developmental process|metabolic process|intrinsic component of membrane|membrane-bounded organelle|organelle membrane|regulation of signaling|organic substance metabolic process|negative regulation of cellular process|intracellular organelle|cell body|positive regulation of transport|regulat…	K04550	low-density lipoprotein receptor-related protein 1 (alpha-2-macroglobulin receptor)[-]	mmu05010|mmu05144	Alzheimer,s disease - Mus musculus (mouse)|Malaria - Mus musculus (mouse)	10:127538161-127621148	1942	2579	9950	8604	5.65939	6.15582	23.758	24.1636	5.9076	23.9608	2.02003	4.18945e-37	UP
ENSMUSG00000027869	Hsd3b6	hydroxy_delta_5_steroid_dehydrogenase_3_beta_and_steroid_delta_isomerase_6	GO:0005623|GO:0003824|GO:0016020|GO:0008152|GO:0016853|GO:0031224|GO:0043227|GO:0005789|GO:0031090|GO:0071704|GO:0043229|GO:0009058|GO:0005622|GO:0012505|GO:0016491|GO:0042175|GO:0005783|GO:0005737|GO:0098588|GO:1901360|GO:0019866|GO:0016229|GO:0055114|GO:0031966|GO:0016614|GO:0005758|GO:0043231|GO:0006629|GO:0016021|GO:0008202|GO:0005739|GO:0005740|GO:0005743|GO:0033764|GO:0016616|GO:0008610|GO:…	cell|catalytic activity|membrane|metabolic process|isomerase activity|intrinsic component of membrane|membrane-bounded organelle|endoplasmic reticulum membrane|organelle membrane|organic substance metabolic process|intracellular organelle|biosynthetic process|intracellular|endomembrane system|oxidoreductase activity|nuclear outer membrane-endoplasmic reticulum membrane network|endoplasmic reticul…	K00070	3beta-hydroxy-delta5-steroid dehydrogenase / steroid delta-isomerase[5.3.3.1]	mmu01100|mmu00140|mmu04925|mmu04913	Metabolic pathways - Mus musculus (mouse)|Steroid hormone biosynthesis - Mus musculus (mouse)|Aldosterone synthesis and secretion - Mus musculus (mouse)|Ovarian steroidogenesis - Mus musculus (mouse)	3:98805504-98814443	1143	1286	6815	4776	20.4601	18.8546	99.9526	82.3886	19.6573	91.1706	2.2135	5.3337e-37	UP
ENSMUSG00000022180	Slc7a8	solute_carrier_family_7_cationic_amino_acid_transporter_y+_system_member_8	GO:0005215|GO:0005623|GO:0009987|GO:0005576|GO:0005488|GO:0016020|GO:0031224|GO:0043227|GO:0005886|GO:0019534|GO:0005622|GO:0071944|GO:0005515|GO:1903561|GO:0022857|GO:0070062|GO:0006810|GO:0005737|GO:0022891|GO:0055085|GO:0005887|GO:0016323|GO:0031982|GO:0031226|GO:0016021|GO:0034220|GO:0015291|GO:0015837|GO:0006811|GO:1903825|GO:0005275|GO:1901998|GO:0015075|GO:0015711|GO:0015695|GO:0008324|GO:…	transporter activity|cell|cellular process|extracellular region|binding|membrane|intrinsic component of membrane|membrane-bounded organelle|plasma membrane|toxin transporter activity|intracellular|cell periphery|protein binding|extracellular vesicle|transmembrane transporter activity|extracellular exosome|transport|cytoplasm|substrate-specific transmembrane transporter activity|transmembrane tran…	K13781	solute carrier family 7 (L-type amino acid transporter), member 8[-]	mmu04974	Protein digestion and absorption - Mus musculus (mouse)	14:54722216-54781886	992	1233	4892	4523	14.9921	15.2626	60.5764	65.8746	15.1273	63.2255	2.06335	6.50665e-37	UP
ENSMUSG00000070644	Etnk2	ethanolamine_kinase_2	GO:0022414|GO:0009987|GO:0005488|GO:0000003|GO:0003824|GO:0032502|GO:0008152|GO:0040007|GO:0071704|GO:0016740|GO:0009058|GO:0043167|GO:0097367|GO:0003006|GO:0044702|GO:0048856|GO:0048589|GO:0044237|GO:0036094|GO:0097159|GO:0035264|GO:0006793|GO:0009791|GO:0044249|GO:0001882|GO:0000166|GO:0019637|GO:0043168|GO:0048608|GO:0001890|GO:0006629|GO:0007275|GO:0044255|GO:0048513|GO:0016772|GO:0009790|GO:…	reproductive process|cellular process|binding|reproduction|catalytic activity|developmental process|metabolic process|growth|organic substance metabolic process|transferase activity|biosynthetic process|ion binding|carbohydrate derivative binding|developmental process involved in reproduction|single organism reproductive process|anatomical structure development|developmental growth|cellular metab…	K00894	ethanolamine kinase[2.7.1.82]	mmu01100|mmu00564	Metabolic pathways - Mus musculus (mouse)|Glycerophospholipid metabolism - Mus musculus (mouse)	1:133363572-133380336	453	546	2358	2027	4.08139	4.02919	17.4069	17.5997	4.05529	17.5033	2.10975	6.50665e-37	UP
ENSMUSG00000038437	Mllt6	myeloid_lymphoid_or_mixed_lineage_leukemia_trithorax_homolog_Drosophila_;_translocated_to_6	GO:0005488|GO:0043167|GO:0005515|GO:0043169|GO:0046872|GO:0046914|GO:0008270	binding|ion binding|protein binding|cation binding|metal ion binding|transition metal ion binding|zinc ion binding	-	-	-	-	11:97663414-97685463	508	650	2639	2410	3.40513	3.56861	14.4936	15.5679	3.48687	15.0308	2.10791	1.39257e-36	UP
ENSMUSG00000032281	Acsbg1	acyl_CoA_synthetase_bubblegum_family_member_1	GO:0022414|GO:0050896|GO:0005623|GO:0009987|GO:0005488|GO:0000003|GO:0003824|GO:0032502|GO:0008152|GO:0043227|GO:0071704|GO:0043229|GO:0016874|GO:0005622|GO:0043167|GO:0097367|GO:0003006|GO:0044702|GO:0048856|GO:0044237|GO:0036094|GO:0097159|GO:0007548|GO:0001552|GO:0009725|GO:0005737|GO:0008406|GO:0001882|GO:0000166|GO:0031982|GO:0006082|GO:0045137|GO:0043168|GO:0048608|GO:0043231|GO:0006629|GO:…	reproductive process|response to stimulus|cell|cellular process|binding|reproduction|catalytic activity|developmental process|metabolic process|membrane-bounded organelle|organic substance metabolic process|intracellular organelle|ligase activity|intracellular|ion binding|carbohydrate derivative binding|developmental process involved in reproduction|single organism reproductive process|anatomical…	K15013	long-chain-fatty-acid--CoA ligase ACSBG[6.2.1.3]	mmu01100|mmu03320|mmu04920|mmu01212|mmu00071|mmu00061	Metabolic pathways - Mus musculus (mouse)|PPAR signaling pathway - Mus musculus (mouse)|Adipocytokine signaling pathway - Mus musculus (mouse)|Fatty acid metabolism - Mus musculus (mouse)|Fatty acid degradation - Mus musculus (mouse)|Fatty acid biosynthesis - Mus musculus (mouse)	9:54604877-54661870	2535	2977	11524	10347	36.304	34.9196	135.222	142.801	35.6118	139.012	1.96478	1.52088e-36	UP
ENSMUSG00000042109	Csdc2	cold_shock_domain_containing_C2_RNA_binding	GO:0005623|GO:0009987|GO:0005488|GO:0008152|GO:0043227|GO:0019222|GO:0071704|GO:0043229|GO:0050794|GO:0006807|GO:0009058|GO:0005622|GO:0005515|GO:0044237|GO:0097159|GO:0046483|GO:0005737|GO:1901360|GO:0044249|GO:0008134|GO:0003676|GO:0006725|GO:0006139|GO:0051171|GO:0043231|GO:0031323|GO:0005634|GO:0003723|GO:0010468|GO:0016070|GO:0034645|GO:0009059|GO:0003677|GO:0010467|GO:0051252|GO:0006351|GO:…	cell|cellular process|binding|metabolic process|membrane-bounded organelle|regulation of metabolic process|organic substance metabolic process|intracellular organelle|regulation of cellular process|nitrogen compound metabolic process|biosynthetic process|intracellular|protein binding|cellular metabolic process|organic cyclic compound binding|heterocycle metabolic process|cytoplasm|organic cyclic …	-	-	-	-	15:81936759-81950941	188	234	1211	1178	1.61915	1.65067	8.54556	9.77723	1.63491	9.16139	2.48636	1.81046e-36	UP
ENSMUSG00000006205	Htra1	HtrA_serine_peptidase_1	GO:0022414|GO:0050896|GO:0005623|GO:0009987|GO:0005576|GO:0023052|GO:0005488|GO:0000003|GO:0031012|GO:0003824|GO:0002376|GO:0032502|GO:0008152|GO:0040007|GO:0051707|GO:0009607|GO:0048646|GO:0043227|GO:0016787|GO:0019222|GO:0023051|GO:0009653|GO:0071704|GO:0048523|GO:0009605|GO:0050794|GO:0006807|GO:0009058|GO:0005622|GO:0016043|GO:0003006|GO:0006950|GO:0044702|GO:0051716|GO:0016049|GO:0002683|GO:…	reproductive process|response to stimulus|cell|cellular process|extracellular region|signaling|binding|reproduction|extracellular matrix|catalytic activity|immune system process|developmental process|metabolic process|growth|response to other organism|response to biotic stimulus|anatomical structure formation involved in morphogenesis|membrane-bounded organelle|hydrolase activity|regulation of me…	-	-	-	-	7:130936111-130985660	193	257	1432	1091	2.79483	3.04822	16.9906	15.2253	2.92153	16.108	2.46298	2.2126e-36	UP
ENSMUSG00000025496	Drd4	dopamine_receptor_D4	GO:0022414|GO:0050896|GO:0005623|GO:0009987|GO:0048511|GO:0023052|GO:0045202|GO:0005488|GO:0000003|GO:0004871|GO:0016020|GO:0007610|GO:0032502|GO:0008152|GO:0042752|GO:0008144|GO:0031224|GO:0043227|GO:0031090|GO:0019222|GO:0005886|GO:0023051|GO:0071704|GO:0048523|GO:0044297|GO:0051050|GO:0009893|GO:0050794|GO:0007626|GO:0006807|GO:0009058|GO:0038023|GO:0005622|GO:0043167|GO:0044708|GO:0048609|GO:…	reproductive process|response to stimulus|cell|cellular process|rhythmic process|signaling|synapse|binding|reproduction|signal transducer activity|membrane|behavior|developmental process|metabolic process|regulation of circadian rhythm|drug binding|intrinsic component of membrane|membrane-bounded organelle|organelle membrane|regulation of metabolic process|plasma membrane|regulation of signaling|…	K04147	dopamine receptor D4[-]	mmu04080|mmu04728	Neuroactive ligand-receptor interaction - Mus musculus (mouse)|Dopaminergic synapse - Mus musculus (mouse)	7:141292006-141294999	79	106	712	654	3.6095	3.96684	26.6544	28.7967	3.78817	27.7256	2.87164	2.2126e-36	UP
ENSMUSG00000055053	Nfic	nuclear_factor_I_C	GO:0001071|GO:0005623|GO:0009987|GO:0005488|GO:0032502|GO:0008152|GO:0003700|GO:0043227|GO:0019222|GO:0009653|GO:0071704|GO:0048523|GO:0043229|GO:0009893|GO:0050794|GO:0006807|GO:0009058|GO:0005622|GO:0009892|GO:0048856|GO:0005515|GO:0044237|GO:0097159|GO:0046483|GO:0000981|GO:1901360|GO:0031324|GO:0009890|GO:0044249|GO:0003676|GO:0006725|GO:0031325|GO:0006139|GO:0051171|GO:0043231|GO:0009887|GO:…	nucleic acid binding transcription factor activity|cell|cellular process|binding|developmental process|metabolic process|transcription factor activity, sequence-specific DNA binding|membrane-bounded organelle|regulation of metabolic process|anatomical structure morphogenesis|organic substance metabolic process|negative regulation of cellular process|intracellular organelle|positive regulation of …	-	-	-	-	10:81396186-81431005	641	865	3503	3031	4.07396	4.50288	18.2418	18.5647	4.28842	18.4032	2.10144	2.5627e-36	UP
ENSMUSG00000023809	Rps6ka2	ribosomal_protein_S6_kinase_polypeptide_2	GO:0022414|GO:0050896|GO:0005623|GO:0009987|GO:0023052|GO:0005488|GO:0000003|GO:0003824|GO:0016020|GO:0032502|GO:0008152|GO:0043227|GO:0031090|GO:0019222|GO:0071704|GO:0048523|GO:0043229|GO:0016740|GO:0009893|GO:0051321|GO:0050794|GO:0006807|GO:0009058|GO:0005622|GO:0043167|GO:0097367|GO:0048609|GO:0012505|GO:0016043|GO:0003006|GO:0044702|GO:0051716|GO:0048856|GO:0005515|GO:0044237|GO:0019953|GO:…	reproductive process|response to stimulus|cell|cellular process|signaling|binding|reproduction|catalytic activity|membrane|developmental process|metabolic process|membrane-bounded organelle|organelle membrane|regulation of metabolic process|organic substance metabolic process|negative regulation of cellular process|intracellular organelle|transferase activity|positive regulation of metabolic proc…	K04373	p90 ribosomal S6 kinase[2.7.11.1]	mmu04010	MAPK signaling pathway - Mus musculus (mouse)	17:7170115-7303313	715	853	3454	3246	8.06433	7.88001	31.9192	35.282	7.97217	33.6006	2.07544	4.17798e-36	UP
ENSMUSG00000001525	Tubb5	tubulin_beta_5_class_I	GO:0005623|GO:0009987|GO:0005576|GO:0005198|GO:0005488|GO:0003824|GO:0032991|GO:0008152|GO:0005200|GO:0043227|GO:0016787|GO:0043229|GO:0044297|GO:0005622|GO:0043167|GO:0097367|GO:0012505|GO:0016043|GO:0006457|GO:0043234|GO:0005515|GO:1903561|GO:0036094|GO:0097159|GO:0070062|GO:0005737|GO:0005874|GO:0001882|GO:0016817|GO:0005102|GO:0019899|GO:0000166|GO:0030529|GO:0005641|GO:0031982|GO:0043168|GO:…	cell|cellular process|extracellular region|structural molecule activity|binding|catalytic activity|macromolecular complex|metabolic process|structural constituent of cytoskeleton|membrane-bounded organelle|hydrolase activity|intracellular organelle|cell body|intracellular|ion binding|carbohydrate derivative binding|endomembrane system|cellular component organization|protein folding|protein comple…	K07375	tubulin beta[-]	mmu04145|mmu04540	Phagosome - Mus musculus (mouse)|Gap junction - Mus musculus (mouse)	17:35833921-35838306	842	1110	4615	3698	10.2847	11.1049	46.1867	43.5298	10.6948	44.8582	2.06847	4.796e-36	UP
ENSMUSG00000028763	Hspg2	perlecan_heparan_sulfate_proteoglycan_2_	GO:0030054|GO:0009987|GO:0005576|GO:0005488|GO:0031012|GO:0032502|GO:0043227|GO:0009653|GO:0005578|GO:0005605|GO:0043167|GO:0016043|GO:0005615|GO:0005604|GO:0030055|GO:0048856|GO:0005515|GO:1903561|GO:0070062|GO:0048598|GO:0009888|GO:0001503|GO:0005912|GO:0060351|GO:0043169|GO:0048869|GO:0008022|GO:0008104|GO:0007507|GO:0031982|GO:0060322|GO:0007420|GO:0048568|GO:0060348|GO:0009887|GO:0005924|GO:…	cell junction|cellular process|extracellular region|binding|extracellular matrix|developmental process|membrane-bounded organelle|anatomical structure morphogenesis|proteinaceous extracellular matrix|basal lamina|ion binding|cellular component organization|extracellular space|basement membrane|cell-substrate junction|anatomical structure development|protein binding|extracellular vesicle|extracell…	K06255	heparan sulfate proteoglycan 2 (perlecan)[-]	mmu05205|mmu05161|mmu04512	Proteoglycans in cancer - Mus musculus (mouse)|Hepatitis B - Mus musculus (mouse)|ECM-receptor interaction - Mus musculus (mouse)	4:137468769-137570630	1186	1509	5941	5038	4.32367	4.5058	17.7458	17.6998	4.41473	17.7228	2.00521	5.42852e-36	UP
ENSMUSG00000031353	Rbbp7	retinoblastoma_binding_protein_7	GO:0050896|GO:0005623|GO:0009987|GO:0005488|GO:0032991|GO:0008152|GO:0040007|GO:0043227|GO:0019222|GO:0071704|GO:0048523|GO:0043229|GO:0050794|GO:0006807|GO:0009058|GO:0005622|GO:0016043|GO:0009892|GO:0006950|GO:0051716|GO:0016049|GO:0043234|GO:0045926|GO:0005515|GO:0044237|GO:0040008|GO:0097159|GO:0033554|GO:0046483|GO:0009725|GO:0009266|GO:1901360|GO:0031324|GO:0009890|GO:0044249|GO:0070603|GO:…	response to stimulus|cell|cellular process|binding|macromolecular complex|metabolic process|growth|membrane-bounded organelle|regulation of metabolic process|organic substance metabolic process|negative regulation of cellular process|intracellular organelle|regulation of cellular process|nitrogen compound metabolic process|biosynthetic process|intracellular|cellular component organization|negativ…	-	-	-	-	X:162760402-162779092	938	1065	4511	3725	13.1641	12.242	51.8715	50.3798	12.703	51.1256	2.00887	1.13759e-35	UP
ENSMUSG00000001119	Col6a1	collagen_type_VI_alpha_1	GO:0050896|GO:0005623|GO:0009987|GO:0005576|GO:0005488|GO:0031012|GO:0032991|GO:0016020|GO:0032502|GO:0048646|GO:0043227|GO:0031090|GO:0007155|GO:0005886|GO:0009653|GO:0005578|GO:0043229|GO:0005622|GO:0071944|GO:0016043|GO:0051716|GO:0043234|GO:0048856|GO:0005515|GO:1903561|GO:0070062|GO:0048598|GO:0009888|GO:0001503|GO:0005737|GO:0098588|GO:0001704|GO:0019838|GO:0005774|GO:0048869|GO:0042383|GO:…	response to stimulus|cell|cellular process|extracellular region|binding|extracellular matrix|macromolecular complex|membrane|developmental process|anatomical structure formation involved in morphogenesis|membrane-bounded organelle|organelle membrane|cell adhesion|plasma membrane|anatomical structure morphogenesis|proteinaceous extracellular matrix|intracellular organelle|intracellular|cell periph…	K06238	collagen, type VI, alpha[-]	mmu04151|mmu04510|mmu04974|mmu04512	PI3K-Akt signaling pathway - Mus musculus (mouse)|Focal adhesion - Mus musculus (mouse)|Protein digestion and absorption - Mus musculus (mouse)|ECM-receptor interaction - Mus musculus (mouse)	10:76708792-76726168	632	915	3778	3177	8.50348	10.0836	41.6494	41.1945	9.29354	41.422	2.1561	2.02005e-35	UP
ENSMUSG00000029231	Pdgfra	platelet_derived_growth_factor_receptor_alpha_polypeptide	GO:0022414|GO:0050896|GO:0005623|GO:0009987|GO:0048511|GO:0023052|GO:0005488|GO:0000003|GO:0004871|GO:0003824|GO:0002376|GO:0032991|GO:0016020|GO:0007610|GO:0032502|GO:0008152|GO:0040011|GO:0031224|GO:0048646|GO:0043227|GO:0007155|GO:0019222|GO:0005886|GO:0042445|GO:0023051|GO:0009653|GO:0050795|GO:0071704|GO:0048523|GO:0043229|GO:0016740|GO:0048870|GO:0009893|GO:0009605|GO:0050794|GO:0006807|GO:…	reproductive process|response to stimulus|cell|cellular process|rhythmic process|signaling|binding|reproduction|signal transducer activity|catalytic activity|immune system process|macromolecular complex|membrane|behavior|developmental process|metabolic process|locomotion|intrinsic component of membrane|anatomical structure formation involved in morphogenesis|membrane-bounded organelle|cell adhesi…	K04363	platelet-derived growth factor receptor alpha[2.7.10.1]	mmu05200|mmu04151|mmu05166|mmu04144|mmu04060|mmu04010|mmu04014|mmu04810|mmu04015|mmu04510|mmu04020|mmu04072|mmu05206|mmu05231|mmu05215|mmu04540|mmu05218|mmu05230|mmu05214	Pathways in cancer - Mus musculus (mouse)|PI3K-Akt signaling pathway - Mus musculus (mouse)|HTLV-I infection - Mus musculus (mouse)|Endocytosis - Mus musculus (mouse)|Cytokine-cytokine receptor interaction - Mus musculus (mouse)|MAPK signaling pathway - Mus musculus (mouse)|Ras signaling pathway - Mus musculus (mouse)|Regulation of actin cytoskeleton - Mus musculus (mouse)|Rap1 signaling pathway …	5:75152292-75198215	644	666	3131	2625	2.6224	2.22128	10.4464	10.3011	2.42184	10.3737	2.09876	2.44883e-35	UP
ENSMUSG00000086040	Wipf3	WAS_WASL_interacting_protein_family_member_3	GO:0005623|GO:0009987|GO:0005488|GO:0032502|GO:0044089|GO:0009653|GO:0043229|GO:0050794|GO:0005622|GO:0051641|GO:0071944|GO:0016043|GO:0048856|GO:0005515|GO:0050793|GO:0043254|GO:0006810|GO:0005737|GO:0008360|GO:0031334|GO:0051130|GO:0008092|GO:0030029|GO:0048869|GO:0005938|GO:0005884|GO:0006928|GO:0032970|GO:0051666|GO:0019904|GO:0006996|GO:0032535|GO:0032403|GO:0022607|GO:0051128|GO:0033043|GO:…	cell|cellular process|binding|developmental process|positive regulation of cellular component biogenesis|anatomical structure morphogenesis|intracellular organelle|regulation of cellular process|intracellular|cellular localization|cell periphery|cellular component organization|anatomical structure development|protein binding|regulation of developmental process|regulation of protein complex assemb…	K19475	WAS/WASL-interacting protein[-]	mmu04144	Endocytosis - Mus musculus (mouse)	6:54429603-54503768	1470	1946	7155	6603	8.61679	9.34299	34.3641	37.3002	8.97989	35.8322	1.99649	4.2506e-35	UP
ENSMUSG00000031161	Hdac6	histone_deacetylase_6	GO:0050896|GO:0005623|GO:0009987|GO:0023052|GO:0005488|GO:0003824|GO:0032991|GO:0016020|GO:0032502|GO:0008152|GO:0040011|GO:0044089|GO:0043227|GO:0016787|GO:0019222|GO:0005886|GO:0023051|GO:0071704|GO:0048523|GO:0043229|GO:0044297|GO:0048870|GO:0009893|GO:0050794|GO:0006807|GO:0009058|GO:0005622|GO:0031252|GO:0043167|GO:0051641|GO:0071944|GO:0016043|GO:0042995|GO:0009892|GO:0006950|GO:0051716|GO:…	response to stimulus|cell|cellular process|signaling|binding|catalytic activity|macromolecular complex|membrane|developmental process|metabolic process|locomotion|positive regulation of cellular component biogenesis|membrane-bounded organelle|hydrolase activity|regulation of metabolic process|plasma membrane|regulation of signaling|organic substance metabolic process|negative regulation of cellul…	K11407	histone deacetylase 6[3.5.1.98]	mmu05203|mmu05034	Viral carcinogenesis - Mus musculus (mouse)|Alcoholism - Mus musculus (mouse)	X:7930120-7947889	1302	1571	6016	5798	8.16437	8.06868	30.9092	35.0374	8.11652	32.9733	2.02236	6.3727e-35	UP
ENSMUSG00000038816	Ctnnal1	catenin_cadherin_associated_protein_alpha_like_1	GO:0050896|GO:0005623|GO:0009987|GO:0023052|GO:0005488|GO:0016020|GO:0007155|GO:0005886|GO:0043229|GO:0050794|GO:0005622|GO:0071944|GO:0051716|GO:0005515|GO:0005737|GO:0007154|GO:0050839|GO:0008092|GO:0007165|GO:0032403|GO:0003779|GO:0005856|GO:0045296|GO:0051015|GO:0005829|GO:0035556|GO:0007264|GO:0007265|GO:0007266	response to stimulus|cell|cellular process|signaling|binding|membrane|cell adhesion|plasma membrane|intracellular organelle|regulation of cellular process|intracellular|cell periphery|cellular response to stimulus|protein binding|cytoplasm|cell communication|cell adhesion molecule binding|cytoskeletal protein binding|signal transduction|protein complex binding|actin binding|cytoskeleton|cadherin …	-	-	-	-	4:56810935-56865188	350	376	1918	1516	2.20538	1.94053	9.90222	9.20572	2.07296	9.55397	2.20441	1.01681e-34	UP
ENSMUSG00000072941	Sod3	superoxide_dismutase_3_extracellular	GO:0016209|GO:0050896|GO:0005623|GO:0009987|GO:0005576|GO:0005488|GO:0031012|GO:0003824|GO:0008152|GO:0043227|GO:0004784|GO:0043229|GO:0005622|GO:0043167|GO:0012505|GO:0006950|GO:0016491|GO:0051716|GO:0005615|GO:0005515|GO:1903561|GO:0044237|GO:0070062|GO:0006979|GO:0033554|GO:0072593|GO:0005737|GO:0010035|GO:0005794|GO:0009636|GO:0043169|GO:0055114|GO:0001666|GO:0031982|GO:0019430|GO:0043231|GO:…	antioxidant activity|response to stimulus|cell|cellular process|extracellular region|binding|extracellular matrix|catalytic activity|metabolic process|membrane-bounded organelle|superoxide dismutase activity|intracellular organelle|intracellular|ion binding|endomembrane system|response to stress|oxidoreductase activity|cellular response to stimulus|extracellular space|protein binding|extracellula…	-	-	-	-	5:52363791-52371418	430	553	2260	1977	7.01143	7.38548	30.1936	31.0661	7.19846	30.6299	2.08918	1.02559e-34	UP
ENSMUSG00000046574	Prr12	proline_rich_12	GO:0005488|GO:0097159|GO:0003676|GO:0003677	binding|organic cyclic compound binding|nucleic acid binding|DNA binding	-	-	-	-	7:45027707-45052881	528	721	2821	2576	4.67828	5.23242	20.4797	21.9958	4.95535	21.2378	2.09957	1.04572e-34	UP
ENSMUSG00000030246	Ldhb	lactate_dehydrogenase_B	GO:0005623|GO:0009987|GO:0005576|GO:0005488|GO:0003824|GO:0016020|GO:0008152|GO:0043227|GO:0071704|GO:0043229|GO:0006807|GO:0009058|GO:0005622|GO:0016491|GO:0048037|GO:0005515|GO:1903561|GO:0044237|GO:0036094|GO:0043209|GO:0097159|GO:0070062|GO:0006793|GO:0046483|GO:0005737|GO:1901360|GO:0044249|GO:0005975|GO:0055114|GO:0042802|GO:0050662|GO:0019899|GO:0000166|GO:0006725|GO:0006139|GO:0019637|GO:…	cell|cellular process|extracellular region|binding|catalytic activity|membrane|metabolic process|membrane-bounded organelle|organic substance metabolic process|intracellular organelle|nitrogen compound metabolic process|biosynthetic process|intracellular|oxidoreductase activity|cofactor binding|protein binding|extracellular vesicle|cellular metabolic process|small molecule binding|myelin sheath|o…	K00016	L-lactate dehydrogenase[1.1.1.27]	mmu01100|mmu04922|mmu00010|mmu00270|mmu00620|mmu00640	Metabolic pathways - Mus musculus (mouse)|Glucagon signaling pathway - Mus musculus (mouse)|Glycolysis / Gluconeogenesis - Mus musculus (mouse)|Cysteine and methionine metabolism - Mus musculus (mouse)|Pyruvate metabolism - Mus musculus (mouse)|Propanoate metabolism - Mus musculus (mouse)	6:142490249-142507957	1195	1510	5714	5489	37.0101	38.304	144.998	163.828	37.6571	154.413	2.0358	1.28818e-34	UP
ENSMUSG00000027702	Lrrc34	leucine_rich_repeat_containing_34	-	-	-	-	-	-	3:30624267-30647869	6886	7340	2892	2214	221.949	193.775	76.3752	68.7711	207.862	72.5731	-1.51812	1.36615e-34	DOWN
ENSMUSG00000007891	Ctsd	cathepsin_D	GO:0005623|GO:0009987|GO:0005576|GO:0005488|GO:0031012|GO:0003824|GO:0016020|GO:0008152|GO:0043227|GO:0016787|GO:0071704|GO:0043229|GO:0005622|GO:0016043|GO:0005615|GO:0033218|GO:0006914|GO:1903561|GO:0009056|GO:0070062|GO:0005737|GO:0008233|GO:0019538|GO:0042277|GO:0016236|GO:0031982|GO:0043231|GO:0006996|GO:0022607|GO:0030163|GO:0070925|GO:0031988|GO:0006508|GO:0031410|GO:0005739|GO:0045121|GO:…	cell|cellular process|extracellular region|binding|extracellular matrix|catalytic activity|membrane|metabolic process|membrane-bounded organelle|hydrolase activity|organic substance metabolic process|intracellular organelle|intracellular|cellular component organization|extracellular space|amide binding|autophagy|extracellular vesicle|catabolic process|extracellular exosome|cytoplasm|peptidase act…	K01379	cathepsin D[3.4.23.5]	mmu05152|mmu04210|mmu04142|mmu04071	Tuberculosis - Mus musculus (mouse)|Apoptosis - Mus musculus (mouse)|Lysosome - Mus musculus (mouse)|Sphingolipid signaling pathway - Mus musculus (mouse)	7:142371148-142388038	1025	1208	4730	4131	16.1307	15.5708	60.9901	62.6509	15.8508	61.8205	1.96353	1.40817e-34	UP
ENSMUSG00000024175	Tekt4	tektin_4	-	-	-	-	-	-	17:25471590-25476594	5224	6099	2361	2008	207.837	198.743	76.9631	76.9883	203.29	76.9757	-1.40106	1.58646e-34	DOWN
ENSMUSG00000054452	Aes	amino_terminal_enhancer_of_split	GO:0050896|GO:0000988|GO:0005623|GO:0009987|GO:0023052|GO:0005488|GO:0032502|GO:0008152|GO:0040007|GO:0043227|GO:0019222|GO:0023051|GO:0071704|GO:0048523|GO:0043229|GO:0009605|GO:0050794|GO:0006807|GO:0009058|GO:0005622|GO:0009892|GO:0051716|GO:0048856|GO:0005515|GO:0044237|GO:0040008|GO:0000989|GO:0023057|GO:0051098|GO:0046483|GO:0009991|GO:1901360|GO:0031324|GO:0009890|GO:0007154|GO:0044249|GO:…	response to stimulus|transcription factor activity, protein binding|cell|cellular process|signaling|binding|developmental process|metabolic process|growth|membrane-bounded organelle|regulation of metabolic process|regulation of signaling|organic substance metabolic process|negative regulation of cellular process|intracellular organelle|response to external stimulus|regulation of cellular process|…	-	-	-	-	10:81559494-81566362	688	889	3422	3113	29.7194	31.4534	121.115	129.59	30.5864	125.353	2.03503	1.621e-34	UP
ENSMUSG00000079173	Zan	zonadhesin	GO:0022414|GO:0005623|GO:0009987|GO:0005488|GO:0000003|GO:0016020|GO:0031224|GO:0005886|GO:0050794|GO:0071944|GO:0050840|GO:0044702|GO:0005515|GO:0019953|GO:0009566|GO:0035036|GO:2000359|GO:0008037|GO:0016021|GO:0007339|GO:0007338|GO:0009988	reproductive process|cell|cellular process|binding|reproduction|membrane|intrinsic component of membrane|plasma membrane|regulation of cellular process|cell periphery|extracellular matrix binding|single organism reproductive process|protein binding|sexual reproduction|fertilization|sperm-egg recognition|regulation of binding of sperm to zona pellucida|cell recognition|integral component of membra…	-	-	-	-	5:137378637-137477064	2858	3421	1266	961	8.19017	8.02969	2.97257	2.65397	8.10993	2.81327	-1.52744	1.71422e-34	DOWN
ENSMUSG00000063415	Cyp26b1	cytochrome_P450_family_26_subfamily_b_polypeptide_1	GO:0022414|GO:0050896|GO:0005623|GO:0009987|GO:0023052|GO:0005488|GO:0000003|GO:0003824|GO:0002376|GO:0016020|GO:0032502|GO:0008152|GO:0043227|GO:0005789|GO:0031090|GO:0007155|GO:0019222|GO:0042445|GO:0023051|GO:0009653|GO:0071704|GO:0048523|GO:0043229|GO:0009893|GO:0051321|GO:0050794|GO:0005622|GO:0043167|GO:0048609|GO:0012505|GO:0016043|GO:0006950|GO:0016491|GO:0044702|GO:0051716|GO:0008289|GO:…	reproductive process|response to stimulus|cell|cellular process|signaling|binding|reproduction|catalytic activity|immune system process|membrane|developmental process|metabolic process|membrane-bounded organelle|endoplasmic reticulum membrane|organelle membrane|cell adhesion|regulation of metabolic process|hormone metabolic process|regulation of signaling|anatomical structure morphogenesis|organi…	K12664	cytochrome P450, family 26, subfamily B[-]	mmu01100|mmu00830	Metabolic pathways - Mus musculus (mouse)|Retinol metabolism - Mus musculus (mouse)	6:84571414-84593908	709	1019	4514	3407	4.75768	5.60064	24.8186	22.0324	5.17916	23.4255	2.17729	1.97213e-34	UP
ENSMUSG00000066705	Fxyd6	FXYD_domain_containing_ion_transport_regulator_6	GO:0005215|GO:0005623|GO:0009987|GO:0016020|GO:0031224|GO:0005886|GO:0050794|GO:0071944|GO:0016247|GO:0022857|GO:0006810|GO:0022891|GO:0017080|GO:0055085|GO:0005887|GO:0031226|GO:0016021|GO:0034765|GO:0034220|GO:0006811|GO:0043269|GO:0022898|GO:0015267|GO:0015075|GO:0098655|GO:0006812|GO:0005216|GO:0032412|GO:0030001|GO:0015672|GO:0002028|GO:1902305|GO:2000649|GO:0006814|GO:0035725	transporter activity|cell|cellular process|membrane|intrinsic component of membrane|plasma membrane|regulation of cellular process|cell periphery|channel regulator activity|transmembrane transporter activity|transport|substrate-specific transmembrane transporter activity|sodium channel regulator activity|transmembrane transport|integral component of plasma membrane|intrinsic component of plasma m…	-	-	-	-	9:45370185-45396158	368	462	1958	1645	12.5236	12.8777	54.5962	53.9498	12.7007	54.273	2.09533	2.00668e-34	UP
ENSMUSG00000022768	Ccdc116	coiled_coil_domain_containing_116	GO:0005623|GO:0005488|GO:0043229|GO:0005622|GO:0005515|GO:0005737|GO:0005815|GO:0005856|GO:0005813|GO:0015630	cell|binding|intracellular organelle|intracellular|protein binding|cytoplasm|microtubule organizing center|cytoskeleton|centrosome|microtubule cytoskeleton	-	-	-	-	16:17139064-17147229	4201	6477	1779	1285	36.4852	46.0737	12.6593	10.755	41.2795	11.7071	-1.81804	2.73343e-34	DOWN
ENSMUSG00000025203	Scd2	stearoyl_Coenzyme_A_desaturase_2	GO:0005623|GO:0009987|GO:0005488|GO:0003824|GO:0016020|GO:0032502|GO:0008152|GO:0031224|GO:0043227|GO:0005789|GO:0031090|GO:0071704|GO:0043229|GO:0009058|GO:0005622|GO:0043167|GO:0012505|GO:0016491|GO:0048856|GO:0044237|GO:0042175|GO:0016705|GO:0005783|GO:0005737|GO:0098588|GO:0044249|GO:0043169|GO:0055114|GO:0006082|GO:0043231|GO:0006629|GO:0007275|GO:0044255|GO:0016021|GO:0016717|GO:0007399|GO:…	cell|cellular process|binding|catalytic activity|membrane|developmental process|metabolic process|intrinsic component of membrane|membrane-bounded organelle|endoplasmic reticulum membrane|organelle membrane|organic substance metabolic process|intracellular organelle|biosynthetic process|intracellular|ion binding|endomembrane system|oxidoreductase activity|anatomical structure development|cellular…	K00507	stearoyl-CoA desaturase (delta-9 desaturase)[1.14.19.1]	mmu04152|mmu03320|mmu01212|mmu01040	AMPK signaling pathway - Mus musculus (mouse)|PPAR signaling pathway - Mus musculus (mouse)|Fatty acid metabolism - Mus musculus (mouse)|Biosynthesis of unsaturated fatty acids - Mus musculus (mouse)	19:44293676-44306864	3080	3895	14945	11994	34.4265	35.6586	136.869	129.196	35.0426	133.033	1.9246	2.73343e-34	UP
ENSMUSG00000046805	Mpeg1	macrophage_expressed_gene_1	GO:0016020|GO:0031224|GO:0016021	membrane|intrinsic component of membrane|integral component of membrane	-	-	-	-	19:12460779-12465284	300	397	1824	1444	4.21804	4.57188	21.0127	19.5658	4.39496	20.2892	2.20679	3.68945e-34	UP
ENSMUSG00000004035	Gstm7	glutathione_S_transferase_mu_7	GO:0050896|GO:0005623|GO:0009987|GO:0005576|GO:0023052|GO:0005488|GO:0003824|GO:0008152|GO:0043227|GO:0072341|GO:0023051|GO:0071704|GO:0048523|GO:0043229|GO:0016740|GO:0051050|GO:0050794|GO:0006807|GO:0005622|GO:0043167|GO:0051641|GO:0012505|GO:0006950|GO:0051716|GO:0032844|GO:0033218|GO:0051051|GO:0005515|GO:1903561|GO:0044237|GO:0023057|GO:0009056|GO:0070062|GO:0009410|GO:0019725|GO:0018916|GO:…	response to stimulus|cell|cellular process|extracellular region|signaling|binding|catalytic activity|metabolic process|membrane-bounded organelle|modified amino acid binding|regulation of signaling|organic substance metabolic process|negative regulation of cellular process|intracellular organelle|transferase activity|positive regulation of transport|regulation of cellular process|nitrogen compoun…	K00799	glutathione S-transferase[2.5.1.18]	mmu05204|mmu00982|mmu00980|mmu00480	Chemical carcinogenesis - Mus musculus (mouse)|Drug metabolism - cytochrome P450 - Mus musculus (mouse)|Metabolism of xenobiotics by cytochrome P450 - Mus musculus (mouse)|Glutathione metabolism - Mus musculus (mouse)	3:107926334-107931817	653	774	3044	2816	17.2821	16.778	66.0079	71.8222	17.03	68.9151	2.01674	3.84952e-34	UP
ENSMUSG00000019966	Kitl	kit_ligand	GO:0022414|GO:0050896|GO:0005623|GO:0009987|GO:0048511|GO:0005576|GO:0023052|GO:0005488|GO:0000003|GO:0002376|GO:0016020|GO:0032502|GO:0008152|GO:0040011|GO:0031224|GO:0002262|GO:0007155|GO:0019222|GO:0005886|GO:0023051|GO:0001776|GO:0071704|GO:0002684|GO:0048523|GO:0043229|GO:0050900|GO:0048870|GO:0009893|GO:0050794|GO:0006807|GO:0009058|GO:0005622|GO:0048609|GO:0071944|GO:0003006|GO:0044702|GO:…	reproductive process|response to stimulus|cell|cellular process|rhythmic process|extracellular region|signaling|binding|reproduction|immune system process|membrane|developmental process|metabolic process|locomotion|intrinsic component of membrane|myeloid cell homeostasis|cell adhesion|regulation of metabolic process|plasma membrane|regulation of signaling|leukocyte homeostasis|organic substance m…	K05461	KIT ligand[-]	mmu05200|mmu04151|mmu04060|mmu04014|mmu04015|mmu04072|mmu04916|mmu04640	Pathways in cancer - Mus musculus (mouse)|PI3K-Akt signaling pathway - Mus musculus (mouse)|Cytokine-cytokine receptor interaction - Mus musculus (mouse)|Ras signaling pathway - Mus musculus (mouse)|Rap1 signaling pathway - Mus musculus (mouse)|Phospholipase D signaling pathway - Mus musculus (mouse)|Melanogenesis - Mus musculus (mouse)|Hematopoietic cell lineage - Mus musculus (mouse)	10:100015630-100100413	416	471	2129	1714	3.81629	3.53903	16.0026	15.1531	3.67766	15.5779	2.08264	6.2265e-34	UP
ENSMUSG00000026211	Obsl1	obscurin_like_1	GO:0005623|GO:0009987|GO:0005488|GO:0032991|GO:0032502|GO:0043227|GO:0009653|GO:0043229|GO:0050794|GO:0005622|GO:0051641|GO:0012505|GO:0016043|GO:0043234|GO:0048856|GO:0005515|GO:0050793|GO:0045595|GO:1990393|GO:0005737|GO:0045597|GO:0005794|GO:0016358|GO:0051302|GO:0010256|GO:0051130|GO:0051301|GO:0048869|GO:0008104|GO:0051726|GO:0048468|GO:0007049|GO:0043231|GO:0006996|GO:0007275|GO:0030030|GO:…	cell|cellular process|binding|macromolecular complex|developmental process|membrane-bounded organelle|anatomical structure morphogenesis|intracellular organelle|regulation of cellular process|intracellular|cellular localization|endomembrane system|cellular component organization|protein complex|anatomical structure development|protein binding|regulation of developmental process|regulation of cell…	-	-	-	-	1:75479310-75506452	907	1062	4114	3650	3.70549	3.55367	13.7711	14.3705	3.62958	14.0708	1.95483	8.93584e-34	UP
ENSMUSG00000028378	Ptgr1	prostaglandin_reductase_1	GO:0050896|GO:0005623|GO:0009987|GO:0005576|GO:0005488|GO:0003824|GO:0008152|GO:0043227|GO:0071704|GO:0005622|GO:0043167|GO:0016491|GO:1903561|GO:0044237|GO:0070062|GO:0005737|GO:0009636|GO:0043169|GO:0055114|GO:0016627|GO:0016614|GO:0031982|GO:0006082|GO:0006629|GO:0044255|GO:0016628|GO:0046872|GO:0006690|GO:0006631|GO:0016616|GO:0019752|GO:0036132|GO:0046914|GO:0032440|GO:0047522|GO:0008270|GO:…	response to stimulus|cell|cellular process|extracellular region|binding|catalytic activity|metabolic process|membrane-bounded organelle|organic substance metabolic process|intracellular|ion binding|oxidoreductase activity|extracellular vesicle|cellular metabolic process|extracellular exosome|cytoplasm|response to toxic substance|cation binding|oxidation-reduction process|oxidoreductase activity, …	-	-	-	-	4:58965439-58987119	182	214	1111	966	4.83144	4.65301	24.165	24.713	4.74223	24.439	2.36555	9.96449e-34	UP
ENSMUSG00000039646	Vasn	vasorin	GO:0050896|GO:0005623|GO:0009987|GO:0005576|GO:0023052|GO:0005488|GO:0016020|GO:0032502|GO:0031224|GO:0043227|GO:0031090|GO:0005886|GO:0023051|GO:0009653|GO:0048523|GO:0043229|GO:0050794|GO:0005622|GO:0009986|GO:0071944|GO:0016043|GO:0006950|GO:0051716|GO:0005615|GO:0051775|GO:0048856|GO:0005515|GO:1903561|GO:0050793|GO:0023057|GO:0070062|GO:0045595|GO:0033554|GO:0010719|GO:0009888|GO:0005737|GO:…	response to stimulus|cell|cellular process|extracellular region|signaling|binding|membrane|developmental process|intrinsic component of membrane|membrane-bounded organelle|organelle membrane|plasma membrane|regulation of signaling|anatomical structure morphogenesis|negative regulation of cellular process|intracellular organelle|regulation of cellular process|intracellular|cell surface|cell periph…	-	-	-	-	16:4639941-4650802	254	309	1412	1270	4.85617	4.83875	22.1188	23.3994	4.84746	22.7591	2.23114	1.05611e-33	UP
ENSMUSG00000022037	Clu	clusterin	GO:0022414|GO:0050896|GO:0005623|GO:0009987|GO:0048511|GO:0005576|GO:0023052|GO:0005488|GO:0000003|GO:0031012|GO:0002376|GO:0032991|GO:0016020|GO:0032502|GO:0008152|GO:0051707|GO:0044089|GO:0009607|GO:0030427|GO:0043227|GO:0032994|GO:0031090|GO:0019222|GO:0023051|GO:0009653|GO:0071704|GO:0048523|GO:0043229|GO:0009893|GO:0009605|GO:0050794|GO:0006807|GO:0009058|GO:0005622|GO:0009986|GO:0048609|GO:…	reproductive process|response to stimulus|cell|cellular process|rhythmic process|extracellular region|signaling|binding|reproduction|extracellular matrix|immune system process|macromolecular complex|membrane|developmental process|metabolic process|response to other organism|positive regulation of cellular component biogenesis|response to biotic stimulus|site of polarized growth|membrane-bounded o…	K17252	clusterin[-]	mmu04610	Complement and coagulation cascades - Mus musculus (mouse)	14:65968483-65981548	12375	15715	54847	51427	133.687	139.051	485.473	535.4	136.369	510.436	1.90421	1.20513e-33	UP
ENSMUSG00000064373	Sepp1	selenoprotein_P_plasma_1	GO:0022414|GO:0009987|GO:0005576|GO:0005488|GO:0000003|GO:0007610|GO:0032502|GO:0008152|GO:0040007|GO:0043227|GO:0007626|GO:0008430|GO:0005615|GO:0048856|GO:1903561|GO:0044237|GO:0019953|GO:0070062|GO:0009791|GO:0001887|GO:0031982|GO:0060322|GO:0007420|GO:0007275|GO:0048513|GO:0007399|GO:0007417	reproductive process|cellular process|extracellular region|binding|reproduction|behavior|developmental process|metabolic process|growth|membrane-bounded organelle|locomotory behavior|selenium binding|extracellular space|anatomical structure development|extracellular vesicle|cellular metabolic process|sexual reproduction|extracellular exosome|post-embryonic development|selenium compound metabolic …	-	-	-	-	15:3268547-3280508	1338	1620	6380	5091	15.632	15.502	61.0725	57.3195	15.567	59.196	1.92701	1.22529e-33	UP
ENSMUSG00000002602	Axl	AXL_receptor_tyrosine_kinase	GO:0022414|GO:0050896|GO:0005623|GO:0009987|GO:0048511|GO:0005576|GO:0023052|GO:0005488|GO:0000003|GO:0004871|GO:0003824|GO:0002376|GO:0016020|GO:0032502|GO:0008152|GO:0040011|GO:0051707|GO:0009607|GO:0031224|GO:0002262|GO:0043227|GO:0006955|GO:0072341|GO:0007155|GO:0005886|GO:0044216|GO:0023051|GO:0009653|GO:0071704|GO:0002684|GO:0048523|GO:0016740|GO:0051050|GO:0048870|GO:0009605|GO:0050794|GO:…	reproductive process|response to stimulus|cell|cellular process|rhythmic process|extracellular region|signaling|binding|reproduction|signal transducer activity|catalytic activity|immune system process|membrane|developmental process|metabolic process|locomotion|response to other organism|response to biotic stimulus|intrinsic component of membrane|myeloid cell homeostasis|membrane-bounded organelle…	-	-	-	-	7:25757273-25788705	1100	1479	5490	5002	7.84435	8.63868	32.0778	34.3756	8.24151	33.2267	2.01136	1.42289e-33	UP
ENSMUSG00000001247	Lsr	lipolysis_stimulated_lipoprotein_receptor	GO:0005623|GO:0005576|GO:0005488|GO:0032991|GO:0016020|GO:0032502|GO:0008152|GO:0031224|GO:0043227|GO:0032994|GO:0019222|GO:0005886|GO:0071704|GO:0071944|GO:0005615|GO:0004872|GO:0048856|GO:0005515|GO:1903561|GO:0070062|GO:0006810|GO:0042627|GO:0048732|GO:0008104|GO:0045184|GO:0031982|GO:0034362|GO:0006629|GO:0007275|GO:0048513|GO:0038024|GO:0016021|GO:0034361|GO:0016192|GO:0015031|GO:0071813|GO:…	cell|extracellular region|binding|macromolecular complex|membrane|developmental process|metabolic process|intrinsic component of membrane|membrane-bounded organelle|protein-lipid complex|regulation of metabolic process|plasma membrane|organic substance metabolic process|cell periphery|extracellular space|receptor activity|anatomical structure development|protein binding|extracellular vesicle|extr…	-	-	-	-	7:30957770-30973464	410	464	1997	1984	5.94428	5.50996	23.7225	27.7204	5.72712	25.7214	2.16709	1.91213e-33	UP
ENSMUSG00000007659	Bcl2l1	BCL2_like_1	GO:0022414|GO:0050896|GO:0030054|GO:0005623|GO:0009987|GO:0048511|GO:0023052|GO:0045202|GO:0005488|GO:0000003|GO:0032991|GO:0016020|GO:0032502|GO:0040007|GO:0051707|GO:0009607|GO:0019867|GO:0031224|GO:0043227|GO:1903828|GO:0031090|GO:0023051|GO:0009653|GO:0048523|GO:0043229|GO:0008021|GO:0009605|GO:0050794|GO:0005622|GO:0048609|GO:0051641|GO:0012505|GO:0016043|GO:0030672|GO:0003006|GO:0006950|GO:…	reproductive process|response to stimulus|cell junction|cell|cellular process|rhythmic process|signaling|synapse|binding|reproduction|macromolecular complex|membrane|developmental process|growth|response to other organism|response to biotic stimulus|outer membrane|intrinsic component of membrane|membrane-bounded organelle|negative regulation of cellular protein localization|organelle membrane|reg…	K04570	BCL2-like 1 (apoptosis regulator Bcl-X)[-]	mmu05200|mmu04151|mmu05166|mmu04014|mmu05202|mmu04630|mmu04210|mmu05145|mmu04064|mmu05222|mmu05220|mmu05212|mmu05014	Pathways in cancer - Mus musculus (mouse)|PI3K-Akt signaling pathway - Mus musculus (mouse)|HTLV-I infection - Mus musculus (mouse)|Ras signaling pathway - Mus musculus (mouse)|Transcriptional misregulation in cancer - Mus musculus (mouse)|Jak-STAT signaling pathway - Mus musculus (mouse)|Apoptosis - Mus musculus (mouse)|Toxoplasmosis - Mus musculus (mouse)|NF-kappa B signaling pathway - Mus musc…	2:152780668-152831728	1318	1658	512	472	6.74783	6.95261	2.14776	2.3288	6.85022	2.23828	-1.61376	2.09788e-33	DOWN
ENSMUSG00000004207	Psap	prosaposin	GO:0022414|GO:0050896|GO:0005623|GO:0009987|GO:0005576|GO:0023052|GO:0005488|GO:0000003|GO:0016020|GO:0032502|GO:0008152|GO:0040007|GO:0043227|GO:0031090|GO:0019222|GO:0023051|GO:0071704|GO:0048523|GO:0043229|GO:0009893|GO:0050794|GO:0006807|GO:0005622|GO:0012505|GO:0030234|GO:0003006|GO:0006950|GO:0044702|GO:0051716|GO:0005615|GO:0048856|GO:0005515|GO:0048589|GO:1903561|GO:0044237|GO:0070062|GO:…	reproductive process|response to stimulus|cell|cellular process|extracellular region|signaling|binding|reproduction|membrane|developmental process|metabolic process|growth|membrane-bounded organelle|organelle membrane|regulation of metabolic process|regulation of signaling|organic substance metabolic process|negative regulation of cellular process|intracellular organelle|positive regulation of me…	K12382	saposin[-]	mmu04142	Lysosome - Mus musculus (mouse)	10:60277627-60302597	3334	4005	14458	12911	50.9424	50.1223	181.005	190.115	50.5324	185.56	1.8766	2.55178e-33	UP
ENSMUSG00000090031	4732440D04Rik	RIKEN_cDNA_4732440D04_gene	-	-	-	-	-	-	1:6209866-6215293	2	1	156	176	0.018692	0.00765372	1.19451	1.58508	0.0131729	1.3898	6.72116	2.72825e-33	UP
ENSMUSG00000031365	Zfp275	zinc_finger_protein_275	GO:0005623|GO:0009987|GO:0005488|GO:0008152|GO:0019222|GO:0071704|GO:0050794|GO:0006807|GO:0009058|GO:0005622|GO:0043167|GO:0044237|GO:0097159|GO:0046483|GO:1901360|GO:0044249|GO:0043169|GO:0003676|GO:0006725|GO:0006139|GO:0051171|GO:0031323|GO:0010468|GO:0016070|GO:0034645|GO:0046872|GO:0009059|GO:0010467|GO:0051252|GO:0006351|GO:0032774|GO:0006355|GO:2001141|GO:1903506	cell|cellular process|binding|metabolic process|regulation of metabolic process|organic substance metabolic process|regulation of cellular process|nitrogen compound metabolic process|biosynthetic process|intracellular|ion binding|cellular metabolic process|organic cyclic compound binding|heterocycle metabolic process|organic cyclic compound metabolic process|cellular biosynthetic process|cation b…	-	-	-	-	X:73342621-73359080	395	412	1929	1702	3.51057	2.99911	14.0469	14.5775	3.25484	14.3122	2.13658	2.77318e-33	UP
ENSMUSG00000036620	Mgat4b	mannoside_acetylglucosaminyltransferase_4_isoenzyme_B	GO:0005623|GO:0009987|GO:0005488|GO:0003824|GO:0016020|GO:0008152|GO:0031224|GO:0043227|GO:0031090|GO:0071704|GO:0043229|GO:0016740|GO:0009058|GO:0005622|GO:0043167|GO:0012505|GO:0044237|GO:0005737|GO:0098588|GO:0005794|GO:0044249|GO:0019538|GO:0005975|GO:0016757|GO:0043169|GO:0006486|GO:0043231|GO:0016021|GO:0016758|GO:0009100|GO:0043412|GO:0044267|GO:0070085|GO:0034645|GO:0046872|GO:0006487|GO:…	cell|cellular process|binding|catalytic activity|membrane|metabolic process|intrinsic component of membrane|membrane-bounded organelle|organelle membrane|organic substance metabolic process|intracellular organelle|transferase activity|biosynthetic process|intracellular|ion binding|endomembrane system|cellular metabolic process|cytoplasm|bounding membrane of organelle|Golgi apparatus|cellular bios…	K00738	alpha-1,3-mannosylglycoprotein beta-1,4-N-acetylglucosaminyltransferase A/B[2.4.1.145]	mmu01100|mmu00510	Metabolic pathways - Mus musculus (mouse)|N-Glycan biosynthesis - Mus musculus (mouse)	11:50210890-50235103	488	547	2278	2015	7.83353	7.19183	29.9612	31.1713	7.51268	30.5662	2.02454	4.00845e-33	UP
ENSMUSG00000070047	Fat1	FAT_tumor_suppressor_homolog_1_Drosophila_	GO:0030054|GO:0005623|GO:0009987|GO:0005576|GO:0005488|GO:0016020|GO:0031224|GO:0043227|GO:0005911|GO:0007155|GO:0005886|GO:0043229|GO:0005622|GO:0031252|GO:0043167|GO:0071944|GO:0016043|GO:0042995|GO:0030055|GO:0005515|GO:1903561|GO:0070062|GO:0005737|GO:0005912|GO:0043169|GO:0030029|GO:0030027|GO:0098609|GO:0016337|GO:0031982|GO:0007163|GO:0043231|GO:0005924|GO:0006996|GO:0016021|GO:0005634|GO:…	cell junction|cell|cellular process|extracellular region|binding|membrane|intrinsic component of membrane|membrane-bounded organelle|cell-cell junction|cell adhesion|plasma membrane|intracellular organelle|intracellular|cell leading edge|ion binding|cell periphery|cellular component organization|cell projection|cell-substrate junction|protein binding|extracellular vesicle|extracellular exosome|cy…	-	-	-	-	8:44935447-45052257	2104	2395	8855	8278	6.20506	5.78523	21.3972	23.5271	5.99515	22.4621	1.90563	5.24974e-33	UP
ENSMUSG00000021477	Ctsl	cathepsin_L	GO:0022414|GO:0050896|GO:0005623|GO:0009987|GO:0005576|GO:0005488|GO:0000003|GO:0003824|GO:0016020|GO:0032502|GO:0008152|GO:0043227|GO:0016787|GO:0005886|GO:0009653|GO:0071704|GO:0048523|GO:0043229|GO:0044297|GO:0045177|GO:0009605|GO:0050794|GO:0005622|GO:0009986|GO:0048609|GO:0071944|GO:0012505|GO:0016043|GO:0042995|GO:0003006|GO:0006950|GO:0044702|GO:0051716|GO:0005615|GO:0033218|GO:0048856|GO:…	reproductive process|response to stimulus|cell|cellular process|extracellular region|binding|reproduction|catalytic activity|membrane|developmental process|metabolic process|membrane-bounded organelle|hydrolase activity|plasma membrane|anatomical structure morphogenesis|organic substance metabolic process|negative regulation of cellular process|intracellular organelle|cell body|apical part of cel…	K01365	cathepsin L[3.4.22.15]	mmu05205|mmu04145|mmu04210|mmu04142|mmu04612|mmu05323	Proteoglycans in cancer - Mus musculus (mouse)|Phagosome - Mus musculus (mouse)|Apoptosis - Mus musculus (mouse)|Lysosome - Mus musculus (mouse)|Antigen processing and presentation - Mus musculus (mouse)|Rheumatoid arthritis - Mus musculus (mouse)	13:64363214-64370306	2789	3649	12889	11753	86.2462	92.423	326.571	350.253	89.3346	338.412	1.92149	6.30469e-33	UP
ENSMUSG00000041096	Tspyl2	TSPY_like_2	GO:0005623|GO:0009987|GO:0016020|GO:0008152|GO:0040007|GO:0043227|GO:0019222|GO:0005886|GO:0071704|GO:0048523|GO:0043229|GO:0050794|GO:0006807|GO:0009058|GO:0005622|GO:0071944|GO:0016043|GO:0009892|GO:0016049|GO:0045926|GO:0044237|GO:0040008|GO:0006793|GO:0046483|GO:0005737|GO:0050790|GO:1901360|GO:0031324|GO:0009890|GO:0044249|GO:0019538|GO:0030308|GO:0006725|GO:0006139|GO:0051171|GO:0007049|GO:…	cell|cellular process|membrane|metabolic process|growth|membrane-bounded organelle|regulation of metabolic process|plasma membrane|organic substance metabolic process|negative regulation of cellular process|intracellular organelle|regulation of cellular process|nitrogen compound metabolic process|biosynthetic process|intracellular|cell periphery|cellular component organization|negative regulation…	-	-	-	-	X:152336852-152342425	963	1193	4389	3966	11.4954	11.6641	42.927	45.6238	11.5798	44.2754	1.9349	6.59091e-33	UP
ENSMUSG00000030428	Ttyh1	tweety_homolog_1_Drosophila_	GO:0005215|GO:0005623|GO:0009987|GO:0005488|GO:0032991|GO:0016020|GO:0031224|GO:0043227|GO:0005789|GO:0031090|GO:0007155|GO:0005886|GO:0043229|GO:0005622|GO:0043167|GO:0071944|GO:0012505|GO:0016043|GO:0042995|GO:0043234|GO:0042175|GO:0022857|GO:0006810|GO:0005783|GO:0005737|GO:0098588|GO:0030868|GO:0022891|GO:0055085|GO:1902495|GO:0043169|GO:0098609|GO:0031253|GO:0016337|GO:0043005|GO:0032433|GO:…	transporter activity|cell|cellular process|binding|macromolecular complex|membrane|intrinsic component of membrane|membrane-bounded organelle|endoplasmic reticulum membrane|organelle membrane|cell adhesion|plasma membrane|intracellular organelle|intracellular|ion binding|cell periphery|endomembrane system|cellular component organization|cell projection|protein complex|nuclear outer membrane-endop…	-	-	-	-	7:4119408-4136708	534	638	2470	2244	2.00688	1.96388	7.6058	8.12728	1.98538	7.86654	1.98631	9.51689e-33	UP
ENSMUSG00000024306	Ccdc178	coiled_coil_domain_containing_178	-	-	-	-	-	-	18:21810897-22171396	3558	4133	1550	1373	57.5079	54.7144	20.5268	21.3862	56.1111	20.9565	-1.42089	9.68073e-33	DOWN
ENSMUSG00000019899	Lama2	laminin_alpha_2	GO:0050896|GO:0005623|GO:0009987|GO:0005576|GO:0023052|GO:0045202|GO:0005488|GO:0031012|GO:0016020|GO:0032502|GO:0040011|GO:0043227|GO:0007155|GO:0005886|GO:0023051|GO:0009653|GO:0005578|GO:0005605|GO:0048870|GO:0009605|GO:0050794|GO:0071944|GO:0016043|GO:0042995|GO:0005604|GO:0048856|GO:0005515|GO:1903561|GO:0040012|GO:0050793|GO:0070062|GO:0030155|GO:0007154|GO:0036477|GO:0010646|GO:0005102|GO:…	response to stimulus|cell|cellular process|extracellular region|signaling|synapse|binding|extracellular matrix|membrane|developmental process|locomotion|membrane-bounded organelle|cell adhesion|plasma membrane|regulation of signaling|anatomical structure morphogenesis|proteinaceous extracellular matrix|basal lamina|cell motility|response to external stimulus|regulation of cellular process|cell pe…	K05637	laminin, alpha 1/2[-]	mmu05200|mmu04151|mmu04510|mmu05145|mmu05146|mmu05414|mmu05410|mmu05222|mmu04512|mmu05416|mmu05412	Pathways in cancer - Mus musculus (mouse)|PI3K-Akt signaling pathway - Mus musculus (mouse)|Focal adhesion - Mus musculus (mouse)|Toxoplasmosis - Mus musculus (mouse)|Amoebiasis - Mus musculus (mouse)|Dilated cardiomyopathy - Mus musculus (mouse)|Hypertrophic cardiomyopathy (HCM) - Mus musculus (mouse)|Small cell lung cancer - Mus musculus (mouse)|ECM-receptor interaction - Mus musculus (mouse)|V…	10:26980036-27619758	880	996	3860	3536	2.94269	2.72795	10.5759	11.3951	2.83532	10.9855	1.95401	9.96053e-33	UP
ENSMUSG00000047945	Marcksl1	MARCKS_like_1	GO:0005623|GO:0009987|GO:0005576|GO:0005488|GO:0016020|GO:0043227|GO:0005886|GO:0050794|GO:0005622|GO:0071944|GO:0005515|GO:1903561|GO:0008283|GO:0070062|GO:0005737|GO:0005516|GO:0008284|GO:0008092|GO:0031982|GO:0042127|GO:0003779	cell|cellular process|extracellular region|binding|membrane|membrane-bounded organelle|plasma membrane|regulation of cellular process|intracellular|cell periphery|protein binding|extracellular vesicle|cell proliferation|extracellular exosome|cytoplasm|calmodulin binding|positive regulation of cell proliferation|cytoskeletal protein binding|vesicle|regulation of cell proliferation|actin binding	K13536	MARCKS-related protein[-]	mmu04666|mmu05140	Fc gamma R-mediated phagocytosis - Mus musculus (mouse)|Leishmaniasis - Mus musculus (mouse)	4:129513581-129515985	1228	1389	5325	4752	46.6338	43.2036	165.688	173.909	44.9187	169.798	1.91843	1.17231e-32	UP
ENSMUSG00000027931	Npr1	natriuretic_peptide_receptor_1	GO:0050896|GO:0005623|GO:0009987|GO:0023052|GO:0005488|GO:0004871|GO:0003824|GO:0032991|GO:0016020|GO:0008152|GO:0031224|GO:0016829|GO:0019222|GO:0005886|GO:0071704|GO:0048523|GO:0016740|GO:0009893|GO:0050794|GO:0006807|GO:0009058|GO:0038023|GO:0005622|GO:0043167|GO:0097367|GO:0071944|GO:0042562|GO:0051716|GO:0033218|GO:0004872|GO:0043234|GO:0005515|GO:0044237|GO:0036094|GO:0008283|GO:0097159|GO:…	response to stimulus|cell|cellular process|signaling|binding|signal transducer activity|catalytic activity|macromolecular complex|membrane|metabolic process|intrinsic component of membrane|lyase activity|regulation of metabolic process|plasma membrane|organic substance metabolic process|negative regulation of cellular process|transferase activity|positive regulation of metabolic process|regulatio…	K12323	atrial natriuretic peptide receptor A[4.6.1.2]	mmu04024|mmu00230|mmu04022|mmu04921|mmu04270|mmu04925|mmu04924|mmu04923	cAMP signaling pathway - Mus musculus (mouse)|Purine metabolism - Mus musculus (mouse)|cGMP-PKG signaling pathway - Mus musculus (mouse)|Oxytocin signaling pathway - Mus musculus (mouse)|Vascular smooth muscle contraction - Mus musculus (mouse)|Aldosterone synthesis and secretion - Mus musculus (mouse)|Renin secretion - Mus musculus (mouse)|Regulation of lipolysis in adipocytes - Mus musculus (mo…	3:90450591-90465866	989	1107	4385	3733	9.68823	8.88199	35.1953	35.241	9.28511	35.2181	1.92333	1.56633e-32	UP
ENSMUSG00000023047	Amhr2	anti_Mullerian_hormone_type_2_receptor	GO:0022414|GO:0050896|GO:0005623|GO:0009987|GO:0023052|GO:0005488|GO:0000003|GO:0004871|GO:0003824|GO:0016020|GO:0032502|GO:0008152|GO:0031224|GO:0005886|GO:0023051|GO:0071704|GO:0048523|GO:0016740|GO:0005057|GO:0050794|GO:0038023|GO:0043167|GO:0097367|GO:0071944|GO:0042562|GO:0003006|GO:0044702|GO:0051716|GO:0004872|GO:0048856|GO:0005515|GO:0044237|GO:0036094|GO:0023057|GO:0097159|GO:0006793|GO:…	reproductive process|response to stimulus|cell|cellular process|signaling|binding|reproduction|signal transducer activity|catalytic activity|membrane|developmental process|metabolic process|intrinsic component of membrane|plasma membrane|regulation of signaling|organic substance metabolic process|negative regulation of cellular process|transferase activity|receptor signaling protein activity|regu…	K04672	anti-mullerian hormone receptor type-2[2.7.11.30]	mmu04060|mmu04350	Cytokine-cytokine receptor interaction - Mus musculus (mouse)|TGF-beta signaling pathway - Mus musculus (mouse)	15:102445367-102454630	2200	2718	9609	8342	48.9384	49.5212	175.135	178.83	49.2298	176.982	1.846	1.73537e-32	UP
ENSMUSG00000038463	Olfml2b	olfactomedin_like_2B	GO:0009987|GO:0005576|GO:0005488|GO:0031012|GO:0005578|GO:0016043|GO:0050840|GO:0030198	cellular process|extracellular region|binding|extracellular matrix|proteinaceous extracellular matrix|cellular component organization|extracellular matrix binding|extracellular matrix organization	-	-	-	-	1:170644532-170682789	233	355	1601	1364	4.58852	5.72612	25.8331	25.8865	5.15732	25.8598	2.32602	2.17662e-32	UP
ENSMUSG00000042286	Stab1	stabilin_1	GO:0050896|GO:0005623|GO:0009987|GO:0023052|GO:0005488|GO:0016020|GO:0032502|GO:0051707|GO:0009607|GO:0031224|GO:0048646|GO:0007155|GO:0005886|GO:0009653|GO:0009605|GO:0005622|GO:0043167|GO:0097367|GO:0071944|GO:0006950|GO:0004872|GO:0048856|GO:0005515|GO:0050793|GO:0006810|GO:0005737|GO:0006952|GO:0007154|GO:0005539|GO:0043169|GO:0005887|GO:0098542|GO:0043207|GO:0031226|GO:0009617|GO:0001568|GO:…	response to stimulus|cell|cellular process|signaling|binding|membrane|developmental process|response to other organism|response to biotic stimulus|intrinsic component of membrane|anatomical structure formation involved in morphogenesis|cell adhesion|plasma membrane|anatomical structure morphogenesis|response to external stimulus|intracellular|ion binding|carbohydrate derivative binding|cell perip…	-	-	-	-	14:31139013-31168641	256	290	1388	1158	0.973139	0.902919	4.32308	4.24216	0.938029	4.28262	2.19079	2.2324e-32	UP
ENSMUSG00000033685	Ucp2	uncoupling_protein_2_mitochondrial_proton_carrier_	GO:0022414|GO:0050896|GO:0005623|GO:0009987|GO:0023052|GO:0005488|GO:0000003|GO:0016020|GO:0032502|GO:0031224|GO:0043227|GO:0031090|GO:0023051|GO:0048523|GO:0043229|GO:0009605|GO:0050794|GO:0005622|GO:0051641|GO:0006950|GO:0051716|GO:0032844|GO:0051051|GO:0048856|GO:0005515|GO:0023057|GO:0019725|GO:0006979|GO:0006810|GO:0033554|GO:0009991|GO:0009725|GO:0005737|GO:0010035|GO:0007154|GO:0042592|GO:…	reproductive process|response to stimulus|cell|cellular process|signaling|binding|reproduction|membrane|developmental process|intrinsic component of membrane|membrane-bounded organelle|organelle membrane|regulation of signaling|negative regulation of cellular process|intracellular organelle|response to external stimulus|regulation of cellular process|intracellular|cellular localization|response t…	-	-	-	-	7:100493337-100502020	765	937	3562	2999	5.18656	5.20322	19.787	19.5946	5.19489	19.6908	1.92236	2.45299e-32	UP
ENSMUSG00000058013	44450	septin_11	GO:0030054|GO:0005623|GO:0009987|GO:0005576|GO:0045202|GO:0005488|GO:0043227|GO:0043229|GO:0005622|GO:0043167|GO:0097367|GO:0016043|GO:0042995|GO:0005515|GO:1903561|GO:0036094|GO:0097159|GO:0070062|GO:0005737|GO:0036477|GO:0001882|GO:0051301|GO:0043197|GO:0000166|GO:0043005|GO:0031982|GO:0043168|GO:0007049|GO:0022607|GO:0017076|GO:0032432|GO:0001883|GO:0030425|GO:0044309|GO:0030424|GO:0042641|GO:…	cell junction|cell|cellular process|extracellular region|synapse|binding|membrane-bounded organelle|intracellular organelle|intracellular|ion binding|carbohydrate derivative binding|cellular component organization|cell projection|protein binding|extracellular vesicle|small molecule binding|organic cyclic compound binding|extracellular exosome|cytoplasm|somatodendritic compartment|nucleoside bindi…	K16939	septin 6/8/11[-]	mmu05100	Bacterial invasion of epithelial cells - Mus musculus (mouse)	5:93093437-93176447	207	258	1210	1054	1.09654	1.11941	5.25178	5.38066	1.10797	5.31622	2.26248	2.45299e-32	UP
ENSMUSG00000034714	Ttyh2	tweety_homolog_2_Drosophila_	GO:0005215|GO:0005623|GO:0009987|GO:0005488|GO:0032991|GO:0016020|GO:0031224|GO:0005886|GO:0071944|GO:0043234|GO:0005515|GO:0022857|GO:0006810|GO:0022891|GO:0055085|GO:1902495|GO:0016021|GO:0034220|GO:0006811|GO:0034702|GO:0015267|GO:0015075|GO:0098656|GO:0006820|GO:0034707|GO:0005216|GO:0008509|GO:0005253|GO:0015698|GO:0015108|GO:1902476|GO:0006821|GO:0005254	transporter activity|cell|cellular process|binding|macromolecular complex|membrane|intrinsic component of membrane|plasma membrane|cell periphery|protein complex|protein binding|transmembrane transporter activity|transport|substrate-specific transmembrane transporter activity|transmembrane transport|transmembrane transporter complex|integral component of membrane|ion transmembrane transport|ion t…	-	-	-	-	11:114675431-114720977	412	573	2229	1993	6.26537	7.13706	27.7733	29.2078	6.70121	28.4906	2.08799	2.49691e-32	UP
ENSMUSG00000023009	Nckap5l	NCK_associated_protein_5_like	-	-	-	-	-	-	15:99422035-99457748	256	395	1724	1543	2.97773	3.76321	16.4305	17.2963	3.37047	16.8634	2.32288	2.49691e-32	UP
ENSMUSG00000037706	Cd81	CD81_antigen	GO:0050896|GO:0030054|GO:0005623|GO:0009987|GO:0005576|GO:0023052|GO:0005488|GO:0002376|GO:0016020|GO:0008152|GO:0040007|GO:0040011|GO:0031224|GO:0043227|GO:0019222|GO:0005886|GO:0023051|GO:0071704|GO:0002684|GO:0048870|GO:0009893|GO:0045177|GO:0045927|GO:0050794|GO:0006807|GO:0009058|GO:0051641|GO:0071944|GO:0016043|GO:0006950|GO:0003823|GO:0051716|GO:0016049|GO:0030055|GO:0005515|GO:1903561|GO:…	response to stimulus|cell junction|cell|cellular process|extracellular region|signaling|binding|immune system process|membrane|metabolic process|growth|locomotion|intrinsic component of membrane|membrane-bounded organelle|regulation of metabolic process|plasma membrane|regulation of signaling|organic substance metabolic process|positive regulation of immune system process|cell motility|positive r…	K06508	CD81 antigen[-]	mmu05160|mmu04662|mmu05144	Hepatitis C - Mus musculus (mouse)|B cell receptor signaling pathway - Mus musculus (mouse)|Malaria - Mus musculus (mouse)	7:143052739-143067934	646	824	3091	2659	12.468	13.0259	48.8801	49.4568	12.747	49.1685	1.94758	2.69227e-32	UP
ENSMUSG00000024900	Cpt1a	carnitine_palmitoyltransferase_1a_liver	GO:0050896|GO:0005623|GO:0009987|GO:0048511|GO:0023052|GO:0005488|GO:0003824|GO:0016020|GO:0007610|GO:0032502|GO:0008152|GO:0019867|GO:0031224|GO:0043227|GO:0031090|GO:0019222|GO:0023051|GO:0071704|GO:0043229|GO:0016740|GO:0009893|GO:0050794|GO:0006807|GO:0005622|GO:0051641|GO:0016043|GO:0007623|GO:0051716|GO:0007631|GO:0048856|GO:0005515|GO:0044237|GO:0009056|GO:0031301|GO:0006810|GO:0009888|GO:…	response to stimulus|cell|cellular process|rhythmic process|signaling|binding|catalytic activity|membrane|behavior|developmental process|metabolic process|outer membrane|intrinsic component of membrane|membrane-bounded organelle|organelle membrane|regulation of metabolic process|regulation of signaling|organic substance metabolic process|intracellular organelle|transferase activity|positive regul…	K08765	carnitine O-palmitoyltransferase 1, liver isoform[2.3.1.21]	mmu04152|mmu04931|mmu04922|mmu03320|mmu04920|mmu01212|mmu00071	AMPK signaling pathway - Mus musculus (mouse)|Insulin resistance - Mus musculus (mouse)|Glucagon signaling pathway - Mus musculus (mouse)|PPAR signaling pathway - Mus musculus (mouse)|Adipocytokine signaling pathway - Mus musculus (mouse)|Fatty acid metabolism - Mus musculus (mouse)|Fatty acid degradation - Mus musculus (mouse)	19:3323301-3385732	796	932	3642	3010	11.2829	10.8203	42.2977	41.1167	11.0516	41.7072	1.91604	3.26728e-32	UP
ENSMUSG00000053279	Aldh1a1	aldehyde_dehydrogenase_family_1_subfamily_A1	GO:0050896|GO:0005623|GO:0009987|GO:0005576|GO:0003824|GO:0032502|GO:0008152|GO:0048646|GO:0043227|GO:0042445|GO:0009653|GO:0071704|GO:0050794|GO:0009058|GO:0005622|GO:0016491|GO:0048856|GO:1903561|GO:0044237|GO:0070062|GO:0048598|GO:0009888|GO:0005737|GO:0044249|GO:0008219|GO:0007423|GO:0055114|GO:0060900|GO:0010941|GO:0010817|GO:0031982|GO:0006082|GO:0048568|GO:0009887|GO:0048729|GO:0006629|GO:…	response to stimulus|cell|cellular process|extracellular region|catalytic activity|developmental process|metabolic process|anatomical structure formation involved in morphogenesis|membrane-bounded organelle|hormone metabolic process|anatomical structure morphogenesis|organic substance metabolic process|regulation of cellular process|biosynthetic process|intracellular|oxidoreductase activity|anato…	K07249	retinal dehydrogenase[1.2.1.36]	mmu01100|mmu00830	Metabolic pathways - Mus musculus (mouse)|Retinol metabolism - Mus musculus (mouse)	19:20601961-20643462	3362	3343	14628	12545	99.8129	81.2905	355.829	358.923	90.5517	357.376	1.98063	4.17191e-32	UP
ENSMUSG00000025151	Maged1	melanoma_antigen_family_D_1	GO:0050896|GO:0000988|GO:0005623|GO:0009987|GO:0048511|GO:0023052|GO:0005488|GO:0032991|GO:0016020|GO:0032502|GO:0008152|GO:0042752|GO:0043227|GO:0019222|GO:0005886|GO:0023051|GO:0009653|GO:0071704|GO:0048523|GO:0043229|GO:0009893|GO:0050794|GO:0000785|GO:0006807|GO:0009058|GO:0005622|GO:0071944|GO:0009892|GO:0007623|GO:0051716|GO:0043234|GO:0048856|GO:0005515|GO:0044237|GO:0000989|GO:0050793|GO:…	response to stimulus|transcription factor activity, protein binding|cell|cellular process|rhythmic process|signaling|binding|macromolecular complex|membrane|developmental process|metabolic process|regulation of circadian rhythm|membrane-bounded organelle|regulation of metabolic process|plasma membrane|regulation of signaling|anatomical structure morphogenesis|organic substance metabolic process|n…	K12464	melanoma-associated antigen D1[-]	mmu04722	Neurotrophin signaling pathway - Mus musculus (mouse)	X:94535474-94542143	3891	4590	16303	14805	31.7779	30.7038	109.094	116.524	31.2409	112.809	1.85237	4.48496e-32	UP
ENSMUSG00000029762	Akr1b8	aldo_keto_reductase_family_1_member_B8	GO:0005623|GO:0009987|GO:0005576|GO:0003824|GO:0008152|GO:0043227|GO:0071704|GO:0006807|GO:0005622|GO:0016491|GO:1903561|GO:0044237|GO:0009056|GO:0070062|GO:0030638|GO:0005737|GO:0045550|GO:0055114|GO:0016614|GO:0031982|GO:0051186|GO:0006629|GO:0016903|GO:0042180|GO:0044255|GO:0044597|GO:0006066|GO:0006720|GO:0016620|GO:0016137|GO:0016042|GO:1901661|GO:0044598|GO:0044242|GO:0016616|GO:0047718|GO:…	cell|cellular process|extracellular region|catalytic activity|metabolic process|membrane-bounded organelle|organic substance metabolic process|nitrogen compound metabolic process|intracellular|oxidoreductase activity|extracellular vesicle|cellular metabolic process|catabolic process|extracellular exosome|polyketide metabolic process|cytoplasm|geranylgeranyl reductase activity|oxidation-reduction …	K00011	aldehyde reductase[1.1.1.21]	mmu01100|mmu00561|mmu00040|mmu00051|mmu00052	Metabolic pathways - Mus musculus (mouse)|Glycerolipid metabolism - Mus musculus (mouse)|Pentose and glucuronate interconversions - Mus musculus (mouse)|Fructose and mannose metabolism - Mus musculus (mouse)|Galactose metabolism - Mus musculus (mouse)	6:34354119-34368463	613	810	3063	2562	21.9781	23.7864	89.9795	88.5217	22.8822	89.2506	1.96363	5.91732e-32	UP
ENSMUSG00000091556	Gm14569	predicted_gene_14569	-	-	-	-	-	-	X:36423601-36491830	4486	5186	18700	17752	45.8458	43.4098	156.585	174.835	44.6278	165.71	1.89265	6.1194e-32	UP
ENSMUSG00000021939	Ctsb	cathepsin_B	GO:0022414|GO:0050896|GO:0005623|GO:0009987|GO:0005576|GO:0005488|GO:0000003|GO:0003824|GO:0016020|GO:0032502|GO:0008152|GO:0040011|GO:0043227|GO:0016787|GO:0019222|GO:0005886|GO:0071704|GO:0048523|GO:0043229|GO:0045177|GO:0009605|GO:0050794|GO:0005622|GO:0009986|GO:0097367|GO:0048609|GO:0071944|GO:0003006|GO:0006950|GO:0044702|GO:0051716|GO:0005615|GO:0033218|GO:0006914|GO:0048856|GO:0005515|GO:…	reproductive process|response to stimulus|cell|cellular process|extracellular region|binding|reproduction|catalytic activity|membrane|developmental process|metabolic process|locomotion|membrane-bounded organelle|hydrolase activity|regulation of metabolic process|plasma membrane|organic substance metabolic process|negative regulation of cellular process|intracellular organelle|apical part of cell|…	K01363	cathepsin B[3.4.22.1]	mmu04210|mmu04142|mmu04612|mmu04924	Apoptosis - Mus musculus (mouse)|Lysosome - Mus musculus (mouse)|Antigen processing and presentation - Mus musculus (mouse)|Renin secretion - Mus musculus (mouse)	14:63122462-63145919	895	1215	4901	3732	11.511	12.7992	51.6468	46.2567	12.1551	48.9518	2.0098	6.98838e-32	UP
ENSMUSG00000036687	Tmem184a	transmembrane_protein_184a	GO:0022414|GO:0005215|GO:0005623|GO:0000003|GO:0016020|GO:0032502|GO:0031224|GO:0043227|GO:0031090|GO:0043229|GO:0005622|GO:0012505|GO:0003006|GO:0048856|GO:0006810|GO:0005737|GO:0098588|GO:0032880|GO:0008104|GO:0007530|GO:0043231|GO:0007275|GO:0010008|GO:0005768|GO:0016021|GO:0005769|GO:0046903|GO:0031901|GO:0051046|GO:0018992	reproductive process|transporter activity|cell|reproduction|membrane|developmental process|intrinsic component of membrane|membrane-bounded organelle|organelle membrane|intracellular organelle|intracellular|endomembrane system|developmental process involved in reproduction|anatomical structure development|transport|cytoplasm|bounding membrane of organelle|regulation of protein localization|protei…	-	-	-	-	5:139802485-139819917	2277	2977	10287	9636	20.6987	22.1653	76.6188	84.4147	21.432	80.5167	1.90953	7.32352e-32	UP
ENSMUSG00000045350	Fam186a	family_with_sequence_similarity_186_member_A	-	-	-	-	-	-	15:99918348-99967075	4284	4544	1805	1311	26.7423	23.2329	9.23198	7.88669	24.9876	8.55933	-1.54564	1.14301e-31	DOWN
ENSMUSG00000034522	Zfp395	zinc_finger_protein_395	GO:0005623|GO:0009987|GO:0005488|GO:0008152|GO:0043227|GO:0019222|GO:0071704|GO:0043229|GO:0050794|GO:0006807|GO:0009058|GO:0005622|GO:0043167|GO:0044237|GO:0097159|GO:0046483|GO:0005737|GO:1901360|GO:0044249|GO:0043169|GO:0003676|GO:0006725|GO:0006139|GO:0051171|GO:0043231|GO:0031323|GO:0005634|GO:0010468|GO:0016070|GO:0034645|GO:0046872|GO:0009059|GO:0003677|GO:0010467|GO:0051252|GO:0003690|GO:…	cell|cellular process|binding|metabolic process|membrane-bounded organelle|regulation of metabolic process|organic substance metabolic process|intracellular organelle|regulation of cellular process|nitrogen compound metabolic process|biosynthetic process|intracellular|ion binding|cellular metabolic process|organic cyclic compound binding|heterocycle metabolic process|cytoplasm|organic cyclic comp…	-	-	-	-	14:65358676-65398930	309	410	1681	1473	4.45348	4.83993	19.8507	20.459	4.6467	20.1549	2.11685	1.29202e-31	UP
ENSMUSG00000056973	Ces1d	carboxylesterase_1D	GO:0050896|GO:0005623|GO:0009987|GO:0005576|GO:0003824|GO:0032502|GO:0008152|GO:0043227|GO:0016787|GO:0071704|GO:0043229|GO:0005622|GO:0012505|GO:0016043|GO:0005615|GO:0048856|GO:0044237|GO:0097006|GO:0009056|GO:0016788|GO:0006793|GO:0005783|GO:0009888|GO:0005737|GO:0009636|GO:0048869|GO:0006790|GO:0006082|GO:0043231|GO:0051186|GO:0006629|GO:0044255|GO:0022607|GO:0034377|GO:0006637|GO:0005788|GO:…	response to stimulus|cell|cellular process|extracellular region|catalytic activity|developmental process|metabolic process|membrane-bounded organelle|hydrolase activity|organic substance metabolic process|intracellular organelle|intracellular|endomembrane system|cellular component organization|extracellular space|anatomical structure development|cellular metabolic process|regulation of plasma lip…	K01044	carboxylesterase 1[3.1.1.1]	mmu01100|mmu00983	Metabolic pathways - Mus musculus (mouse)|Drug metabolism - other enzymes - Mus musculus (mouse)	8:93166068-93197838	124	135	968	678	2.39856	2.13884	15.3417	12.6387	2.2687	13.9902	2.62448	1.33e-31	UP
ENSMUSG00000078632	Lrrc37a	leucine_rich_repeat_containing_37A	GO:0005488|GO:0016020|GO:0031224|GO:0005515|GO:0016021	binding|membrane|intrinsic component of membrane|protein binding|integral component of membrane	-	-	-	-	11:103451955-103504597	9900	11025	4584	3443	62.5491	57.0531	23.73	20.9635	59.8011	22.3468	-1.4201	1.60074e-31	DOWN
ENSMUSG00000057530	Ece1	endothelin_converting_enzyme_1	GO:0050896|GO:0005623|GO:0009987|GO:0005576|GO:0023052|GO:0005488|GO:0003824|GO:0016020|GO:0032502|GO:0008152|GO:0031224|GO:0043227|GO:0031090|GO:0016787|GO:0019222|GO:0005886|GO:0042445|GO:0023051|GO:0009653|GO:0071704|GO:0043229|GO:0009893|GO:0009605|GO:0050794|GO:0006807|GO:0009058|GO:0005622|GO:0043167|GO:0009986|GO:0071944|GO:0012505|GO:0006950|GO:0051716|GO:0048856|GO:0005515|GO:1903561|GO:…	response to stimulus|cell|cellular process|extracellular region|signaling|binding|catalytic activity|membrane|developmental process|metabolic process|intrinsic component of membrane|membrane-bounded organelle|organelle membrane|hydrolase activity|regulation of metabolic process|plasma membrane|hormone metabolic process|regulation of signaling|anatomical structure morphogenesis|organic substance m…	-	-	-	-	4:137862237-137965229	521	631	2484	2033	5.7653	5.71911	22.5218	21.6802	5.7422	22.101	1.94444	1.72308e-31	UP
ENSMUSG00000050148	Ubqln2	ubiquilin_2	GO:0050896|GO:0005623|GO:0009987|GO:0023052|GO:0005488|GO:0016020|GO:0008152|GO:0043227|GO:0019222|GO:0005886|GO:0023051|GO:0071704|GO:0048523|GO:0043229|GO:0009893|GO:0009605|GO:0050794|GO:0005622|GO:0071944|GO:0016043|GO:0009892|GO:0006950|GO:0051716|GO:0051051|GO:0006914|GO:0005515|GO:0044237|GO:0023057|GO:0009056|GO:0006810|GO:0033554|GO:0009991|GO:0005737|GO:0031324|GO:0007154|GO:0019538|GO:…	response to stimulus|cell|cellular process|signaling|binding|membrane|metabolic process|membrane-bounded organelle|regulation of metabolic process|plasma membrane|regulation of signaling|organic substance metabolic process|negative regulation of cellular process|intracellular organelle|positive regulation of metabolic process|response to external stimulus|regulation of cellular process|intracellu…	K04523	ubiquilin[-]	mmu04141	Protein processing in endoplasmic reticulum - Mus musculus (mouse)	X:153498227-153501570	347	469	1869	1616	6.32471	7.00163	27.9119	28.3854	6.66317	28.1486	2.07878	1.82835e-31	UP
ENSMUSG00000030084	Plxna1	plexin_A1	GO:0050896|GO:0005623|GO:0009987|GO:0005576|GO:0023052|GO:0005488|GO:0004871|GO:0032991|GO:0016020|GO:0007610|GO:0032502|GO:0040007|GO:0040011|GO:0031224|GO:0043227|GO:0005886|GO:0009653|GO:0050795|GO:0043229|GO:0048870|GO:0009605|GO:0050794|GO:0038023|GO:0005622|GO:0071944|GO:0016043|GO:0051716|GO:0004872|GO:0016049|GO:0043234|GO:0048856|GO:0005515|GO:0048589|GO:1903561|GO:0040012|GO:0040008|GO:…	response to stimulus|cell|cellular process|extracellular region|signaling|binding|signal transducer activity|macromolecular complex|membrane|behavior|developmental process|growth|locomotion|intrinsic component of membrane|membrane-bounded organelle|plasma membrane|anatomical structure morphogenesis|regulation of behavior|intracellular organelle|cell motility|response to external stimulus|regulati…	K06820	plexin A[-]	mmu04360	Axon guidance - Mus musculus (mouse)	6:89316314-89362620	1527	1973	6749	6398	8.17277	8.64913	29.5963	33.0002	8.41095	31.2983	1.89574	1.8715e-31	UP
ENSMUSG00000060671	Atp8b2	ATPase_class_I_type_8B_member_2	GO:0005215|GO:0005623|GO:0009987|GO:0005488|GO:0003824|GO:0016020|GO:0008152|GO:0031224|GO:0043227|GO:0016787|GO:0005886|GO:0043229|GO:0005622|GO:0043167|GO:0097367|GO:0071944|GO:0012505|GO:0016043|GO:0005515|GO:0036094|GO:0097159|GO:0006810|GO:0005737|GO:0005794|GO:0061024|GO:0001882|GO:0010256|GO:0043169|GO:0016817|GO:0000166|GO:0010876|GO:0097035|GO:0043168|GO:0043231|GO:0006996|GO:0005319|GO:…	transporter activity|cell|cellular process|binding|catalytic activity|membrane|metabolic process|intrinsic component of membrane|membrane-bounded organelle|hydrolase activity|plasma membrane|intracellular organelle|intracellular|ion binding|carbohydrate derivative binding|cell periphery|endomembrane system|cellular component organization|protein binding|small molecule binding|organic cyclic compo…	-	-	-	-	3:89939481-89963508	821	947	3547	3174	3.16652	2.9916	11.209	11.7974	3.07906	11.5032	1.90148	1.90953e-31	UP
ENSMUSG00000039157	Fam102a	family_with_sequence_similarity_102_member_A	GO:0005488|GO:0005515	binding|protein binding	-	-	-	-	2:32535332-32569756	1139	1552	5556	5440	6.71919	7.49894	26.8549	30.9268	7.10907	28.8908	2.02288	2.22434e-31	UP
ENSMUSG00000022791	Tnk2	tyrosine_kinase_non_receptor_2	GO:0050896|GO:0005623|GO:0009987|GO:0023052|GO:0005488|GO:0003824|GO:0002376|GO:0032991|GO:0016020|GO:0032502|GO:0008152|GO:0040011|GO:0030427|GO:0043227|GO:0006955|GO:0005905|GO:0019222|GO:0005886|GO:0071704|GO:0043229|GO:0016740|GO:0044297|GO:0048870|GO:0009893|GO:0050794|GO:0005622|GO:0043167|GO:0097367|GO:0071944|GO:0012505|GO:0016043|GO:0042995|GO:0006950|GO:0051716|GO:0043234|GO:0005515|GO:…	response to stimulus|cell|cellular process|signaling|binding|catalytic activity|immune system process|macromolecular complex|membrane|developmental process|metabolic process|locomotion|site of polarized growth|membrane-bounded organelle|immune response|coated pit|regulation of metabolic process|plasma membrane|organic substance metabolic process|intracellular organelle|transferase activity|cell b…	-	-	-	-	16:32643874-32683493	593	811	2957	2741	3.56306	3.99121	14.5575	15.8716	3.77713	15.2145	2.01009	2.24131e-31	UP
ENSMUSG00000032796	Lama1	laminin_alpha_1	GO:0050896|GO:0030054|GO:0009987|GO:0005576|GO:0005198|GO:0023052|GO:0005488|GO:0031012|GO:0032991|GO:0032502|GO:0040011|GO:0005911|GO:0007155|GO:0009653|GO:0005578|GO:0005605|GO:0048870|GO:0050794|GO:0005201|GO:0097367|GO:0043256|GO:0016043|GO:0051716|GO:0005615|GO:0008289|GO:0005604|GO:0043234|GO:0048856|GO:0005515|GO:0040012|GO:0050793|GO:0035295|GO:0009888|GO:0051861|GO:0030155|GO:0007154|GO:…	response to stimulus|cell junction|cellular process|extracellular region|structural molecule activity|signaling|binding|extracellular matrix|macromolecular complex|developmental process|locomotion|cell-cell junction|cell adhesion|anatomical structure morphogenesis|proteinaceous extracellular matrix|basal lamina|cell motility|regulation of cellular process|extracellular matrix structural constitue…	K05637	laminin, alpha 1/2[-]	mmu05200|mmu04151|mmu04510|mmu05145|mmu05146|mmu05222|mmu04512	Pathways in cancer - Mus musculus (mouse)|PI3K-Akt signaling pathway - Mus musculus (mouse)|Focal adhesion - Mus musculus (mouse)|Toxoplasmosis - Mus musculus (mouse)|Amoebiasis - Mus musculus (mouse)|Small cell lung cancer - Mus musculus (mouse)|ECM-receptor interaction - Mus musculus (mouse)	17:67697265-67822645	529	632	2392	2158	3.38756	3.31485	12.5505	13.3176	3.35121	12.934	1.94842	2.38082e-31	UP
ENSMUSG00000022715	Tmem114	transmembrane_protein_114	GO:0005623|GO:0016020|GO:0031224|GO:0005886|GO:0045177|GO:0071944|GO:0016324|GO:0016327|GO:0016021	cell|membrane|intrinsic component of membrane|plasma membrane|apical part of cell|cell periphery|apical plasma membrane|apicolateral plasma membrane|integral component of membrane	-	-	-	-	16:8409276-8425136	123	138	806	675	5.33211	4.89988	28.6283	28.1993	5.11599	28.4138	2.4735	2.64886e-31	UP
ENSMUSG00000022390	Zc3h7b	zinc_finger_CCCH_type_containing_7B	GO:0005488|GO:0043167|GO:0005515|GO:0097159|GO:0043169|GO:0003676|GO:0003723|GO:0046872|GO:0044822	binding|ion binding|protein binding|organic cyclic compound binding|cation binding|nucleic acid binding|RNA binding|metal ion binding|poly(A) RNA binding	-	-	-	-	15:81744848-81796269	1924	2461	8347	7774	19.6826	20.6207	69.9641	76.6415	20.1517	73.3028	1.86297	3.06661e-31	UP
ENSMUSG00000057000	Nxf3	nuclear_RNA_export_factor_3	GO:0005623|GO:0005488|GO:0032991|GO:0008152|GO:0043227|GO:0071704|GO:0043229|GO:0005622|GO:0051641|GO:0043234|GO:0005515|GO:0036094|GO:0097159|GO:0006810|GO:0005737|GO:0003676|GO:0000166|GO:0051649|GO:0042272|GO:0043231|GO:0006403|GO:0005634|GO:0003723|GO:0005654|GO:0050658|GO:0010467|GO:0046907|GO:0031981|GO:0051028|GO:0044822|GO:0006406|GO:0051169|GO:0016973|GO:0006405|GO:0003729|GO:0006913|GO:…	cell|binding|macromolecular complex|metabolic process|membrane-bounded organelle|organic substance metabolic process|intracellular organelle|intracellular|cellular localization|protein complex|protein binding|small molecule binding|organic cyclic compound binding|transport|cytoplasm|nucleic acid binding|nucleotide binding|establishment of localization in cell|nuclear RNA export factor complex|int…	K14284	nuclear RNA export factor[-]	mmu05168|mmu05164|mmu03013|mmu03015|mmu03008	Herpes simplex infection - Mus musculus (mouse)|Influenza A - Mus musculus (mouse)|RNA transport - Mus musculus (mouse)|mRNA surveillance pathway - Mus musculus (mouse)|Ribosome biogenesis in eukaryotes - Mus musculus (mouse)	X:136072099-136085255	1687	1902	6841	6252	31.8833	29.4424	105.934	113.87	30.6629	109.902	1.84165	3.10363e-31	UP
ENSMUSG00000031700	Gpt2	glutamic_pyruvate_transaminase_alanine_aminotransferase_2	GO:0005623|GO:0009987|GO:0005488|GO:0003824|GO:0008152|GO:0043227|GO:0071704|GO:0043229|GO:0016740|GO:0006807|GO:0009058|GO:0005622|GO:0043167|GO:0048037|GO:0044237|GO:0009056|GO:0097159|GO:0005737|GO:0030170|GO:0006082|GO:0006520|GO:0043168|GO:0043231|GO:0009063|GO:0005739|GO:0008483|GO:0019752|GO:0046395|GO:0043648|GO:0004021|GO:0042851|GO:0006103|GO:0042853	cell|cellular process|binding|catalytic activity|metabolic process|membrane-bounded organelle|organic substance metabolic process|intracellular organelle|transferase activity|nitrogen compound metabolic process|biosynthetic process|intracellular|ion binding|cofactor binding|cellular metabolic process|catabolic process|organic cyclic compound binding|cytoplasm|pyridoxal phosphate binding|organic a…	K00814	alanine transaminase[2.6.1.2]	mmu01100|mmu01200|mmu01230|mmu00250|mmu01210|mmu00220	Metabolic pathways - Mus musculus (mouse)|Carbon metabolism - Mus musculus (mouse)|Biosynthesis of amino acids - Mus musculus (mouse)|Alanine, aspartate and glutamate metabolism - Mus musculus (mouse)|2-Oxocarboxylic acid metabolism - Mus musculus (mouse)|Arginine biosynthesis - Mus musculus (mouse)	8:85492576-85527560	650	694	3041	2384	5.91842	5.17567	22.687	20.919	5.54704	21.803	1.97473	3.11477e-31	UP
ENSMUSG00000000628	Hk2	hexokinase_2	GO:0050896|GO:0005623|GO:0009987|GO:0005488|GO:0003824|GO:0016020|GO:0032502|GO:0008152|GO:0019867|GO:0043227|GO:0031090|GO:0019222|GO:0071704|GO:0048523|GO:0043229|GO:0016740|GO:0009893|GO:0009605|GO:0050794|GO:0006807|GO:0005622|GO:0043167|GO:0097367|GO:0051641|GO:0016043|GO:0030246|GO:0009892|GO:0006950|GO:0051716|GO:0006914|GO:0048856|GO:0005515|GO:0044237|GO:0036094|GO:0009056|GO:0097159|GO:…	response to stimulus|cell|cellular process|binding|catalytic activity|membrane|developmental process|metabolic process|outer membrane|membrane-bounded organelle|organelle membrane|regulation of metabolic process|organic substance metabolic process|negative regulation of cellular process|intracellular organelle|transferase activity|positive regulation of metabolic process|response to external stim…	K00844	hexokinase[2.7.1.1]	mmu01100|mmu04910|mmu01200|mmu04066|mmu00010|mmu05230|mmu00500|mmu04930|mmu00520|mmu04973|mmu00051|mmu00052|mmu00524	Metabolic pathways - Mus musculus (mouse)|Insulin signaling pathway - Mus musculus (mouse)|Carbon metabolism - Mus musculus (mouse)|HIF-1 signaling pathway - Mus musculus (mouse)|Glycolysis / Gluconeogenesis - Mus musculus (mouse)|Central carbon metabolism in cancer - Mus musculus (mouse)|Starch and sucrose metabolism - Mus musculus (mouse)|Type II diabetes mellitus - Mus musculus (mouse)|Amino s…	6:82725025-82774454	616	854	3130	2771	5.47471	6.2166	22.7925	23.7333	5.84566	23.2629	1.9926	3.23432e-31	UP
ENSMUSG00000046585	Cfap58	cilia_and_flagella_associated_protein_58	GO:0005623|GO:0005576|GO:0005488|GO:0005929|GO:0042995|GO:0005615|GO:0005515	cell|extracellular region|binding|cilium|cell projection|extracellular space|protein binding	-	-	-	-	19:47937712-48035379	4465	4893	1955	1373	81.3586	73.025	29.1874	24.1098	77.1918	26.6486	-1.53439	3.34436e-31	DOWN
ENSMUSG00000044667	Lppr4	lipid_phosphate_phosphatase_related_protein_type_4	GO:0050896|GO:0005623|GO:0009987|GO:0023052|GO:0005488|GO:0003824|GO:0016020|GO:0032502|GO:0008152|GO:0031224|GO:0016787|GO:0005886|GO:0009653|GO:0071704|GO:0050794|GO:0009986|GO:0071944|GO:0016043|GO:0051716|GO:0048856|GO:0005515|GO:0044237|GO:0016788|GO:0006793|GO:0048839|GO:0007154|GO:0007423|GO:0005887|GO:0007165|GO:0048869|GO:0019637|GO:0048468|GO:0031226|GO:0009897|GO:0006629|GO:0007275|GO:…	response to stimulus|cell|cellular process|signaling|binding|catalytic activity|membrane|developmental process|metabolic process|intrinsic component of membrane|hydrolase activity|plasma membrane|anatomical structure morphogenesis|organic substance metabolic process|regulation of cellular process|cell surface|cell periphery|cellular component organization|cellular response to stimulus|anatomical …	-	-	-	-	3:117319139-117360876	124	147	802	705	0.68218	0.662382	3.61509	3.73773	0.672281	3.67641	2.45116	3.40009e-31	UP
ENSMUSG00000062866	Phactr2	phosphatase_and_actin_regulator_2	GO:0005488|GO:0008152|GO:0019222|GO:0030234|GO:0009892|GO:0005515|GO:0043086|GO:0050790|GO:0019208|GO:0008092|GO:0004857|GO:0044092|GO:0019888|GO:0003779|GO:0019212|GO:0004864	binding|metabolic process|regulation of metabolic process|enzyme regulator activity|negative regulation of metabolic process|protein binding|negative regulation of catalytic activity|regulation of catalytic activity|phosphatase regulator activity|cytoskeletal protein binding|enzyme inhibitor activity|negative regulation of molecular function|protein phosphatase regulator activity|actin binding|ph…	-	-	-	-	10:13207717-13474396	485	537	2176	1969	2.16517	1.96354	7.95933	8.47106	2.06435	8.21519	1.99261	3.43496e-31	UP
ENSMUSG00000021086	Ccdc175	coiled_coil_domain_containing_175	-	-	-	-	-	-	12:72101292-72185029	4236	4557	1845	1361	98.1698	86.5	35.0337	30.3964	92.3349	32.7151	-1.49692	3.69089e-31	DOWN
ENSMUSG00000032898	Fbxo21	F_box_protein_21	GO:0005488|GO:0005515|GO:0097159|GO:0003676|GO:0003677	binding|protein binding|organic cyclic compound binding|nucleic acid binding|DNA binding	-	-	-	-	5:117976730-118010201	1307	1487	5507	5219	8.65801	8.06805	29.89	33.3175	8.36303	31.6037	1.918	4.03473e-31	UP
ENSMUSG00000023348	Trip6	thyroid_hormone_receptor_interactor_6	GO:0050896|GO:0030054|GO:0005623|GO:0009987|GO:0023052|GO:0005488|GO:0032991|GO:0016020|GO:0008152|GO:0040011|GO:0031224|GO:0043227|GO:1903828|GO:0007155|GO:0019222|GO:0005886|GO:0023051|GO:0071704|GO:0048523|GO:0043229|GO:0051050|GO:0048870|GO:0050794|GO:0006807|GO:0009058|GO:0005622|GO:0043167|GO:0051641|GO:0071944|GO:0051716|GO:0043234|GO:0051051|GO:0040017|GO:0030055|GO:0005515|GO:0044237|GO:…	response to stimulus|cell junction|cell|cellular process|signaling|binding|macromolecular complex|membrane|metabolic process|locomotion|intrinsic component of membrane|membrane-bounded organelle|negative regulation of cellular protein localization|cell adhesion|regulation of metabolic process|plasma membrane|regulation of signaling|organic substance metabolic process|negative regulation of cellul…	K12792	thyroid receptor-interacting protein 6[-]	mmu04621	NOD-like receptor signaling pathway - Mus musculus (mouse)	5:137309654-137314404	88	112	656	610	1.49073	1.55399	9.10518	9.95837	1.52236	9.53177	2.64644	4.03473e-31	UP
ENSMUSG00000034832	Tet3	tet_methylcytosine_dioxygenase_3	GO:0005623|GO:0009987|GO:0005488|GO:0003824|GO:0032502|GO:0008152|GO:0043227|GO:0019222|GO:0071704|GO:0043229|GO:0009893|GO:0050794|GO:0006807|GO:0009058|GO:0005622|GO:0043167|GO:0016043|GO:0016491|GO:0048856|GO:0005515|GO:0044237|GO:0032259|GO:0097159|GO:0051213|GO:0016705|GO:0046483|GO:0005737|GO:1901360|GO:0044249|GO:0019538|GO:0005975|GO:0016570|GO:0070988|GO:0043169|GO:0055114|GO:0080111|GO:…	cell|cellular process|binding|catalytic activity|developmental process|metabolic process|membrane-bounded organelle|regulation of metabolic process|organic substance metabolic process|intracellular organelle|positive regulation of metabolic process|regulation of cellular process|nitrogen compound metabolic process|biosynthetic process|intracellular|ion binding|cellular component organization|oxid…	-	-	-	-	6:83362373-83459084	395	424	1809	1662	1.26188	1.10944	4.73509	5.11676	1.18566	4.92593	2.0547	4.06896e-31	UP
ENSMUSG00000021944	Gata4	GATA_binding_protein_4	GO:0022414|GO:0050896|GO:0001071|GO:0000988|GO:0005623|GO:0009987|GO:0023052|GO:0005488|GO:0000003|GO:0032991|GO:0032502|GO:0008152|GO:0040007|GO:0003700|GO:0048646|GO:0043227|GO:0019222|GO:0023051|GO:0009653|GO:0071704|GO:0048523|GO:0043229|GO:0009893|GO:0009605|GO:0045927|GO:0050794|GO:0000785|GO:0006807|GO:0009058|GO:0005622|GO:0043167|GO:0048609|GO:0003006|GO:0009892|GO:0006950|GO:0044702|GO:…	reproductive process|response to stimulus|nucleic acid binding transcription factor activity|transcription factor activity, protein binding|cell|cellular process|signaling|binding|reproduction|macromolecular complex|developmental process|metabolic process|growth|transcription factor activity, sequence-specific DNA binding|anatomical structure formation involved in morphogenesis|membrane-bounded o…	K09183	GATA-binding protein 4[-]	mmu04022|mmu04919	cGMP-PKG signaling pathway - Mus musculus (mouse)|Thyroid hormone signaling pathway - Mus musculus (mouse)	14:63198922-63271692	438	457	2001	1755	3.84674	3.28738	14.399	14.8538	3.56706	14.6264	2.03577	4.81551e-31	UP
ENSMUSG00000038235	F11r	F11_receptor	GO:0050896|GO:0030054|GO:0005623|GO:0009987|GO:0005576|GO:0005488|GO:0016020|GO:0032502|GO:0008152|GO:0031224|GO:0043227|GO:0005911|GO:0007155|GO:0019222|GO:0005886|GO:0043229|GO:0009893|GO:0050794|GO:0005622|GO:0051641|GO:0071944|GO:0016043|GO:0009892|GO:0048856|GO:0005515|GO:1903561|GO:0070062|GO:0043296|GO:0043086|GO:0006810|GO:0009888|GO:0005737|GO:0050790|GO:0008217|GO:0007586|GO:0003013|GO:…	response to stimulus|cell junction|cell|cellular process|extracellular region|binding|membrane|developmental process|metabolic process|intrinsic component of membrane|membrane-bounded organelle|cell-cell junction|cell adhesion|regulation of metabolic process|plasma membrane|intracellular organelle|positive regulation of metabolic process|regulation of cellular process|intracellular|cellular local…	K06089	junctional adhesion molecule 1[-]	mmu04514|mmu04530|mmu04670	Cell adhesion molecules (CAMs) - Mus musculus (mouse)|Tight junction - Mus musculus (mouse)|Leukocyte transendothelial migration - Mus musculus (mouse)	1:171437535-171464603	268	322	1404	1210	4.51237	4.44058	19.3689	19.6334	4.47648	19.5012	2.12312	5.3377e-31	UP
ENSMUSG00000031749	St3gal2	ST3_beta_galactoside_alpha_2_3_sialyltransferase_2	GO:0005623|GO:0009987|GO:0005576|GO:0003824|GO:0016020|GO:0008152|GO:0031224|GO:0043227|GO:0031090|GO:0071704|GO:0043229|GO:0016740|GO:0006807|GO:0009058|GO:0005622|GO:0012505|GO:0044237|GO:0031301|GO:0005737|GO:0098588|GO:0005794|GO:0044249|GO:0019538|GO:0005975|GO:0016757|GO:0031228|GO:0006486|GO:0006790|GO:0006082|GO:0043231|GO:0006629|GO:0044255|GO:0016021|GO:0008373|GO:0009100|GO:0043412|GO:…	cell|cellular process|extracellular region|catalytic activity|membrane|metabolic process|intrinsic component of membrane|membrane-bounded organelle|organelle membrane|organic substance metabolic process|intracellular organelle|transferase activity|nitrogen compound metabolic process|biosynthetic process|intracellular|endomembrane system|cellular metabolic process|integral component of organelle m…	K03368	beta-galactoside alpha-2,3-sialyltransferase (sialyltransferase 4B)[2.4.99.4]	mmu01100	Metabolic pathways - Mus musculus (mouse)	8:110919922-110972480	158	208	1063	843	1.54752	1.66862	8.53059	7.95697	1.60807	8.24378	2.35798	5.82678e-31	UP
ENSMUSG00000068876	Cgn	cingulin	GO:0030054|GO:0005623|GO:0009987|GO:0005488|GO:0003824|GO:0032991|GO:0032502|GO:0008152|GO:0005911|GO:0016787|GO:0009653|GO:0043229|GO:0005622|GO:0016043|GO:0043234|GO:0048856|GO:0005515|GO:0043296|GO:0009888|GO:0016459|GO:0016817|GO:0008092|GO:0048869|GO:0048468|GO:0006996|GO:0032403|GO:0022607|GO:0007017|GO:0008017|GO:0000904|GO:0045216|GO:0000226|GO:0007010|GO:0000902|GO:0030154|GO:0034329|GO:…	cell junction|cell|cellular process|binding|catalytic activity|macromolecular complex|developmental process|metabolic process|cell-cell junction|hydrolase activity|anatomical structure morphogenesis|intracellular organelle|intracellular|cellular component organization|protein complex|anatomical structure development|protein binding|apical junction complex|tissue development|myosin complex|hydrola…	K06102	cingulin[-]	mmu04530	Tight junction - Mus musculus (mouse)	3:94760069-94786492	1521	1953	6628	6060	13.9554	14.6768	49.8269	53.5831	14.3161	51.705	1.85267	6.59562e-31	UP
ENSMUSG00000037625	Cldn11	claudin_11	GO:0022414|GO:0030054|GO:0005623|GO:0009987|GO:0005576|GO:0005198|GO:0005488|GO:0000003|GO:0016020|GO:0032502|GO:0031224|GO:0043227|GO:0005911|GO:0007155|GO:0005886|GO:0048609|GO:0071944|GO:0045178|GO:0044702|GO:0048856|GO:0005515|GO:1903561|GO:0019953|GO:0043209|GO:0070062|GO:0043296|GO:0005887|GO:0042802|GO:0098609|GO:0031982|GO:0007276|GO:0031226|GO:0007275|GO:0016021|GO:0007399|GO:0098742|GO:…	reproductive process|cell junction|cell|cellular process|extracellular region|structural molecule activity|binding|reproduction|membrane|developmental process|intrinsic component of membrane|membrane-bounded organelle|cell-cell junction|cell adhesion|plasma membrane|multicellular organismal reproductive process|cell periphery|basal part of cell|single organism reproductive process|anatomical stru…	K06087	claudin[-]	mmu04514|mmu04530|mmu05160|mmu04670	Cell adhesion molecules (CAMs) - Mus musculus (mouse)|Tight junction - Mus musculus (mouse)|Hepatitis C - Mus musculus (mouse)|Leukocyte transendothelial migration - Mus musculus (mouse)	3:31149920-31164324	807	1120	3994	3702	26.3033	29.8999	106.663	116.283	28.1016	111.473	1.98797	7.40674e-31	UP
ENSMUSG00000017009	Sdc4	syndecan_4	GO:0050896|GO:0030054|GO:0005623|GO:0009987|GO:0005576|GO:0023052|GO:0005488|GO:0004871|GO:0016020|GO:0032502|GO:0008152|GO:0040011|GO:0044089|GO:0031224|GO:0048646|GO:0043227|GO:0007155|GO:0019222|GO:0009653|GO:0071704|GO:0043229|GO:0051050|GO:0048870|GO:0009893|GO:0050794|GO:0038023|GO:0005622|GO:0009986|GO:0051641|GO:0012505|GO:0016043|GO:0006950|GO:0051716|GO:0004872|GO:0030055|GO:0048856|GO:…	response to stimulus|cell junction|cell|cellular process|extracellular region|signaling|binding|signal transducer activity|membrane|developmental process|metabolic process|locomotion|positive regulation of cellular component biogenesis|intrinsic component of membrane|anatomical structure formation involved in morphogenesis|membrane-bounded organelle|cell adhesion|regulation of metabolic process|a…	K16338	syndecan 4[-]	mmu05205|mmu04514|mmu04512	Proteoglycans in cancer - Mus musculus (mouse)|Cell adhesion molecules (CAMs) - Mus musculus (mouse)|ECM-receptor interaction - Mus musculus (mouse)	2:164424247-164443887	402	493	1902	1855	8.49294	8.53087	32.9238	37.7675	8.51191	35.3457	2.05398	7.40674e-31	UP
ENSMUSG00000026728	Vim	vimentin	GO:0050896|GO:0030054|GO:0005623|GO:0009987|GO:0005576|GO:0005198|GO:0023052|GO:0005488|GO:0016020|GO:0032502|GO:0008152|GO:0005200|GO:0043227|GO:0019222|GO:0005886|GO:0071704|GO:0048523|GO:0043229|GO:0009893|GO:0050794|GO:0005622|GO:0031252|GO:0097367|GO:0071944|GO:0016043|GO:0042995|GO:0051716|GO:0005212|GO:0030055|GO:0048856|GO:0005515|GO:1903561|GO:0050793|GO:0097159|GO:0070062|GO:0045595|GO:…	response to stimulus|cell junction|cell|cellular process|extracellular region|structural molecule activity|signaling|binding|membrane|developmental process|metabolic process|structural constituent of cytoskeleton|membrane-bounded organelle|regulation of metabolic process|plasma membrane|organic substance metabolic process|negative regulation of cellular process|intracellular organelle|positive re…	K07606	vimentin[-]	mmu05169|mmu05206	Epstein-Barr virus infection - Mus musculus (mouse)|MicroRNAs in cancer - Mus musculus (mouse)	2:13573927-13582826	665	848	3283	2587	5.19044	5.42117	20.9952	19.459	5.30581	20.2271	1.93065	7.52154e-31	UP
ENSMUSG00000020923	Ubtf	upstream_binding_transcription_factor_RNA_polymerase_I	GO:0005623|GO:0009987|GO:0005488|GO:0008152|GO:0043227|GO:0019222|GO:0071704|GO:0048523|GO:0043229|GO:0050794|GO:0006807|GO:0009058|GO:0005622|GO:0016043|GO:0009892|GO:0005515|GO:0044237|GO:0097159|GO:0046483|GO:1901360|GO:0031324|GO:0009890|GO:0044249|GO:0003676|GO:0006725|GO:0006139|GO:0051171|GO:0016458|GO:0043231|GO:0006996|GO:0031323|GO:0003682|GO:0005634|GO:0003723|GO:0006342|GO:0010468|GO:…	cell|cellular process|binding|metabolic process|membrane-bounded organelle|regulation of metabolic process|organic substance metabolic process|negative regulation of cellular process|intracellular organelle|regulation of cellular process|nitrogen compound metabolic process|biosynthetic process|intracellular|cellular component organization|negative regulation of metabolic process|protein binding|c…	-	-	-	-	11:102304560-102319742	824	990	3575	3178	3.87256	3.81085	13.7662	14.3935	3.84171	14.0799	1.87382	7.99006e-31	UP
ENSMUSG00000028893	Sesn2	sestrin_2	GO:0050896|GO:0005623|GO:0009987|GO:0023052|GO:0005488|GO:0008152|GO:0043227|GO:0019222|GO:0071704|GO:0043229|GO:0050794|GO:0006807|GO:0009058|GO:0005622|GO:0016043|GO:0006950|GO:0051716|GO:0006914|GO:0005515|GO:0044237|GO:0009056|GO:0019725|GO:0006793|GO:0006979|GO:0006810|GO:0046483|GO:0009725|GO:0005737|GO:0050790|GO:1901360|GO:0007154|GO:0044262|GO:0042592|GO:0019538|GO:0005975|GO:0055114|GO:…	response to stimulus|cell|cellular process|signaling|binding|metabolic process|membrane-bounded organelle|regulation of metabolic process|organic substance metabolic process|intracellular organelle|regulation of cellular process|nitrogen compound metabolic process|biosynthetic process|intracellular|cellular component organization|response to stress|cellular response to stimulus|autophagy|protein …	K10141	sestrin[-]	mmu04211|mmu04115	Longevity regulating pathway - mammal - Mus musculus (mouse)|p53 signaling pathway - Mus musculus (mouse)	4:132492032-132510501	718	944	3398	2956	12.5935	13.5616	48.8331	49.9654	13.0776	49.3992	1.9174	8.41269e-31	UP
ENSMUSG00000031853	BC021891	cDNA_sequence_BC021891	GO:0050896|GO:0005623|GO:0009987|GO:0023052|GO:0005488|GO:0004871|GO:0003824|GO:0008152|GO:0019222|GO:0023051|GO:0071704|GO:0016740|GO:0005057|GO:0009893|GO:0050794|GO:0005622|GO:0043167|GO:0097367|GO:0051716|GO:0005515|GO:0044237|GO:0036094|GO:0097159|GO:0006793|GO:0050790|GO:0007154|GO:0019538|GO:0001882|GO:0043085|GO:0009967|GO:0009966|GO:0010646|GO:0004702|GO:0007165|GO:0000166|GO:0023014|GO:…	response to stimulus|cell|cellular process|signaling|binding|signal transducer activity|catalytic activity|metabolic process|regulation of metabolic process|regulation of signaling|organic substance metabolic process|transferase activity|receptor signaling protein activity|positive regulation of metabolic process|regulation of cellular process|intracellular|ion binding|carbohydrate derivative bin…	-	-	-	-	8:125910450-125947439	207	289	1387	1063	2.21658	2.53469	12.1691	10.9695	2.37564	11.5693	2.28392	9.80756e-31	UP
ENSMUSG00000000957	Mmp14	matrix_metallopeptidase_14_membrane_inserted_	GO:0022414|GO:0050896|GO:0030054|GO:0005623|GO:0009987|GO:0048511|GO:0023052|GO:0005488|GO:0000003|GO:0031012|GO:0003824|GO:0002376|GO:0016020|GO:0032502|GO:0008152|GO:0040007|GO:0040011|GO:0031224|GO:0048646|GO:0043227|GO:0016787|GO:0007155|GO:0019222|GO:0005886|GO:0023051|GO:0009653|GO:0071704|GO:0002684|GO:0048523|GO:0043229|GO:0048870|GO:0009893|GO:0009605|GO:0045927|GO:0050794|GO:0005622|GO:…	reproductive process|response to stimulus|cell junction|cell|cellular process|rhythmic process|signaling|binding|reproduction|extracellular matrix|catalytic activity|immune system process|membrane|developmental process|metabolic process|growth|locomotion|intrinsic component of membrane|anatomical structure formation involved in morphogenesis|membrane-bounded organelle|hydrolase activity|cell adhe…	K07763	matrix metalloproteinase-14 (membrane-inserted)[3.4.24.80]	mmu04668|mmu04912	TNF signaling pathway - Mus musculus (mouse)|GnRH signaling pathway - Mus musculus (mouse)	14:54431612-54441265	451	516	2176	1733	4.76159	4.46211	18.8236	17.6326	4.61185	18.2281	1.98275	1.09835e-30	UP
ENSMUSG00000026546	Cfap45	cilia_and_flagella_associated_protein_45	GO:0005623|GO:0043227|GO:0043229|GO:0005622|GO:0043231|GO:0005634|GO:0005654|GO:0031981	cell|membrane-bounded organelle|intracellular organelle|intracellular|intracellular membrane-bounded organelle|nucleus|nucleoplasm|nuclear lumen	-	-	-	-	1:172520801-172545870	8224	9501	4004	3321	75.1623	71.1216	29.9833	29.2501	73.1419	29.6167	-1.30429	1.26454e-30	DOWN
ENSMUSG00000020150	Gamt	guanidinoacetate_methyltransferase	GO:0022414|GO:0005623|GO:0009987|GO:0005576|GO:0005488|GO:0000003|GO:0003824|GO:0032502|GO:0008152|GO:0040007|GO:0043227|GO:0009653|GO:0071704|GO:0016740|GO:0006807|GO:0009058|GO:0048609|GO:0042995|GO:0044702|GO:0048856|GO:0005515|GO:0048589|GO:1903561|GO:0044237|GO:0019953|GO:0040008|GO:0050793|GO:0032259|GO:0035264|GO:0070062|GO:0048638|GO:0046483|GO:1901360|GO:0044249|GO:0042802|GO:0040014|GO:…	reproductive process|cell|cellular process|extracellular region|binding|reproduction|catalytic activity|developmental process|metabolic process|growth|membrane-bounded organelle|anatomical structure morphogenesis|organic substance metabolic process|transferase activity|nitrogen compound metabolic process|biosynthetic process|multicellular organismal reproductive process|cell projection|single org…	K00542	guanidinoacetate N-methyltransferase[2.1.1.2]	mmu01100|mmu00330|mmu00260	Metabolic pathways - Mus musculus (mouse)|Arginine and proline metabolism - Mus musculus (mouse)|Glycine, serine and threonine metabolism - Mus musculus (mouse)	10:80258151-80261012	145	193	968	795	3.23493	3.5267	17.6946	17.0925	3.38081	17.3935	2.36311	1.48149e-30	UP
ENSMUSG00000000134	Tfe3	transcription_factor_E3	GO:0050896|GO:0001071|GO:0005623|GO:0009987|GO:0005488|GO:0002376|GO:0032991|GO:0032502|GO:0008152|GO:0003700|GO:0043227|GO:0006955|GO:0007155|GO:0019222|GO:0071704|GO:0043229|GO:0009893|GO:0050794|GO:0006807|GO:0009058|GO:0005622|GO:0043234|GO:0048856|GO:0005515|GO:0044237|GO:0050793|GO:0002682|GO:0002520|GO:0097159|GO:1903706|GO:0045595|GO:0006959|GO:0046483|GO:0005737|GO:0000981|GO:1901360|GO:…	response to stimulus|nucleic acid binding transcription factor activity|cell|cellular process|binding|immune system process|macromolecular complex|developmental process|metabolic process|transcription factor activity, sequence-specific DNA binding|membrane-bounded organelle|immune response|cell adhesion|regulation of metabolic process|organic substance metabolic process|intracellular organelle|po…	K09105	transcription factor E3[-]	mmu05202	Transcriptional misregulation in cancer - Mus musculus (mouse)	X:7762560-7775202	510	572	2252	1994	1.50488	1.38243	5.44462	5.67021	1.44365	5.55741	1.94469	1.53011e-30	UP
ENSMUSG00000040612	Ildr2	immunoglobulin_like_domain_containing_receptor_2	GO:0050896|GO:0005623|GO:0009987|GO:0023052|GO:0005488|GO:0016020|GO:0032502|GO:0031224|GO:0043227|GO:0005789|GO:0031090|GO:0043229|GO:0005622|GO:0012505|GO:0048856|GO:0005515|GO:0042175|GO:0006810|GO:0005783|GO:0005737|GO:0098588|GO:0048871|GO:0007154|GO:0042592|GO:0032940|GO:0048869|GO:0008104|GO:0045184|GO:0010817|GO:0031016|GO:0043231|GO:0010033|GO:0007275|GO:0048513|GO:0016021|GO:0007267|GO:…	response to stimulus|cell|cellular process|signaling|binding|membrane|developmental process|intrinsic component of membrane|membrane-bounded organelle|endoplasmic reticulum membrane|organelle membrane|intracellular organelle|intracellular|endomembrane system|anatomical structure development|protein binding|nuclear outer membrane-endoplasmic reticulum membrane network|transport|endoplasmic reticul…	-	-	-	-	1:166254139-166316823	38	36	382	319	0.256325	0.198891	2.11121	2.07365	0.227608	2.09243	3.20056	1.57028e-30	UP
ENSMUSG00000020402	Vdac1	voltage_dependent_anion_channel_1	GO:0050896|GO:0005215|GO:0005623|GO:0009987|GO:0005576|GO:0023052|GO:0045202|GO:0005488|GO:0032991|GO:0016020|GO:0007610|GO:0032502|GO:0008152|GO:0019867|GO:0031224|GO:0043227|GO:0031090|GO:0019222|GO:0005886|GO:0048523|GO:0043229|GO:0008021|GO:0009605|GO:0050794|GO:0005622|GO:0044708|GO:0051641|GO:0071944|GO:0012505|GO:0016043|GO:0009892|GO:0042645|GO:0006950|GO:0051716|GO:0043234|GO:0006914|GO:…	response to stimulus|transporter activity|cell|cellular process|extracellular region|signaling|synapse|binding|macromolecular complex|membrane|behavior|developmental process|metabolic process|outer membrane|intrinsic component of membrane|membrane-bounded organelle|organelle membrane|regulation of metabolic process|plasma membrane|negative regulation of cellular process|intracellular organelle|sy…	K05862	voltage-dependent anion channel protein 1[-]	mmu05166|mmu05016|mmu04020|mmu04022|mmu05164|mmu05012	HTLV-I infection - Mus musculus (mouse)|Huntington,s disease - Mus musculus (mouse)|Calcium signaling pathway - Mus musculus (mouse)|cGMP-PKG signaling pathway - Mus musculus (mouse)|Influenza A - Mus musculus (mouse)|Parkinson,s disease - Mus musculus (mouse)	11:52360860-52389397	324	402	1673	1381	5.73736	5.83053	24.2734	23.5669	5.78394	23.9202	2.0481	1.82361e-30	UP
ENSMUSG00000046192	Iqub	IQ_motif_and_ubiquitin_domain_containing	GO:0050896|GO:0005623|GO:0009987|GO:0023052|GO:0005488|GO:0032502|GO:0043227|GO:0009653|GO:0043229|GO:0050794|GO:0005929|GO:0005622|GO:0012505|GO:0016043|GO:0042995|GO:0051716|GO:0048856|GO:0005515|GO:0005737|GO:0031514|GO:0007154|GO:0030141|GO:0007165|GO:0048869|GO:0001669|GO:0031982|GO:0043231|GO:0030030|GO:0032990|GO:0000902|GO:0007166|GO:0031988|GO:0031410|GO:0016023|GO:0048858|GO:0007224|GO:…	response to stimulus|cell|cellular process|signaling|binding|developmental process|membrane-bounded organelle|anatomical structure morphogenesis|intracellular organelle|regulation of cellular process|cilium|intracellular|endomembrane system|cellular component organization|cell projection|cellular response to stimulus|anatomical structure development|protein binding|cytoplasm|motile cilium|cell co…	-	-	-	-	6:24444865-24515067	4774	4973	2052	1754	79.6982	67.9985	28.068	28.2187	73.8483	28.1434	-1.39177	2.01107e-30	DOWN
ENSMUSG00000058135	Gstm1	glutathione_S_transferase_mu_1	GO:0050896|GO:0005623|GO:0009987|GO:0005488|GO:0003824|GO:0008152|GO:0071704|GO:0016740|GO:0006807|GO:0005622|GO:0051716|GO:0005515|GO:0044237|GO:0043209|GO:0016765|GO:0005737|GO:0042802|GO:0006790|GO:0046983|GO:0042493|GO:0042803|GO:0006518|GO:0035690|GO:0046982|GO:0004364|GO:0006749	response to stimulus|cell|cellular process|binding|catalytic activity|metabolic process|organic substance metabolic process|transferase activity|nitrogen compound metabolic process|intracellular|cellular response to stimulus|protein binding|cellular metabolic process|myelin sheath|transferase activity, transferring alkyl or aryl (other than methyl) groups|cytoplasm|identical protein binding|sulfu…	K00799	glutathione S-transferase[2.5.1.18]	mmu05204|mmu00982|mmu00980|mmu00480	Chemical carcinogenesis - Mus musculus (mouse)|Drug metabolism - cytochrome P450 - Mus musculus (mouse)|Metabolism of xenobiotics by cytochrome P450 - Mus musculus (mouse)|Glutathione metabolism - Mus musculus (mouse)	3:108012255-108017973	2401	2904	9971	9780	51.0259	50.5487	173.622	200.299	50.7873	186.961	1.8802	2.01107e-30	UP
ENSMUSG00000039278	Pcsk1n	proprotein_convertase_subtilisin_kexin_type_1_inhibitor	GO:0050896|GO:0005623|GO:0009987|GO:0005576|GO:0023052|GO:0008152|GO:0043227|GO:0019222|GO:0042445|GO:0071704|GO:0048523|GO:0043229|GO:0009605|GO:0050794|GO:0006807|GO:0005622|GO:0012505|GO:0030234|GO:0009892|GO:0006950|GO:0051716|GO:0005615|GO:1903561|GO:0044237|GO:0070062|GO:0043086|GO:0009991|GO:0005737|GO:0009266|GO:0050790|GO:0031324|GO:0005794|GO:0007154|GO:0019538|GO:0009409|GO:0030141|GO:…	response to stimulus|cell|cellular process|extracellular region|signaling|metabolic process|membrane-bounded organelle|regulation of metabolic process|hormone metabolic process|organic substance metabolic process|negative regulation of cellular process|intracellular organelle|response to external stimulus|regulation of cellular process|nitrogen compound metabolic process|intracellular|endomembran…	-	-	-	-	X:7919822-7924410	52	66	463	415	1.44526	1.50244	10.5436	11.1155	1.47385	10.8295	2.87731	2.01107e-30	UP
ENSMUSG00000038156	Spon1	spondin_1_f_spondin_extracellular_matrix_protein	GO:0005576|GO:0005488|GO:0031012|GO:0007155|GO:0005578|GO:0005615|GO:0005515	extracellular region|binding|extracellular matrix|cell adhesion|proteinaceous extracellular matrix|extracellular space|protein binding	-	-	-	-	7:113765998-114043370	367	426	1776	1487	2.56553	2.43913	10.1724	10.0176	2.50233	10.095	2.01229	2.35352e-30	UP
ENSMUSG00000016239	Lonrf3	LON_peptidase_N_terminal_domain_and_ring_finger_3	GO:0005488|GO:0003824|GO:0008152|GO:0016787|GO:0071704|GO:0043167|GO:0005515|GO:0008233|GO:0019538|GO:0043169|GO:0016817|GO:0046872|GO:0016818|GO:0006508|GO:0046914|GO:0016462|GO:0004176|GO:0017111|GO:0008270|GO:0016887|GO:0042623	binding|catalytic activity|metabolic process|hydrolase activity|organic substance metabolic process|ion binding|protein binding|peptidase activity|protein metabolic process|cation binding|hydrolase activity, acting on acid anhydrides|metal ion binding|hydrolase activity, acting on acid anhydrides, in phosphorus-containing anhydrides|proteolysis|transition metal ion binding|pyrophosphatase activit…	-	-	-	-	X:36328353-36362341	387	470	1830	1582	5.39522	5.36673	20.9034	21.2543	5.38098	21.0788	1.96985	3.78372e-30	UP
ENSMUSG00000043384	Gprasp1	G_protein_coupled_receptor_associated_sorting_protein_1	GO:0050896|GO:0005623|GO:0009987|GO:0023052|GO:0005488|GO:0008152|GO:0043227|GO:0023051|GO:0071704|GO:0048523|GO:0043229|GO:0050794|GO:0005622|GO:0051641|GO:0051716|GO:0005515|GO:0044237|GO:0023057|GO:0009056|GO:0006810|GO:0005737|GO:0007154|GO:0009966|GO:0010646|GO:0009968|GO:0007165|GO:0051649|GO:0043231|GO:0005634|GO:0043112|GO:0007186|GO:0032801|GO:0046907|GO:0045744|GO:0008277|GO:0007034|GO:…	response to stimulus|cell|cellular process|signaling|binding|metabolic process|membrane-bounded organelle|regulation of signaling|organic substance metabolic process|negative regulation of cellular process|intracellular organelle|regulation of cellular process|intracellular|cellular localization|cellular response to stimulus|protein binding|cellular metabolic process|negative regulation of signal…	-	-	-	-	X:135742733-135803474	948	1047	3981	3430	4.392	3.97297	15.1117	15.3141	4.18249	15.2129	1.86286	4.80477e-30	UP
ENSMUSG00000034903	Cobll1	Cobl_like_1	GO:0009987|GO:0005576|GO:0005488|GO:0043227|GO:0016043|GO:0005515|GO:1903561|GO:0070062|GO:0008092|GO:0030029|GO:0031982|GO:0006996|GO:0022607|GO:0030036|GO:0007010|GO:0003779|GO:0006461|GO:0034622|GO:0007015|GO:0003785|GO:0043623|GO:0051258|GO:0008154|GO:0051639|GO:0030041	cellular process|extracellular region|binding|membrane-bounded organelle|cellular component organization|protein binding|extracellular vesicle|extracellular exosome|cytoskeletal protein binding|actin filament-based process|vesicle|organelle organization|cellular component assembly|actin cytoskeleton organization|cytoskeleton organization|actin binding|protein complex assembly|cellular macromolecu…	-	-	-	-	2:65088339-65239403	467	578	2261	1820	2.09109	2.11982	8.29515	7.85361	2.10545	8.07438	1.93922	5.89471e-30	UP
ENSMUSG00000028927	Padi2	peptidyl_arginine_deiminase_type_II	GO:0050896|GO:0005623|GO:0009987|GO:0005576|GO:0023052|GO:0005488|GO:0003824|GO:0002376|GO:0032991|GO:0007610|GO:0032502|GO:0008152|GO:0040011|GO:0043227|GO:0016787|GO:0019222|GO:0023051|GO:0050795|GO:0071704|GO:0048523|GO:0043229|GO:0050900|GO:0048870|GO:0009893|GO:0009605|GO:0048521|GO:0050794|GO:0000785|GO:0006807|GO:0009058|GO:0005622|GO:0043167|GO:0016043|GO:0040013|GO:0051716|GO:0002683|GO:…	response to stimulus|cell|cellular process|extracellular region|signaling|binding|catalytic activity|immune system process|macromolecular complex|behavior|developmental process|metabolic process|locomotion|membrane-bounded organelle|hydrolase activity|regulation of metabolic process|regulation of signaling|regulation of behavior|organic substance metabolic process|negative regulation of cellular …	-	-	-	-	4:140906344-140952586	76	98	575	526	0.897547	0.947951	5.5639	5.98648	0.922749	5.77519	2.64586	6.90953e-30	UP
ENSMUSG00000053153	Spag16	sperm_associated_antigen_16	GO:0022414|GO:0050896|GO:0005623|GO:0009987|GO:0005488|GO:0000003|GO:0032502|GO:0040011|GO:0048646|GO:0043227|GO:0009653|GO:0043229|GO:0048870|GO:0005929|GO:0005622|GO:0048609|GO:0016043|GO:0042995|GO:0003006|GO:0044702|GO:0051716|GO:0048856|GO:0005515|GO:0019953|GO:0005737|GO:0005930|GO:0031514|GO:0010035|GO:0060294|GO:0019899|GO:0048869|GO:0048515|GO:0001539|GO:0048468|GO:0007288|GO:0097231|GO:…	reproductive process|response to stimulus|cell|cellular process|binding|reproduction|developmental process|locomotion|anatomical structure formation involved in morphogenesis|membrane-bounded organelle|anatomical structure morphogenesis|intracellular organelle|cell motility|cilium|intracellular|multicellular organismal reproductive process|cellular component organization|cell projection|developme…	-	-	-	-	1:69826970-70725132	2035	2324	931	788	16.8365	15.7485	6.31109	6.28283	16.2925	6.29696	-1.37148	7.16337e-30	DOWN
ENSMUSG00000067276	Capn6	calpain_6	GO:0005623|GO:0009987|GO:0005488|GO:0003824|GO:0008152|GO:0016787|GO:0071704|GO:0043229|GO:0050794|GO:0005622|GO:0016043|GO:0005515|GO:0005737|GO:0005874|GO:0008233|GO:0019538|GO:0008092|GO:0006996|GO:0032403|GO:0007017|GO:0051128|GO:0033043|GO:0008017|GO:0000226|GO:0007010|GO:0048471|GO:0005856|GO:0006508|GO:0015631|GO:0005876|GO:0005819|GO:0015630|GO:0001578|GO:0004175|GO:0051493|GO:0008234|GO:…	cell|cellular process|binding|catalytic activity|metabolic process|hydrolase activity|organic substance metabolic process|intracellular organelle|regulation of cellular process|intracellular|cellular component organization|protein binding|cytoplasm|microtubule|peptidase activity|protein metabolic process|cytoskeletal protein binding|organelle organization|protein complex binding|microtubule-based…	-	-	-	-	X:143802231-143827414	278	347	1414	1281	2.09188	2.13864	8.71786	9.28932	2.11526	9.00359	2.08967	7.86153e-30	UP
ENSMUSG00000039286	Fndc3b	fibronectin_type_III_domain_containing_3B	GO:0005623|GO:0009987|GO:0005488|GO:0032502|GO:0040011|GO:0043227|GO:0007155|GO:0009653|GO:0048523|GO:0043229|GO:0048870|GO:0050794|GO:0005622|GO:0012505|GO:0016043|GO:0048856|GO:0005515|GO:0050793|GO:0008283|GO:0097159|GO:0045595|GO:0035295|GO:0005783|GO:0030278|GO:0009888|GO:0001503|GO:0005737|GO:0045597|GO:0008284|GO:0048869|GO:0030323|GO:0045596|GO:0003676|GO:0016477|GO:0048144|GO:0048468|GO:…	cell|cellular process|binding|developmental process|locomotion|membrane-bounded organelle|cell adhesion|anatomical structure morphogenesis|negative regulation of cellular process|intracellular organelle|cell motility|regulation of cellular process|intracellular|endomembrane system|cellular component organization|anatomical structure development|protein binding|regulation of developmental process|…	-	-	-	-	3:27416162-27711307	602	713	2621	2250	3.10846	3.01546	11.0888	11.1963	3.06196	11.1425	1.86355	8.84062e-30	UP
ENSMUSG00000013033	Adgrl1	adhesion_G_protein_coupled_receptor_L1	GO:0050896|GO:0030054|GO:0005623|GO:0009987|GO:0023052|GO:0045202|GO:0005488|GO:0004871|GO:0016020|GO:0032502|GO:0044089|GO:0030427|GO:0031224|GO:0007155|GO:0005886|GO:0097060|GO:0050794|GO:0038023|GO:0005622|GO:0051641|GO:0071944|GO:0016043|GO:0042995|GO:0030246|GO:0051716|GO:0016079|GO:0004872|GO:0048856|GO:0005515|GO:0050793|GO:0007269|GO:0006810|GO:0051640|GO:0051963|GO:0007154|GO:0042734|GO:…	response to stimulus|cell junction|cell|cellular process|signaling|synapse|binding|signal transducer activity|membrane|developmental process|positive regulation of cellular component biogenesis|site of polarized growth|intrinsic component of membrane|cell adhesion|plasma membrane|synaptic membrane|regulation of cellular process|signaling receptor activity|intracellular|cellular localization|cell …	-	-	-	-	8:83900105-83941954	1745	2022	6920	6475	7.19467	6.82828	23.377	25.7275	7.01147	24.5522	1.80807	9.42083e-30	UP
ENSMUSG00000047383	Als2cr11b	amyotrophic_lateral_sclerosis_2_juvenile_chromosome_region_candidate_11B	-	-	-	-	-	-	1:58997315-59006218	12740	14201	6123	4599	230.761	210.682	90.8709	80.2783	220.721	85.5746	-1.36697	9.97172e-30	DOWN
ENSMUSG00000043753	Dmrta1	doublesex_and_mab_3_related_transcription_factor_like_family_A1	GO:0022414|GO:0001071|GO:0005623|GO:0009987|GO:0048511|GO:0005488|GO:0000003|GO:0007610|GO:0032502|GO:0008152|GO:0003700|GO:0043227|GO:0019222|GO:0071704|GO:0043229|GO:0050794|GO:0006807|GO:0009058|GO:0005622|GO:0043167|GO:0048609|GO:0003006|GO:0044702|GO:0022602|GO:0042698|GO:0048856|GO:0005515|GO:0044237|GO:0019953|GO:0097159|GO:0007548|GO:0046483|GO:0008406|GO:1901360|GO:0001541|GO:0044249|GO:…	reproductive process|nucleic acid binding transcription factor activity|cell|cellular process|rhythmic process|binding|reproduction|behavior|developmental process|metabolic process|transcription factor activity, sequence-specific DNA binding|membrane-bounded organelle|regulation of metabolic process|organic substance metabolic process|intracellular organelle|regulation of cellular process|nitroge…	-	-	-	-	4:89679436-89694772	386	430	1743	1550	5.02927	4.58882	18.6073	19.4622	4.80905	19.0347	1.98481	1.22909e-29	UP
ENSMUSG00000017718	Afmid	arylformamidase	GO:0005623|GO:0009987|GO:0003824|GO:0008152|GO:0043227|GO:0016787|GO:0071704|GO:0043229|GO:0006807|GO:0009058|GO:0005622|GO:0044237|GO:0009056|GO:0006793|GO:0046483|GO:0005737|GO:1901360|GO:0044249|GO:0006725|GO:0006139|GO:0019637|GO:0006082|GO:0006520|GO:0043231|GO:0051186|GO:0042180|GO:0016810|GO:0005634|GO:0009063|GO:0006796|GO:0009072|GO:0009308|GO:0019439|GO:0016811|GO:0005829|GO:0070189|GO:…	cell|cellular process|catalytic activity|metabolic process|membrane-bounded organelle|hydrolase activity|organic substance metabolic process|intracellular organelle|nitrogen compound metabolic process|biosynthetic process|intracellular|cellular metabolic process|catabolic process|phosphorus metabolic process|heterocycle metabolic process|cytoplasm|organic cyclic compound metabolic process|cellula…	K01432	arylformamidase[3.5.1.9]	mmu01100|mmu00380|mmu00630	Metabolic pathways - Mus musculus (mouse)|Tryptophan metabolism - Mus musculus (mouse)|Glyoxylate and dicarboxylate metabolism - Mus musculus (mouse)	11:117825924-117839908	29	36	324	301	0.340052	0.345745	3.11283	3.40134	0.342899	3.25708	3.24773	1.22909e-29	UP
ENSMUSG00000034807	Colgalt1	collagen_beta_1_O_galactosyltransferase_1	GO:0005623|GO:0003824|GO:0016020|GO:0008152|GO:0043227|GO:0043229|GO:0016740|GO:0005622|GO:0012505|GO:0005783|GO:0005737|GO:0016757|GO:0043231|GO:0016758|GO:0005788|GO:0008194|GO:0008378|GO:0035250|GO:0050211	cell|catalytic activity|membrane|metabolic process|membrane-bounded organelle|intracellular organelle|transferase activity|intracellular|endomembrane system|endoplasmic reticulum|cytoplasm|transferase activity, transferring glycosyl groups|intracellular membrane-bounded organelle|transferase activity, transferring hexosyl groups|endoplasmic reticulum lumen|UDP-glycosyltransferase activity|galacto…	K11703	collagen beta-1,O-galactosyltransferase[2.4.1.50]	mmu00310|mmu00514	Lysine degradation - Mus musculus (mouse)|Other types of O-glycan biosynthesis - Mus musculus (mouse)	8:71611024-71624909	779	1020	3523	3160	14.9357	16.0178	55.3436	58.387	15.4767	56.8653	1.87745	1.43576e-29	UP
ENSMUSG00000027703	Lrriq4	leucine_rich_repeats_and_IQ_motif_containing_4	GO:0005488|GO:0005515	binding|protein binding	-	-	-	-	3:30644507-30672431	1512	1539	593	478	31.346	26.1327	10.0729	9.54994	28.7393	9.8114	-1.5505	1.45695e-29	DOWN
ENSMUSG00000023046	Igfbp6	insulin_like_growth_factor_binding_protein_6	GO:0050896|GO:0005623|GO:0009987|GO:0005576|GO:0023052|GO:0005488|GO:0040007|GO:0043227|GO:0023051|GO:0043229|GO:0050794|GO:0005622|GO:0012505|GO:0016043|GO:0051716|GO:0005615|GO:0016049|GO:0005515|GO:1903561|GO:0040008|GO:0070062|GO:0005737|GO:0005794|GO:0007154|GO:0009966|GO:0019838|GO:0010646|GO:0007165|GO:0031982|GO:0043231|GO:0001558|GO:0051128|GO:0005520|GO:0007166|GO:0043567|GO:0031995|GO:…	response to stimulus|cell|cellular process|extracellular region|signaling|binding|growth|membrane-bounded organelle|regulation of signaling|intracellular organelle|regulation of cellular process|intracellular|endomembrane system|cellular component organization|cellular response to stimulus|extracellular space|cell growth|protein binding|extracellular vesicle|regulation of growth|extracellular exo…	-	-	-	-	15:102144362-102149511	285	423	1737	1446	15.6213	18.9901	78.0083	76.3806	17.3057	77.1945	2.15725	1.47153e-29	UP
ENSMUSG00000022629	Kif21a	kinesin_family_member_21A	GO:0005623|GO:0009987|GO:0005488|GO:0003824|GO:0032991|GO:0008152|GO:0016787|GO:0043229|GO:0005622|GO:0043167|GO:0097367|GO:0042995|GO:0043234|GO:0005515|GO:0036094|GO:0097159|GO:0005737|GO:0005874|GO:0005875|GO:0036477|GO:0001882|GO:0016817|GO:0008092|GO:0000166|GO:0043005|GO:0006928|GO:0043168|GO:0032403|GO:0007017|GO:0017076|GO:0008017|GO:0001883|GO:0030425|GO:0007018|GO:0030424|GO:0016818|GO:…	cell|cellular process|binding|catalytic activity|macromolecular complex|metabolic process|hydrolase activity|intracellular organelle|intracellular|ion binding|carbohydrate derivative binding|cell projection|protein complex|protein binding|small molecule binding|organic cyclic compound binding|cytoplasm|microtubule|microtubule associated complex|somatodendritic compartment|nucleoside binding|hydro…	-	-	-	-	15:90933276-91049948	882	1031	3665	3500	8.30246	7.94899	28.267	31.7503	8.12572	30.0087	1.88481	1.83786e-29	UP
ENSMUSG00000000567	Sox9	SRY_sex_determining_region_Y_box_9	GO:0022414|GO:0050896|GO:0001071|GO:0005623|GO:0009987|GO:0023052|GO:0005488|GO:0000003|GO:0003824|GO:0002376|GO:0032991|GO:0032502|GO:0008152|GO:0040007|GO:0040011|GO:0044089|GO:0031128|GO:0003700|GO:0048646|GO:0043227|GO:0007155|GO:0019222|GO:0023051|GO:0009653|GO:0071704|GO:0048523|GO:0043229|GO:0016740|GO:0048870|GO:0009893|GO:0009605|GO:0050794|GO:0006807|GO:0009058|GO:0005622|GO:0048609|GO:…	reproductive process|response to stimulus|nucleic acid binding transcription factor activity|cell|cellular process|signaling|binding|reproduction|catalytic activity|immune system process|macromolecular complex|developmental process|metabolic process|growth|locomotion|positive regulation of cellular component biogenesis|developmental induction|transcription factor activity, sequence-specific DNA b…	K18435	transcription factor SOX9 (SOX group E)[-]	mmu04024	cAMP signaling pathway - Mus musculus (mouse)	11:112782224-112787760	426	548	2032	2069	6.27932	6.61603	24.5411	29.3903	6.44767	26.9657	2.06428	1.86416e-29	UP
ENSMUSG00000006800	Sulf2	sulfatase_2	GO:0050896|GO:0005623|GO:0009987|GO:0005576|GO:0023052|GO:0005488|GO:0003824|GO:0016020|GO:0032502|GO:0008152|GO:0043227|GO:0016787|GO:0005886|GO:0023051|GO:0071704|GO:0048523|GO:0043229|GO:0050794|GO:0005622|GO:0043167|GO:0009986|GO:0071944|GO:0012505|GO:0016043|GO:0051716|GO:0005615|GO:0048856|GO:0044237|GO:0023057|GO:0016788|GO:0001819|GO:0005783|GO:0009888|GO:0005737|GO:0005794|GO:0072006|GO:…	response to stimulus|cell|cellular process|extracellular region|signaling|binding|catalytic activity|membrane|developmental process|metabolic process|membrane-bounded organelle|hydrolase activity|plasma membrane|regulation of signaling|organic substance metabolic process|negative regulation of cellular process|intracellular organelle|regulation of cellular process|intracellular|ion binding|cell s…	-	-	-	-	2:166073089-166155663	653	901	3227	2732	4.72468	5.33948	19.1305	19.0494	5.03208	19.09	1.92359	1.99065e-29	UP
ENSMUSG00000049775	Tmsb4x	thymosin_beta_4_X_chromosome	GO:0005623|GO:0009987|GO:0005488|GO:0032502|GO:0008152|GO:0040011|GO:0043227|GO:0019222|GO:0071704|GO:0048523|GO:0043229|GO:0048870|GO:0009893|GO:0050794|GO:0006807|GO:0009058|GO:0005622|GO:0051641|GO:0016043|GO:0040017|GO:0048856|GO:0005515|GO:0044237|GO:0040012|GO:0050793|GO:0045595|GO:0051272|GO:0043254|GO:0046483|GO:0001503|GO:0005737|GO:0045597|GO:0051651|GO:2000147|GO:1901360|GO:0045185|GO:…	cell|cellular process|binding|developmental process|metabolic process|locomotion|membrane-bounded organelle|regulation of metabolic process|organic substance metabolic process|negative regulation of cellular process|intracellular organelle|cell motility|positive regulation of metabolic process|regulation of cellular process|nitrogen compound metabolic process|biosynthetic process|intracellular|ce…	K05764	thymosin, beta 4[-]	mmu04810	Regulation of actin cytoskeleton - Mus musculus (mouse)	X:167207093-167209315	417	483	1890	1611	12.1031	11.4821	44.9457	45.0605	11.7926	45.0031	1.93215	2.05075e-29	UP
ENSMUSG00000031502	Col4a1	collagen_type_IV_alpha_1	GO:0050896|GO:0009987|GO:0005576|GO:0005198|GO:0005488|GO:0031012|GO:0032991|GO:0032502|GO:0048646|GO:0009653|GO:0005578|GO:0005201|GO:0016043|GO:0051716|GO:0005604|GO:0043234|GO:0048856|GO:0005515|GO:0035295|GO:0009888|GO:0001763|GO:0019838|GO:0007423|GO:0050808|GO:0060041|GO:0005587|GO:0048869|GO:0061299|GO:0005581|GO:0060322|GO:0010243|GO:0007420|GO:0001568|GO:0048729|GO:0001525|GO:0007389|GO:…	response to stimulus|cellular process|extracellular region|structural molecule activity|binding|extracellular matrix|macromolecular complex|developmental process|anatomical structure formation involved in morphogenesis|anatomical structure morphogenesis|proteinaceous extracellular matrix|extracellular matrix structural constituent|cellular component organization|cellular response to stimulus|base…	K06237	collagen, type IV, alpha[-]	mmu05200|mmu04151|mmu04510|mmu05146|mmu04933|mmu04974|mmu05222|mmu04512	Pathways in cancer - Mus musculus (mouse)|PI3K-Akt signaling pathway - Mus musculus (mouse)|Focal adhesion - Mus musculus (mouse)|Amoebiasis - Mus musculus (mouse)|AGE-RAGE signaling pathway in diabetic complications - Mus musculus (mouse)|Protein digestion and absorption - Mus musculus (mouse)|Small cell lung cancer - Mus musculus (mouse)|ECM-receptor interaction - Mus musculus (mouse)	8:11198423-11312826	1398	1738	6109	5003	12.0847	12.3053	43.2678	41.6773	12.195	42.4726	1.80024	2.05427e-29	UP
ENSMUSG00000032023	4931429I11Rik	RIKEN_cDNA_4931429I11_gene	GO:0009987|GO:0032502|GO:0048646|GO:0009653|GO:0016043|GO:0048856|GO:0006810|GO:0048869|GO:0060322|GO:0007420|GO:0006996|GO:0007275|GO:0030030|GO:0048513|GO:0022607|GO:0007017|GO:0050878|GO:0031023|GO:0007399|GO:0035082|GO:0042384|GO:0000226|GO:0032990|GO:0007010|GO:0046903|GO:0000902|GO:0007417|GO:0070925|GO:0044782|GO:0033326|GO:0007589|GO:0030031|GO:0048858|GO:0001578|GO:0032053|GO:0060271	cellular process|developmental process|anatomical structure formation involved in morphogenesis|anatomical structure morphogenesis|cellular component organization|anatomical structure development|transport|cellular developmental process|head development|brain development|organelle organization|multicellular organism development|cell projection organization|animal organ development|cellular compon…	-	-	-	-	9:40894849-40964118	2751	3196	1327	1079	35.7898	34.0557	14.1451	13.5279	34.9227	13.8365	-1.33568	2.2045e-29	DOWN
ENSMUSG00000026074	Map4k4	mitogen_activated_protein_kinase_kinase_kinase_kinase_4	GO:0050896|GO:0005623|GO:0009987|GO:0023052|GO:0005488|GO:0003824|GO:0032502|GO:0008152|GO:0019222|GO:0023051|GO:0009653|GO:0071704|GO:0048523|GO:0016740|GO:0009893|GO:0050794|GO:0005622|GO:0043167|GO:0097367|GO:0016043|GO:0006950|GO:0051716|GO:0048856|GO:0044237|GO:0036094|GO:0097159|GO:0006793|GO:0033554|GO:0005737|GO:0050790|GO:0007154|GO:0019538|GO:0001882|GO:0008219|GO:0043085|GO:0009966|GO:…	response to stimulus|cell|cellular process|signaling|binding|catalytic activity|developmental process|metabolic process|regulation of metabolic process|regulation of signaling|anatomical structure morphogenesis|organic substance metabolic process|negative regulation of cellular process|transferase activity|positive regulation of metabolic process|regulation of cellular process|intracellular|ion b…	K04407	mitogen-activated protein kinase kinase kinase kinase 4[2.7.11.1]	mmu04010	MAPK signaling pathway - Mus musculus (mouse)	1:39900913-40026310	1233	1354	4991	4510	5.77959	5.19838	19.1686	20.3729	5.48899	19.7707	1.84875	2.2461e-29	UP
ENSMUSG00000028082	Sh3d19	SH3_domain_protein_D19	GO:0005623|GO:0009987|GO:0005488|GO:0016020|GO:0032502|GO:0008152|GO:0043227|GO:0019222|GO:0005886|GO:0009653|GO:0071704|GO:0043229|GO:0009893|GO:0050794|GO:0005622|GO:0071944|GO:0012505|GO:0016043|GO:0048856|GO:0005515|GO:0044237|GO:0050793|GO:0009056|GO:0070064|GO:0005737|GO:0005794|GO:0019538|GO:0048869|GO:0031325|GO:0043231|GO:0006996|GO:0031323|GO:0051128|GO:0005634|GO:0051247|GO:0005654|GO:…	cell|cellular process|binding|membrane|developmental process|metabolic process|membrane-bounded organelle|regulation of metabolic process|plasma membrane|anatomical structure morphogenesis|organic substance metabolic process|intracellular organelle|positive regulation of metabolic process|regulation of cellular process|intracellular|cell periphery|endomembrane system|cellular component organizati…	-	-	-	-	3:85971109-86130526	493	735	2654	2461	1.79599	2.1931	7.92181	8.63992	1.99454	8.28086	2.05372	2.73019e-29	UP
ENSMUSG00000029781	Fkbp9	FK506_binding_protein_9	GO:0005623|GO:0009987|GO:0005488|GO:0003824|GO:0016020|GO:0008152|GO:0008144|GO:0016853|GO:0043227|GO:0005789|GO:0031090|GO:0071704|GO:0043229|GO:0005622|GO:0043167|GO:0012505|GO:0006457|GO:0044237|GO:0042175|GO:0097159|GO:0005783|GO:0005737|GO:0098588|GO:0019538|GO:0043169|GO:0061077|GO:0043231|GO:0043412|GO:0044267|GO:0003755|GO:0005788|GO:0046872|GO:0005528|GO:0036211|GO:0005509|GO:0006464|GO:…	cell|cellular process|binding|catalytic activity|membrane|metabolic process|drug binding|isomerase activity|membrane-bounded organelle|endoplasmic reticulum membrane|organelle membrane|organic substance metabolic process|intracellular organelle|intracellular|ion binding|endomembrane system|protein folding|cellular metabolic process|nuclear outer membrane-endoplasmic reticulum membrane network|org…	-	-	-	-	6:56832059-56879358	464	525	2046	1776	7.94858	7.36624	28.7174	29.3195	7.65741	29.0185	1.92204	2.90138e-29	UP
ENSMUSG00000013921	Clip3	CAP_GLY_domain_containing_linker_protein_3	GO:0005623|GO:0009987|GO:0005488|GO:0016020|GO:0032502|GO:0008152|GO:0043227|GO:0031090|GO:0019222|GO:0005886|GO:0071704|GO:0048523|GO:0043229|GO:0051050|GO:0009893|GO:0050794|GO:0009058|GO:0005622|GO:0097367|GO:0051641|GO:0071944|GO:0012505|GO:0016043|GO:0008289|GO:0033218|GO:0005515|GO:0044237|GO:1903829|GO:0006793|GO:0043254|GO:0006810|GO:0005737|GO:0098588|GO:0051861|GO:0005794|GO:0090004|GO:…	cell|cellular process|binding|membrane|developmental process|metabolic process|membrane-bounded organelle|organelle membrane|regulation of metabolic process|plasma membrane|organic substance metabolic process|negative regulation of cellular process|intracellular organelle|positive regulation of transport|positive regulation of metabolic process|regulation of cellular process|biosynthetic process|…	-	-	-	-	7:30291672-30308367	246	313	1297	1152	2.39136	2.49212	10.3304	10.7921	2.44174	10.5612	2.1128	3.88081e-29	UP
ENSMUSG00000027199	Gatm	glycine_amidinotransferase_L_arginine_glycine_amidinotransferase_	GO:0005623|GO:0009987|GO:0005576|GO:0003824|GO:0016020|GO:0008152|GO:0043227|GO:0031090|GO:0071704|GO:0043229|GO:0016740|GO:0006807|GO:0009058|GO:0005622|GO:1903561|GO:0044237|GO:0070062|GO:0005737|GO:0044249|GO:0019866|GO:0031966|GO:0005758|GO:0031982|GO:0006082|GO:0006520|GO:0043231|GO:0006600|GO:0005739|GO:0008652|GO:0015067|GO:0005740|GO:0005743|GO:0019752|GO:0006601|GO:0015068	cell|cellular process|extracellular region|catalytic activity|membrane|metabolic process|membrane-bounded organelle|organelle membrane|organic substance metabolic process|intracellular organelle|transferase activity|nitrogen compound metabolic process|biosynthetic process|intracellular|extracellular vesicle|cellular metabolic process|extracellular exosome|cytoplasm|cellular biosynthetic process|o…	K00613	glycine amidinotransferase[2.1.4.1]	mmu01100|mmu00330	Metabolic pathways - Mus musculus (mouse)|Arginine and proline metabolism - Mus musculus (mouse)	2:122594467-122611303	2205	2879	9486	9317	39.5515	42.2971	139.414	161.054	40.9243	150.234	1.87618	4.01488e-29	UP
ENSMUSG00000045036	Tmem232	transmembrane_protein_232	GO:0016020|GO:0031224|GO:0016021	membrane|intrinsic component of membrane|integral component of membrane	-	-	-	-	17:65256005-65540782	2940	3216	1354	1004	53.6672	48.0831	20.2511	17.6619	50.8751	18.9565	-1.42427	4.11244e-29	DOWN
ENSMUSG00000022479	Vdr	vitamin_D_receptor	GO:0022414|GO:0050896|GO:0001071|GO:0005623|GO:0009987|GO:0023052|GO:0005488|GO:0000003|GO:0004871|GO:0032991|GO:0032502|GO:0008152|GO:0003700|GO:0004879|GO:0043227|GO:0019222|GO:0009653|GO:0071704|GO:0048523|GO:0043229|GO:0009893|GO:0009605|GO:0050794|GO:0006807|GO:0009058|GO:0038023|GO:0005622|GO:0043167|GO:0048609|GO:0016043|GO:0003006|GO:0009892|GO:0044702|GO:0051716|GO:0008289|GO:0004872|GO:…	reproductive process|response to stimulus|nucleic acid binding transcription factor activity|cell|cellular process|signaling|binding|reproduction|signal transducer activity|macromolecular complex|developmental process|metabolic process|transcription factor activity, sequence-specific DNA binding|RNA polymerase II transcription factor activity, ligand-activated sequence-specific DNA binding|membra…	K08539	vitamin D3 receptor[-]	mmu05152|mmu04961|mmu04978	Tuberculosis - Mus musculus (mouse)|Endocrine and other factor-regulated calcium reabsorption - Mus musculus (mouse)|Mineral absorption - Mus musculus (mouse)	15:97854425-97910630	307	434	1659	1551	3.06701	3.55125	13.5797	14.9324	3.30913	14.2561	2.10705	4.11244e-29	UP
ENSMUSG00000030527	Crtc3	CREB_regulated_transcription_coactivator_3	GO:0050896|GO:0005623|GO:0009987|GO:0023052|GO:0005488|GO:0002376|GO:0008152|GO:0043227|GO:0019222|GO:0023051|GO:0071704|GO:0048523|GO:0043229|GO:0009893|GO:0050794|GO:0006807|GO:0009058|GO:0005622|GO:0016043|GO:0009892|GO:0051716|GO:0005515|GO:0044237|GO:0023057|GO:0009056|GO:0046483|GO:0005737|GO:0048871|GO:1901360|GO:0007154|GO:0044249|GO:0042592|GO:0051090|GO:0009966|GO:0010646|GO:0008134|GO:…	response to stimulus|cell|cellular process|signaling|binding|immune system process|metabolic process|membrane-bounded organelle|regulation of metabolic process|regulation of signaling|organic substance metabolic process|negative regulation of cellular process|intracellular organelle|positive regulation of metabolic process|regulation of cellular process|nitrogen compound metabolic process|biosynt…	K16334	CREB-regulated transcription coactivator 3[-]	mmu05166	HTLV-I infection - Mus musculus (mouse)	7:80586627-80688877	352	472	1745	1672	2.00679	2.20402	8.15122	9.18624	2.10541	8.66873	2.04172	4.25654e-29	UP
ENSMUSG00000051732	Pabpc2	poly_A_binding_protein_cytoplasmic_2	GO:0005623|GO:0009987|GO:0005488|GO:0008152|GO:0071704|GO:0006807|GO:0005622|GO:0044237|GO:0036094|GO:0097159|GO:0046483|GO:0005737|GO:1901360|GO:0003676|GO:0000166|GO:0006725|GO:0006139|GO:0003723|GO:0016070|GO:0010467|GO:0043631|GO:0016071|GO:0006396|GO:0003727|GO:0031123|GO:0006397|GO:0006378|GO:0031124|GO:0008143	cell|cellular process|binding|metabolic process|organic substance metabolic process|nitrogen compound metabolic process|intracellular|cellular metabolic process|small molecule binding|organic cyclic compound binding|heterocycle metabolic process|cytoplasm|organic cyclic compound metabolic process|nucleic acid binding|nucleotide binding|cellular aromatic compound metabolic process|nucleobase-conta…	K13126	polyadenylate-binding protein[-]	mmu03013|mmu03015|mmu03018	RNA transport - Mus musculus (mouse)|mRNA surveillance pathway - Mus musculus (mouse)|RNA degradation - Mus musculus (mouse)	18:39773497-39776082	17254	20591	8758	7408	406.667	397.504	169.131	168.264	402.086	168.697	-1.25306	5.2076e-29	DOWN
ENSMUSG00000092035	Peg10	paternally_expressed_10	GO:0022414|GO:0050896|GO:0005623|GO:0009987|GO:0023052|GO:0005488|GO:0000003|GO:0032502|GO:0043227|GO:0023051|GO:0048523|GO:0043229|GO:0050794|GO:0005622|GO:0043167|GO:0003006|GO:0044702|GO:0051716|GO:0048856|GO:0023057|GO:0097159|GO:0005737|GO:0007154|GO:0008219|GO:0090288|GO:0009966|GO:0043169|GO:0010646|GO:0009968|GO:0007165|GO:0048869|GO:0003676|GO:0090287|GO:0048608|GO:0071559|GO:0043231|GO:…	reproductive process|response to stimulus|cell|cellular process|signaling|binding|reproduction|developmental process|membrane-bounded organelle|regulation of signaling|negative regulation of cellular process|intracellular organelle|regulation of cellular process|intracellular|ion binding|developmental process involved in reproduction|single organism reproductive process|cellular response to stimu…	-	-	-	-	6:4747306-4760517	1103	1579	5438	5016	5.0819	5.95865	20.5285	22.2715	5.52027	21.4	1.9548	5.76828e-29	UP
ENSMUSG00000062296	Trank1	tetratricopeptide_repeat_and_ankyrin_repeat_containing_1	GO:0005488|GO:0003824|GO:0016787|GO:0043167|GO:0097367|GO:0005515|GO:0036094|GO:0097159|GO:0001882|GO:0000166|GO:0043168|GO:0017076|GO:0001883|GO:0032549|GO:0005524	binding|catalytic activity|hydrolase activity|ion binding|carbohydrate derivative binding|protein binding|small molecule binding|organic cyclic compound binding|nucleoside binding|nucleotide binding|anion binding|purine nucleotide binding|purine nucleoside binding|ribonucleoside binding|ATP binding	-	-	-	-	9:111311739-111395775	2036	2534	8246	7453	8.65862	8.82658	28.7331	30.5453	8.7426	29.6392	1.76137	5.83714e-29	UP
ENSMUSG00000045620	Odf3l1	outer_dense_fiber_of_sperm_tails_3_like_1	-	-	-	-	-	-	9:56848659-56851963	1977	2348	965	742	111.573	108.534	44.622	40.3552	110.054	42.4886	-1.37306	6.01143e-29	DOWN
ENSMUSG00000022330	Osr2	odd_skipped_related_2	GO:0001071|GO:0005623|GO:0009987|GO:0005488|GO:0032502|GO:0008152|GO:0003700|GO:0043227|GO:0019222|GO:0009653|GO:0071704|GO:0048523|GO:0043229|GO:0009893|GO:0050794|GO:0006807|GO:0009058|GO:0005622|GO:0043167|GO:0009892|GO:0048856|GO:0005515|GO:0044237|GO:0050793|GO:0008283|GO:0097159|GO:0030278|GO:0048598|GO:0046483|GO:0009888|GO:0001503|GO:0000981|GO:0060021|GO:1901360|GO:0031324|GO:0009890|GO:…	nucleic acid binding transcription factor activity|cell|cellular process|binding|developmental process|metabolic process|transcription factor activity, sequence-specific DNA binding|membrane-bounded organelle|regulation of metabolic process|anatomical structure morphogenesis|organic substance metabolic process|negative regulation of cellular process|intracellular organelle|positive regulation of …	-	-	-	-	15:35296098-35303304	296	315	1451	1584	10.4709	9.12678	42.056	53.9995	9.79884	48.0277	2.29318	6.64766e-29	UP
ENSMUSG00000027443	Cst12	cystatin_12	GO:0009987|GO:0005576|GO:0008152|GO:0019222|GO:0071704|GO:0048523|GO:0050794|GO:0030234|GO:0009892|GO:0044237|GO:0043086|GO:0050790|GO:0031324|GO:0019538|GO:0004857|GO:0031323|GO:0044092|GO:0032269|GO:0051346|GO:0051246|GO:0044267|GO:0051248|GO:0030414|GO:0006508|GO:0032268|GO:0045861|GO:0010466|GO:0030162|GO:0052547|GO:0004866|GO:0004869|GO:0010951|GO:0052548	cellular process|extracellular region|metabolic process|regulation of metabolic process|organic substance metabolic process|negative regulation of cellular process|regulation of cellular process|enzyme regulator activity|negative regulation of metabolic process|cellular metabolic process|negative regulation of catalytic activity|regulation of catalytic activity|negative regulation of cellular met…	-	-	-	-	2:148789361-148793546	306	353	1538	1229	17.2853	16.3323	71.1837	66.9037	16.8088	69.0437	2.03829	6.89396e-29	UP
ENSMUSG00000032702	Kank1	KN_motif_and_ankyrin_repeat_domains_1	GO:0050896|GO:0005623|GO:0009987|GO:0023052|GO:0005488|GO:0016020|GO:0032502|GO:0040011|GO:0043227|GO:0007155|GO:0005886|GO:0023051|GO:0009653|GO:0048523|GO:0043229|GO:0051050|GO:0048870|GO:0050794|GO:0005622|GO:0031252|GO:0051641|GO:0071944|GO:0016043|GO:0042995|GO:0006950|GO:0040013|GO:0051716|GO:0048856|GO:0005515|GO:0040012|GO:0050793|GO:0023057|GO:1903829|GO:0045595|GO:0001726|GO:0043254|GO:…	response to stimulus|cell|cellular process|signaling|binding|membrane|developmental process|locomotion|membrane-bounded organelle|cell adhesion|plasma membrane|regulation of signaling|anatomical structure morphogenesis|negative regulation of cellular process|intracellular organelle|positive regulation of transport|cell motility|regulation of cellular process|intracellular|cell leading edge|cellul…	-	-	-	-	19:25236975-25434496	508	594	2181	1961	4.29921	4.11743	15.1234	15.9935	4.20832	15.5584	1.88638	8.28357e-29	UP
ENSMUSG00000027344	Fsip1	fibrous_sheath_interacting_protein_1	GO:0005623|GO:0005488|GO:0005929|GO:0042995|GO:0005515|GO:0031514	cell|binding|cilium|cell projection|protein binding|motile cilium	-	-	-	-	2:118204888-118256966	1956	2014	826	677	55.919	47.159	19.3481	18.6518	51.539	19	-1.43967	8.45274e-29	DOWN
ENSMUSG00000019856	Fam184a	family_with_sequence_similarity_184_member_A	GO:0005576|GO:0005488|GO:0005615|GO:0005515	extracellular region|binding|extracellular space|protein binding	-	-	-	-	10:53633145-53750909	2840	3401	1392	1178	27.0807	26.5621	10.8755	10.825	26.8214	10.8502	-1.30566	8.45274e-29	DOWN
ENSMUSG00000102009	4933400F21Rik	RIKEN_cDNA_4933400F21_gene	-	-	-	-	-	-	1:89650529-89683908	1271	1402	539	397	19.7977	17.8867	6.87899	5.95938	18.8422	6.41919	-1.5535	9.50345e-29	DOWN
ENSMUSG00000020490	Btnl10	butyrophilin_like_10	GO:0005488|GO:0016020|GO:0031224|GO:0005515|GO:0016021	binding|membrane|intrinsic component of membrane|protein binding|integral component of membrane	-	-	-	-	11:58917908-58927158	341	494	2010	1549	2.78982	3.31027	13.4736	12.2128	3.05004	12.8432	2.0741	9.91789e-29	UP
ENSMUSG00000028314	Toporsl	topoisomerase_I_binding_arginine_serine_rich_like	-	-	-	-	-	-	4:52596274-52612430	4411	4833	2107	1635	50.0937	44.955	19.6055	17.8939	47.5244	18.7497	-1.3418	9.95174e-29	DOWN
ENSMUSG00000090273	Prr22	proline_rich_22	-	-	-	-	-	-	17:56770250-56772208	1582	1980	771	607	29.1399	29.8718	11.636	10.7749	29.5058	11.2054	-1.3968	1.00943e-28	DOWN
ENSMUSG00000024621	Csf1r	colony_stimulating_factor_1_receptor	GO:0050896|GO:0005623|GO:0009987|GO:0023052|GO:0005488|GO:0004871|GO:0003824|GO:0002376|GO:0032991|GO:0016020|GO:0032502|GO:0008152|GO:0040011|GO:0031224|GO:0006955|GO:0019222|GO:0005886|GO:0023051|GO:0009653|GO:0071704|GO:0002684|GO:0048523|GO:0016740|GO:0051050|GO:0048870|GO:0009893|GO:0009605|GO:0050794|GO:0038023|GO:0005622|GO:0043167|GO:0009986|GO:0097367|GO:0051641|GO:0071944|GO:0016043|GO:…	response to stimulus|cell|cellular process|signaling|binding|signal transducer activity|catalytic activity|immune system process|macromolecular complex|membrane|developmental process|metabolic process|locomotion|intrinsic component of membrane|immune response|regulation of metabolic process|plasma membrane|regulation of signaling|anatomical structure morphogenesis|organic substance metabolic proc…	K05090	macrophage colony-stimulating factor 1 receptor[2.7.10.1]	mmu05200|mmu04151|mmu04144|mmu04060|mmu04014|mmu04015|mmu05202|mmu04380|mmu04640	Pathways in cancer - Mus musculus (mouse)|PI3K-Akt signaling pathway - Mus musculus (mouse)|Endocytosis - Mus musculus (mouse)|Cytokine-cytokine receptor interaction - Mus musculus (mouse)|Ras signaling pathway - Mus musculus (mouse)|Rap1 signaling pathway - Mus musculus (mouse)|Transcriptional misregulation in cancer - Mus musculus (mouse)|Osteoclast differentiation - Mus musculus (mouse)|Hemato…	18:61105572-61132149	251	290	1447	1056	2.60934	2.46928	12.3252	10.5795	2.53931	11.4523	2.17313	1.13429e-28	UP
ENSMUSG00000040385	Ppp1ca	protein_phosphatase_1_catalytic_subunit_alpha_isoform	GO:0022414|GO:0050896|GO:0005623|GO:0009987|GO:0048511|GO:0005576|GO:0023052|GO:0045202|GO:0005488|GO:0000003|GO:0003824|GO:0032991|GO:0016020|GO:0032502|GO:0008152|GO:0042752|GO:0043227|GO:0008287|GO:0016787|GO:0019222|GO:0005886|GO:0023051|GO:0009653|GO:0071704|GO:0043229|GO:0044297|GO:0009605|GO:0051321|GO:0050794|GO:0006807|GO:0009058|GO:0005622|GO:0043167|GO:0071944|GO:0016043|GO:0042995|GO:…	reproductive process|response to stimulus|cell|cellular process|rhythmic process|extracellular region|signaling|synapse|binding|reproduction|catalytic activity|macromolecular complex|membrane|developmental process|metabolic process|regulation of circadian rhythm|membrane-bounded organelle|protein serine/threonine phosphatase complex|hydrolase activity|regulation of metabolic process|plasma membra…	-	-	-	-	19:4192158-4195419	391	521	1905	1650	17.2818	18.8611	68.9884	70.2813	18.0715	69.6348	1.9461	1.17776e-28	UP
ENSMUSG00000067873	Htatsf1	HIV_TAT_specific_factor_1	GO:0005623|GO:0009987|GO:0005488|GO:0032991|GO:0008152|GO:0043227|GO:0019222|GO:0071704|GO:0043229|GO:0050794|GO:0006807|GO:0009058|GO:0005622|GO:0044237|GO:0036094|GO:0097159|GO:0046483|GO:1901360|GO:0044249|GO:0003676|GO:0000166|GO:0030529|GO:0006725|GO:0006139|GO:0051171|GO:0043231|GO:0031323|GO:0005634|GO:0003723|GO:0005654|GO:0005681|GO:0010468|GO:0016070|GO:0034645|GO:0030532|GO:0009059|GO:…	cell|cellular process|binding|macromolecular complex|metabolic process|membrane-bounded organelle|regulation of metabolic process|organic substance metabolic process|intracellular organelle|regulation of cellular process|nitrogen compound metabolic process|biosynthetic process|intracellular|cellular metabolic process|small molecule binding|organic cyclic compound binding|heterocycle metabolic pro…	-	-	-	-	X:57053583-57067183	989	1170	4052	3604	10.361	10.0393	34.7809	36.3857	10.2002	35.5833	1.80261	1.22306e-28	UP
ENSMUSG00000036256	Igfbp7	insulin_like_growth_factor_binding_protein_7	GO:0009987|GO:0005576|GO:0005488|GO:0031012|GO:0032502|GO:0040007|GO:0043227|GO:0007155|GO:0050794|GO:0016043|GO:0005615|GO:0016049|GO:0048856|GO:0005515|GO:1903561|GO:0040008|GO:0070062|GO:0048839|GO:0019838|GO:0007423|GO:0031982|GO:0001558|GO:0007275|GO:0048513|GO:0051128|GO:0005520|GO:0043583	cellular process|extracellular region|binding|extracellular matrix|developmental process|growth|membrane-bounded organelle|cell adhesion|regulation of cellular process|cellular component organization|extracellular space|cell growth|anatomical structure development|protein binding|extracellular vesicle|regulation of growth|extracellular exosome|inner ear development|growth factor binding|sensory o…	-	-	-	-	5:77349240-77408041	411	396	2061	1559	12.7679	10.076	52.4595	46.6732	11.422	49.5663	2.11755	1.42443e-28	UP
ENSMUSG00000036617	Etl4	enhancer_trap_locus_4	GO:0005623|GO:0005488|GO:0032502|GO:0005622|GO:0048856|GO:0005515|GO:0005737|GO:0007275|GO:0009790|GO:0001501|GO:0048706|GO:0009792|GO:0043009	cell|binding|developmental process|intracellular|anatomical structure development|protein binding|cytoplasm|multicellular organism development|embryo development|skeletal system development|embryonic skeletal system development|embryo development ending in birth or egg hatching|chordate embryonic development	-	-	-	-	2:19909780-20810713	1325	1633	5469	5248	2.743	2.76893	9.27654	10.47	2.75597	9.87327	1.84097	1.85856e-28	UP
ENSMUSG00000074207	Adh1	alcohol_dehydrogenase_1_class_I_	GO:0050896|GO:0005623|GO:0009987|GO:0005488|GO:0003824|GO:0007610|GO:0008152|GO:0043227|GO:0042445|GO:0071704|GO:0043229|GO:0005622|GO:0043167|GO:0044708|GO:0016491|GO:0005515|GO:0044237|GO:0009056|GO:0030534|GO:0009725|GO:0005737|GO:0043169|GO:0055114|GO:0042802|GO:0010817|GO:0016614|GO:0006082|GO:0043231|GO:0006629|GO:0046983|GO:0010033|GO:0044255|GO:0006066|GO:0048149|GO:0042803|GO:0046872|GO:…	response to stimulus|cell|cellular process|binding|catalytic activity|behavior|metabolic process|membrane-bounded organelle|hormone metabolic process|organic substance metabolic process|intracellular organelle|intracellular|ion binding|single-organism behavior|oxidoreductase activity|protein binding|cellular metabolic process|catabolic process|adult behavior|response to hormone|cytoplasm|cation b…	K13951	alcohol dehydrogenase 1/7[1.1.1.1]	mmu01100|mmu05204|mmu00830|mmu00982|mmu00010|mmu00980|mmu00071|mmu00350	Metabolic pathways - Mus musculus (mouse)|Chemical carcinogenesis - Mus musculus (mouse)|Retinol metabolism - Mus musculus (mouse)|Drug metabolism - cytochrome P450 - Mus musculus (mouse)|Glycolysis / Gluconeogenesis - Mus musculus (mouse)|Metabolism of xenobiotics by cytochrome P450 - Mus musculus (mouse)|Fatty acid degradation - Mus musculus (mouse)|Tyrosine metabolism - Mus musculus (mouse)	3:138260991-138290698	87	80	678	488	1.93671	1.45864	12.3664	10.469	1.69767	11.4177	2.74964	2.04444e-28	UP
ENSMUSG00000022805	Maats1	MYCBP_associated_testis_expressed_1	GO:0005623|GO:0005488|GO:0043227|GO:0043229|GO:0005622|GO:0005515|GO:0005737|GO:0043231|GO:0005739	cell|binding|membrane-bounded organelle|intracellular organelle|intracellular|protein binding|cytoplasm|intracellular membrane-bounded organelle|mitochondrion	-	-	-	-	16:38297754-38342143	1978	2263	917	801	23.8214	22.3224	9.04854	9.29642	23.0719	9.17248	-1.33075	2.23293e-28	DOWN
ENSMUSG00000030022	Adamts9	a_disintegrin_like_and_metallopeptidase_reprolysin_type_with_thrombospondin_type_1_motif_9	GO:0009987|GO:0005576|GO:0005488|GO:0031012|GO:0003824|GO:0032502|GO:0008152|GO:0016787|GO:0005578|GO:0071704|GO:0050794|GO:0043167|GO:0005615|GO:0043473|GO:0048856|GO:0050793|GO:0045595|GO:0009888|GO:0045597|GO:0008233|GO:0019538|GO:0043169|GO:0048066|GO:0048070|GO:0048869|GO:0007275|GO:0048087|GO:0030858|GO:0046872|GO:0030154|GO:0060429|GO:0006508|GO:0050931|GO:0050942|GO:0030856|GO:0030855|GO:…	cellular process|extracellular region|binding|extracellular matrix|catalytic activity|developmental process|metabolic process|hydrolase activity|proteinaceous extracellular matrix|organic substance metabolic process|regulation of cellular process|ion binding|extracellular space|pigmentation|anatomical structure development|regulation of developmental process|regulation of cell differentiation|tis…	-	-	-	-	6:92772699-92943492	140	180	844	765	0.486965	0.51281	2.40536	2.56432	0.499887	2.48484	2.31348	2.559e-28	UP
ENSMUSG00000040260	Daam2	dishevelled_associated_activator_of_morphogenesis_2	GO:0009987|GO:0005576|GO:0005488|GO:0032502|GO:0043227|GO:0016043|GO:0048856|GO:0005515|GO:1903561|GO:0070062|GO:0008092|GO:0030029|GO:0019899|GO:0031982|GO:0006996|GO:0007389|GO:0007275|GO:0030036|GO:0007010|GO:0051020|GO:0003779|GO:0009855|GO:0031267|GO:0007368|GO:0017016|GO:0017048	cellular process|extracellular region|binding|developmental process|membrane-bounded organelle|cellular component organization|anatomical structure development|protein binding|extracellular vesicle|extracellular exosome|cytoskeletal protein binding|actin filament-based process|enzyme binding|vesicle|organelle organization|pattern specification process|multicellular organism development|actin cyto…	K04512	dishevelled associated activator of morphogenesis[-]	mmu04310	Wnt signaling pathway - Mus musculus (mouse)	17:49456022-49564337	3709	4308	14327	13447	37.3971	35.5772	118.36	130.662	36.4872	124.511	1.77081	3.11981e-28	UP
ENSMUSG00000034227	Foxj1	forkhead_box_J1	GO:0050896|GO:0001071|GO:0005623|GO:0009987|GO:0005488|GO:0002376|GO:0032502|GO:0008152|GO:0040011|GO:0003700|GO:0048646|GO:0043227|GO:0006955|GO:0007155|GO:0019222|GO:0009653|GO:0071704|GO:0002684|GO:0048523|GO:0043229|GO:0050900|GO:0048870|GO:0009893|GO:0050794|GO:0006807|GO:0009058|GO:0005622|GO:0002507|GO:0016043|GO:0009892|GO:0002683|GO:0048856|GO:0044237|GO:0050793|GO:0002682|GO:0008283|GO:…	response to stimulus|nucleic acid binding transcription factor activity|cell|cellular process|binding|immune system process|developmental process|metabolic process|locomotion|transcription factor activity, sequence-specific DNA binding|anatomical structure formation involved in morphogenesis|membrane-bounded organelle|immune response|cell adhesion|regulation of metabolic process|anatomical struct…	-	-	-	-	11:116330704-116335399	2104	2599	1060	809	48.8906	49.4653	20.1815	18.1163	49.1779	19.1489	-1.36075	3.27965e-28	DOWN
ENSMUSG00000027523	Gnas	GNAS_guanine_nucleotide_binding_protein_alpha_stimulating_complex_locus	GO:0050896|GO:0005623|GO:0009987|GO:0005576|GO:0023052|GO:0005488|GO:0004871|GO:0003824|GO:0002376|GO:0032991|GO:0016020|GO:0032502|GO:0008152|GO:0040007|GO:0031224|GO:0048646|GO:0043227|GO:0031090|GO:0016787|GO:0007155|GO:0019222|GO:0005886|GO:0023051|GO:0009653|GO:0071704|GO:0002684|GO:0043229|GO:0009893|GO:0050794|GO:0006807|GO:0009058|GO:0005622|GO:0031252|GO:0043167|GO:0097367|GO:0071944|GO:…	response to stimulus|cell|cellular process|extracellular region|signaling|binding|signal transducer activity|catalytic activity|immune system process|macromolecular complex|membrane|developmental process|metabolic process|growth|intrinsic component of membrane|anatomical structure formation involved in morphogenesis|membrane-bounded organelle|organelle membrane|hydrolase activity|cell adhesion|re…	K04632	guanine nucleotide-binding protein G(s) subunit alpha[-]	mmu05200|mmu04015|mmu05034|mmu04024|mmu04020|mmu04921|mmu04261|mmu04072|mmu04726|mmu04728|mmu04270|mmu04750|mmu04611|mmu04724|mmu05146|mmu05142|mmu04922|mmu04972|mmu04916|mmu04915|mmu04713|mmu05032|mmu05414|mmu04912|mmu04911|mmu04925|mmu04540|mmu04970|mmu04971|mmu04918|mmu04924|mmu04976|mmu05031|mmu04730|mmu04913|mmu04923|mmu04961|mmu05030|mmu04962	Pathways in cancer - Mus musculus (mouse)|Rap1 signaling pathway - Mus musculus (mouse)|Alcoholism - Mus musculus (mouse)|cAMP signaling pathway - Mus musculus (mouse)|Calcium signaling pathway - Mus musculus (mouse)|Oxytocin signaling pathway - Mus musculus (mouse)|Adrenergic signaling in cardiomyocytes - Mus musculus (mouse)|Phospholipase D signaling pathway - Mus musculus (mouse)|Serotonergic …	2:174284320-174346744	1088	1362	4703	3903	4.24438	4.35189	15.0324	14.6732	4.29813	14.8528	1.78895	3.30782e-28	UP
ENSMUSG00000089682	Bcl2l2	BCL2_like_2	GO:0022414|GO:0050896|GO:0005623|GO:0009987|GO:0005576|GO:0023052|GO:0005488|GO:0000003|GO:0016020|GO:0032502|GO:0019867|GO:0031224|GO:0043227|GO:0031090|GO:0023051|GO:0048523|GO:0043229|GO:0050794|GO:0005622|GO:0003006|GO:0006950|GO:0044702|GO:0051716|GO:0048856|GO:0005515|GO:1903561|GO:0008283|GO:0023057|GO:0070062|GO:0007548|GO:0033554|GO:0005737|GO:0098588|GO:0031968|GO:0008406|GO:0007154|GO:…	reproductive process|response to stimulus|cell|cellular process|extracellular region|signaling|binding|reproduction|membrane|developmental process|outer membrane|intrinsic component of membrane|membrane-bounded organelle|organelle membrane|regulation of signaling|negative regulation of cellular process|intracellular organelle|regulation of cellular process|intracellular|developmental process invo…	K02163	apoptosis regulator BCL-W[-]	mmu05206	MicroRNAs in cancer - Mus musculus (mouse)	14:54883377-54888234	327	397	1530	1457	2.41938	2.40581	9.27502	10.3886	2.41259	9.83182	2.02687	3.34923e-28	UP
ENSMUSG00000048756	Foxo3	forkhead_box_O3	GO:0022414|GO:0050896|GO:0001071|GO:0005623|GO:0009987|GO:0048511|GO:0023052|GO:0005488|GO:0000003|GO:0002376|GO:0016020|GO:0032502|GO:0008152|GO:0040007|GO:0002262|GO:0003700|GO:0043227|GO:0019222|GO:0023051|GO:0009653|GO:0071704|GO:0002684|GO:0048523|GO:0043229|GO:0009893|GO:0050794|GO:0006807|GO:0009058|GO:0005622|GO:0048609|GO:0003006|GO:0009892|GO:0006950|GO:0044702|GO:0022602|GO:0051716|GO:…	reproductive process|response to stimulus|nucleic acid binding transcription factor activity|cell|cellular process|rhythmic process|signaling|binding|reproduction|immune system process|membrane|developmental process|metabolic process|growth|myeloid cell homeostasis|transcription factor activity, sequence-specific DNA binding|membrane-bounded organelle|regulation of metabolic process|regulation of…	K09408	forkhead box protein O3[-]	mmu04151|mmu04062|mmu04068|mmu04152|mmu04722|mmu04211|mmu04917|mmu04213|mmu05223|mmu05213	PI3K-Akt signaling pathway - Mus musculus (mouse)|Chemokine signaling pathway - Mus musculus (mouse)|FoxO signaling pathway - Mus musculus (mouse)|AMPK signaling pathway - Mus musculus (mouse)|Neurotrophin signaling pathway - Mus musculus (mouse)|Longevity regulating pathway - mammal - Mus musculus (mouse)|Prolactin signaling pathway - Mus musculus (mouse)|Longevity regulating pathway - multiple …	10:42181841-42276755	835	923	3347	3095	4.54165	4.11191	14.9159	16.223	4.32678	15.5694	1.84735	3.35091e-28	UP
ENSMUSG00000033579	Fa2h	fatty_acid_2_hydroxylase	GO:0005623|GO:0009987|GO:0005488|GO:0003824|GO:0016020|GO:0032502|GO:0008152|GO:0031224|GO:0043227|GO:0005789|GO:0031090|GO:0071704|GO:0043229|GO:0050794|GO:0009058|GO:0005622|GO:0043167|GO:0012505|GO:0016043|GO:0016491|GO:0048856|GO:0044237|GO:0042175|GO:0008283|GO:0097159|GO:0005783|GO:0009888|GO:0005737|GO:0098588|GO:0044249|GO:0048732|GO:0061024|GO:0042634|GO:0010256|GO:0043169|GO:0055114|GO:…	cell|cellular process|binding|catalytic activity|membrane|developmental process|metabolic process|intrinsic component of membrane|membrane-bounded organelle|endoplasmic reticulum membrane|organelle membrane|organic substance metabolic process|intracellular organelle|regulation of cellular process|biosynthetic process|intracellular|ion binding|endomembrane system|cellular component organization|ox…	-	-	-	-	8:111345135-111393824	2608	3148	1122	1112	26.392	26.0924	9.30305	10.8446	26.2422	10.0738	-1.38128	3.40482e-28	DOWN
ENSMUSG00000000787	Ddx3x	DEAD_H_Asp_Glu_Ala_Asp_His_box_polypeptide_3_X_linked	GO:0050896|GO:0005623|GO:0009987|GO:0005576|GO:0023052|GO:0005488|GO:0003824|GO:0002376|GO:0032991|GO:0016020|GO:0008152|GO:0040007|GO:0051707|GO:0009607|GO:0019867|GO:0043227|GO:0006955|GO:0031090|GO:0016787|GO:0019222|GO:0023051|GO:0071704|GO:0048523|GO:0043229|GO:0009893|GO:0009605|GO:0045927|GO:0050794|GO:0006807|GO:0009058|GO:0005622|GO:0043167|GO:0097367|GO:0016043|GO:0009892|GO:0006950|GO:…	response to stimulus|cell|cellular process|extracellular region|signaling|binding|catalytic activity|immune system process|macromolecular complex|membrane|metabolic process|growth|response to other organism|response to biotic stimulus|outer membrane|membrane-bounded organelle|immune response|organelle membrane|hydrolase activity|regulation of metabolic process|regulation of signaling|organic subs…	K11594	ATP-dependent RNA helicase DDX3X[3.6.4.13]	mmu05203|mmu05161|mmu04622	Viral carcinogenesis - Mus musculus (mouse)|Hepatitis B - Mus musculus (mouse)|RIG-I-like receptor signaling pathway - Mus musculus (mouse)	X:13280970-13294052	848	1000	3572	2965	7.58639	7.32747	26.1829	25.5627	7.45693	25.8728	1.79478	3.51419e-28	UP
ENSMUSG00000042506	Usp22	ubiquitin_specific_peptidase_22	GO:0000988|GO:0005623|GO:0009987|GO:0005488|GO:0003824|GO:0032991|GO:0008152|GO:0043227|GO:0016787|GO:0019222|GO:0071704|GO:0043229|GO:0016740|GO:0009893|GO:0050794|GO:0006807|GO:0009058|GO:0005622|GO:0043167|GO:0016043|GO:0043234|GO:0005515|GO:0044237|GO:0000989|GO:0009056|GO:0046483|GO:1901360|GO:0016746|GO:0008233|GO:0044249|GO:0019538|GO:0016570|GO:0043169|GO:0019899|GO:0003712|GO:0051726|GO:…	transcription factor activity, protein binding|cell|cellular process|binding|catalytic activity|macromolecular complex|metabolic process|membrane-bounded organelle|hydrolase activity|regulation of metabolic process|organic substance metabolic process|intracellular organelle|transferase activity|positive regulation of metabolic process|regulation of cellular process|nitrogen compound metabolic pro…	-	-	-	-	11:61151785-61175055	737	816	2978	2687	7.04416	6.38802	23.3214	24.7498	6.71609	24.0356	1.83948	3.6363e-28	UP
ENSMUSG00000028980	H6pd	hexose_6_phosphate_dehydrogenase_glucose_1_dehydrogenase_	GO:0050896|GO:0005623|GO:0009987|GO:0005488|GO:0003824|GO:0008152|GO:0043227|GO:0016787|GO:0071704|GO:0043229|GO:0006807|GO:0005622|GO:0012505|GO:0030246|GO:0016491|GO:0048037|GO:0044237|GO:0036094|GO:0097159|GO:0016788|GO:0006793|GO:0006081|GO:0005783|GO:0046483|GO:0005737|GO:1901360|GO:0005975|GO:0055114|GO:0050662|GO:0000166|GO:0006725|GO:0006139|GO:0019637|GO:0016614|GO:0043231|GO:0051186|GO:…	response to stimulus|cell|cellular process|binding|catalytic activity|metabolic process|membrane-bounded organelle|hydrolase activity|organic substance metabolic process|intracellular organelle|nitrogen compound metabolic process|intracellular|endomembrane system|carbohydrate binding|oxidoreductase activity|cofactor binding|cellular metabolic process|small molecule binding|organic cyclic compound…	K13937	hexose-6-phosphate dehydrogenase[3.1.1.31]	mmu01100|mmu01200|mmu00030	Metabolic pathways - Mus musculus (mouse)|Carbon metabolism - Mus musculus (mouse)|Pentose phosphate pathway - Mus musculus (mouse)	4:149979475-150009023	330	359	1505	1342	3.41721	3.04485	12.7691	13.3922	3.23103	13.0807	2.01737	4.00215e-28	UP
ENSMUSG00000030397	Mark4	MAP_microtubule_affinity_regulating_kinase_4	GO:0005623|GO:0009987|GO:0005488|GO:0003824|GO:0032502|GO:0008152|GO:0071704|GO:0043229|GO:0016740|GO:0005929|GO:0005622|GO:0043167|GO:0097367|GO:0016043|GO:0042995|GO:0048856|GO:0005515|GO:0044237|GO:0036094|GO:0097159|GO:0006793|GO:0019538|GO:0001882|GO:0036064|GO:0008092|GO:0000166|GO:0043005|GO:0043168|GO:0006996|GO:0007275|GO:0032403|GO:0007017|GO:0016772|GO:0017076|GO:0007399|GO:0008017|GO:…	cell|cellular process|binding|catalytic activity|developmental process|metabolic process|organic substance metabolic process|intracellular organelle|transferase activity|cilium|intracellular|ion binding|carbohydrate derivative binding|cellular component organization|cell projection|anatomical structure development|protein binding|cellular metabolic process|small molecule binding|organic cyclic co…	-	-	-	-	7:19426075-19458494	765	919	3149	2921	20.6406	20.3092	69.6148	75.9513	20.4749	72.7831	1.82975	4.20776e-28	UP
ENSMUSG00000034160	Ogt	O_linked_N_acetylglucosamine_GlcNAc_transferase_UDP_N_acetylglucosamine_polypeptide_N_acetylglucosaminyl_transferase_	GO:0050896|GO:0005623|GO:0009987|GO:0048511|GO:0023052|GO:0005488|GO:0003824|GO:0002376|GO:0032991|GO:0016020|GO:0032502|GO:0008152|GO:0051707|GO:0009607|GO:0043227|GO:1903828|GO:0019222|GO:0005886|GO:0023051|GO:0071704|GO:0002684|GO:0048523|GO:0043229|GO:0016740|GO:0044297|GO:0009893|GO:0009605|GO:0050794|GO:0000785|GO:0006807|GO:0009058|GO:0005622|GO:0043167|GO:0051641|GO:0071944|GO:0012505|GO:…	response to stimulus|cell|cellular process|rhythmic process|signaling|binding|catalytic activity|immune system process|macromolecular complex|membrane|developmental process|metabolic process|response to other organism|response to biotic stimulus|membrane-bounded organelle|negative regulation of cellular protein localization|regulation of metabolic process|plasma membrane|regulation of signaling|o…	K09667	protein O-GlcNAc transferase[2.4.1.255]	mmu04931|mmu00514	Insulin resistance - Mus musculus (mouse)|Other types of O-glycan biosynthesis - Mus musculus (mouse)	X:101640060-101684351	974	1128	4075	3338	4.62567	4.38773	15.8566	15.2772	4.5067	15.5669	1.78834	4.56736e-28	UP
ENSMUSG00000096798	Gm6309	predicted_gene_6309	-	-	-	-	-	-	5:146167976-146170721	1019	1117	412	331	53.8203	48.3214	17.8294	16.8478	51.0709	17.3386	-1.55851	4.73918e-28	DOWN
ENSMUSG00000018593	Sparc	secreted_acidic_cysteine_rich_glycoprotein	GO:0050896|GO:0005623|GO:0009987|GO:0005576|GO:0023052|GO:0005488|GO:0031012|GO:0016020|GO:0032502|GO:0040011|GO:0051707|GO:0009607|GO:0048646|GO:0043227|GO:0031090|GO:0009653|GO:0005578|GO:0048523|GO:0043229|GO:0048870|GO:0009605|GO:0050794|GO:0005622|GO:0043167|GO:0009986|GO:0012505|GO:0016043|GO:0006950|GO:0050840|GO:0051716|GO:0005615|GO:0005604|GO:0040017|GO:0048856|GO:0005515|GO:0040012|GO:…	response to stimulus|cell|cellular process|extracellular region|signaling|binding|extracellular matrix|membrane|developmental process|locomotion|response to other organism|response to biotic stimulus|anatomical structure formation involved in morphogenesis|membrane-bounded organelle|organelle membrane|anatomical structure morphogenesis|proteinaceous extracellular matrix|negative regulation of cel…	-	-	-	-	11:55394500-55420080	8409	10919	34892	29837	115.879	123.242	393.962	396.24	119.561	395.101	1.72448	4.73918e-28	UP
ENSMUSG00000030447	Cyfip1	cytoplasmic_FMR1_interacting_protein_1	GO:0050896|GO:0030054|GO:0005623|GO:0009987|GO:0005576|GO:0023052|GO:0045202|GO:0005488|GO:0032991|GO:0032502|GO:0040007|GO:0044089|GO:0043227|GO:0009653|GO:0050794|GO:0005622|GO:0031252|GO:0016043|GO:0042995|GO:0051716|GO:0016049|GO:0043234|GO:0030055|GO:0048856|GO:0005515|GO:0048589|GO:1903561|GO:0050793|GO:0070062|GO:0001726|GO:0043254|GO:0005737|GO:0005912|GO:0008360|GO:0031334|GO:0007154|GO:…	response to stimulus|cell junction|cell|cellular process|extracellular region|signaling|synapse|binding|macromolecular complex|developmental process|growth|positive regulation of cellular component biogenesis|membrane-bounded organelle|anatomical structure morphogenesis|regulation of cellular process|intracellular|cell leading edge|cellular component organization|cell projection|cellular response…	K05749	cytoplasmic FMR1 interacting protein[-]	mmu04810|mmu03013	Regulation of actin cytoskeleton - Mus musculus (mouse)|RNA transport - Mus musculus (mouse)	7:55841745-55932602	356	383	1588	1440	1.40926	1.24181	5.15063	5.49346	1.32554	5.32205	2.00541	4.76886e-28	UP
ENSMUSG00000057193	Slc44a2	solute_carrier_family_44_member_2	GO:0050896|GO:0005623|GO:0009987|GO:0005576|GO:0023052|GO:0005488|GO:0004871|GO:0016020|GO:0031224|GO:0043227|GO:0031090|GO:0023051|GO:0043229|GO:0050794|GO:0005622|GO:0051716|GO:0005515|GO:1903561|GO:0070062|GO:0006810|GO:0005737|GO:0098588|GO:0007154|GO:0009967|GO:0009966|GO:0005774|GO:0010646|GO:0007165|GO:0031982|GO:0043231|GO:0016021|GO:1902531|GO:1902533|GO:0005773|GO:0035556|GO:0005765|GO:…	response to stimulus|cell|cellular process|extracellular region|signaling|binding|signal transducer activity|membrane|intrinsic component of membrane|membrane-bounded organelle|organelle membrane|regulation of signaling|intracellular organelle|regulation of cellular process|intracellular|cellular response to stimulus|protein binding|extracellular vesicle|extracellular exosome|transport|cytoplasm|…	K15377	solute carrier family 44 (choline transporter-like protein), member 2/4/5[-]	mmu05231	Choline metabolism in cancer - Mus musculus (mouse)	9:21337828-21355025	906	1133	3785	3551	15.9784	16.3662	54.6937	60.3527	16.1723	57.5232	1.83062	5.11756e-28	UP
ENSMUSG00000026923	Notch1	notch_1	GO:0022414|GO:0050896|GO:0001071|GO:0000988|GO:0030054|GO:0005623|GO:0009987|GO:0005576|GO:0023052|GO:0005488|GO:0000003|GO:0002376|GO:0032991|GO:0016020|GO:0007610|GO:0032502|GO:0008152|GO:0040007|GO:0040011|GO:0051707|GO:0009607|GO:0031224|GO:0003700|GO:0048646|GO:0043227|GO:0005789|GO:0006955|GO:0031090|GO:0007155|GO:0019222|GO:0005886|GO:0023051|GO:0009653|GO:0050795|GO:0071704|GO:0048523|GO:…	reproductive process|response to stimulus|nucleic acid binding transcription factor activity|transcription factor activity, protein binding|cell junction|cell|cellular process|extracellular region|signaling|binding|reproduction|immune system process|macromolecular complex|membrane|behavior|developmental process|metabolic process|growth|locomotion|response to other organism|response to biotic stim…	K02599	Notch[-]	mmu05206|mmu04919|mmu04330|mmu05020|mmu04320	MicroRNAs in cancer - Mus musculus (mouse)|Thyroid hormone signaling pathway - Mus musculus (mouse)|Notch signaling pathway - Mus musculus (mouse)|Prion diseases - Mus musculus (mouse)|Dorso-ventral axis formation - Mus musculus (mouse)	2:26457903-26516663	280	354	1375	1283	1.07823	1.11653	4.33833	4.76124	1.09738	4.54978	2.05174	5.22726e-28	UP
ENSMUSG00000017195	Zpbp2	zona_pellucida_binding_protein_2	GO:0022414|GO:0005623|GO:0009987|GO:0005576|GO:0000003|GO:0032991|GO:0032502|GO:0048646|GO:0043227|GO:0009653|GO:0043229|GO:0044297|GO:0005622|GO:0048609|GO:0012505|GO:0016043|GO:0003006|GO:0044702|GO:0043234|GO:0048856|GO:0019953|GO:0001675|GO:0005737|GO:0010256|GO:0030141|GO:0048869|GO:0048515|GO:0002199|GO:0009566|GO:0001669|GO:0035036|GO:0048468|GO:0031982|GO:0007276|GO:0008037|GO:0007281|GO:…	reproductive process|cell|cellular process|extracellular region|reproduction|macromolecular complex|developmental process|anatomical structure formation involved in morphogenesis|membrane-bounded organelle|anatomical structure morphogenesis|intracellular organelle|cell body|intracellular|multicellular organismal reproductive process|endomembrane system|cellular component organization|developmenta…	-	-	-	-	11:98551097-98558665	4180	5008	2054	1838	75.6004	74.1869	30.438	32.0358	74.8936	31.2369	-1.26159	5.94678e-28	DOWN
ENSMUSG00000031875	Cmtm3	CKLF_like_MARVEL_transmembrane_domain_containing_3	GO:0050896|GO:0005623|GO:0009987|GO:0005576|GO:0023052|GO:0005488|GO:0002376|GO:0016020|GO:0040011|GO:0031224|GO:0043227|GO:0006955|GO:0031090|GO:0023051|GO:0002684|GO:0043229|GO:0009605|GO:0050794|GO:0005622|GO:0012505|GO:0051716|GO:0005615|GO:0002253|GO:0005515|GO:0002682|GO:0050776|GO:0005737|GO:0002757|GO:0007154|GO:0009967|GO:0009966|GO:0010646|GO:0007165|GO:0050778|GO:0005102|GO:0006935|GO:…	response to stimulus|cell|cellular process|extracellular region|signaling|binding|immune system process|membrane|locomotion|intrinsic component of membrane|membrane-bounded organelle|immune response|organelle membrane|regulation of signaling|positive regulation of immune system process|intracellular organelle|response to external stimulus|regulation of cellular process|intracellular|endomembrane …	-	-	-	-	8:104340594-104347672	104	140	719	609	3.92255	4.32495	22.2194	22.1358	4.12375	22.1776	2.42708	8.21449e-28	UP
ENSMUSG00000029722	Agfg2	ArfGAP_with_FG_repeats_2	GO:0005488|GO:0016020|GO:0008152|GO:0019222|GO:0009893|GO:0043167|GO:0030234|GO:0050790|GO:0043085|GO:0008047|GO:0043169|GO:0046872|GO:0030695|GO:0051345|GO:0005096|GO:0043547|GO:0043087	binding|membrane|metabolic process|regulation of metabolic process|positive regulation of metabolic process|ion binding|enzyme regulator activity|regulation of catalytic activity|positive regulation of catalytic activity|enzyme activator activity|cation binding|metal ion binding|GTPase regulator activity|positive regulation of hydrolase activity|GTPase activator activity|positive regulation of GT…	-	-	-	-	5:137650463-137684726	335	323	1565	1355	2.76074	2.18021	10.5673	10.7612	2.47048	10.6643	2.10992	8.33628e-28	UP
ENSMUSG00000049719	Prss46	protease_serine_46	GO:0003824|GO:0016020|GO:0008152|GO:0031224|GO:0016787|GO:0071704|GO:0008233|GO:0019538|GO:0017171|GO:0016021|GO:0008236|GO:0006508|GO:0004252|GO:0004175	catalytic activity|membrane|metabolic process|intrinsic component of membrane|hydrolase activity|organic substance metabolic process|peptidase activity|protein metabolic process|serine hydrolase activity|integral component of membrane|serine-type peptidase activity|proteolysis|serine-type endopeptidase activity|endopeptidase activity	-	-	-	-	9:110844506-110856522	1520	1673	682	557	45.3919	40.9209	16.6873	16.0299	43.1564	16.3586	-1.39952	9.47944e-28	DOWN
ENSMUSG00000027339	Rassf2	Ras_association_RalGDS_AF_6_domain_family_member_2	GO:0050896|GO:0005623|GO:0009987|GO:0023052|GO:0005488|GO:0003824|GO:0002376|GO:0032991|GO:0032502|GO:0008152|GO:0043227|GO:0019222|GO:0023051|GO:0071704|GO:0048523|GO:0043229|GO:0016740|GO:0009893|GO:0050794|GO:0005622|GO:0009892|GO:0006950|GO:0051716|GO:0043234|GO:0048856|GO:0005515|GO:0044237|GO:0050793|GO:0002682|GO:0023057|GO:0002520|GO:1903706|GO:0045595|GO:0006793|GO:0033554|GO:0030278|GO:…	response to stimulus|cell|cellular process|signaling|binding|catalytic activity|immune system process|macromolecular complex|developmental process|metabolic process|membrane-bounded organelle|regulation of metabolic process|regulation of signaling|organic substance metabolic process|negative regulation of cellular process|intracellular organelle|transferase activity|positive regulation of metabol…	-	-	-	-	2:131989415-132030258	504	620	2197	1895	1.89858	1.91296	6.78105	6.8794	1.90577	6.83023	1.84156	9.93368e-28	UP
ENSMUSG00000024084	Qpct	glutaminyl_peptide_cyclotransferase_glutaminyl_cyclase_	GO:0009987|GO:0005576|GO:0005488|GO:0003824|GO:0008152|GO:0043227|GO:0071704|GO:0016740|GO:0043167|GO:1903561|GO:0044237|GO:0070062|GO:0016746|GO:0019538|GO:0043169|GO:0031982|GO:0043412|GO:0044267|GO:0046872|GO:0036211|GO:0016603|GO:0006464|GO:0046914|GO:0018193|GO:0008270|GO:0017186	cellular process|extracellular region|binding|catalytic activity|metabolic process|membrane-bounded organelle|organic substance metabolic process|transferase activity|ion binding|extracellular vesicle|cellular metabolic process|extracellular exosome|transferase activity, transferring acyl groups|protein metabolic process|cation binding|vesicle|macromolecule modification|cellular protein metabolic…	-	-	-	-	17:79051906-79090243	376	465	1733	1472	11.9113	12.0654	44.982	44.9389	11.9884	44.9605	1.90702	1.17703e-27	UP
ENSMUSG00000011752	Pgam1	phosphoglycerate_mutase_1	GO:0005623|GO:0009987|GO:0005576|GO:0005488|GO:0003824|GO:0016020|GO:0008152|GO:0016853|GO:0043227|GO:0016787|GO:0019222|GO:0071704|GO:0050794|GO:0006807|GO:0009058|GO:0005622|GO:0005515|GO:1903561|GO:0044237|GO:0009056|GO:0043209|GO:0070062|GO:0016788|GO:0006793|GO:0006081|GO:0006091|GO:0046483|GO:0005737|GO:1901360|GO:0044262|GO:0005975|GO:0019899|GO:0006725|GO:0006139|GO:0019637|GO:0031982|GO:…	cell|cellular process|extracellular region|binding|catalytic activity|membrane|metabolic process|isomerase activity|membrane-bounded organelle|hydrolase activity|regulation of metabolic process|organic substance metabolic process|regulation of cellular process|nitrogen compound metabolic process|biosynthetic process|intracellular|protein binding|extracellular vesicle|cellular metabolic process|ca…	K01834	2,3-bisphosphoglycerate-dependent phosphoglycerate mutase[5.4.2.11]	mmu01100|mmu01200|mmu04922|mmu01230|mmu00010|mmu05230|mmu00260	Metabolic pathways - Mus musculus (mouse)|Carbon metabolism - Mus musculus (mouse)|Glucagon signaling pathway - Mus musculus (mouse)|Biosynthesis of amino acids - Mus musculus (mouse)|Glycolysis / Gluconeogenesis - Mus musculus (mouse)|Central carbon metabolism in cancer - Mus musculus (mouse)|Glycine, serine and threonine metabolism - Mus musculus (mouse)	19:41911871-41918664	849	877	3464	2943	28.2616	23.9113	94.479	94.4108	26.0865	94.4449	1.85617	1.32853e-27	UP
ENSMUSG00000029622	Arpc1b	actin_related_protein_2_3_complex_subunit_1B	GO:0030054|GO:0005623|GO:0009987|GO:0005576|GO:0005198|GO:0005488|GO:0032991|GO:0005200|GO:0044089|GO:0043227|GO:0043229|GO:0050794|GO:0005622|GO:0016043|GO:0043234|GO:0030055|GO:0005515|GO:1903561|GO:0070062|GO:0043254|GO:0005737|GO:0005912|GO:0031334|GO:0051130|GO:0008092|GO:0030029|GO:0031982|GO:0005885|GO:0032970|GO:0005924|GO:0006996|GO:0032535|GO:0032403|GO:0022607|GO:0051128|GO:0033043|GO:…	cell junction|cell|cellular process|extracellular region|structural molecule activity|binding|macromolecular complex|structural constituent of cytoskeleton|positive regulation of cellular component biogenesis|membrane-bounded organelle|intracellular organelle|regulation of cellular process|intracellular|cellular component organization|protein complex|cell-substrate junction|protein binding|extrac…	K05757	actin related protein 2/3 complex, subunit 1A/1B[-]	mmu04144|mmu04810|mmu04666|mmu05100|mmu05132	Endocytosis - Mus musculus (mouse)|Regulation of actin cytoskeleton - Mus musculus (mouse)|Fc gamma R-mediated phagocytosis - Mus musculus (mouse)|Bacterial invasion of epithelial cells - Mus musculus (mouse)|Salmonella infection - Mus musculus (mouse)	5:145114215-145130705	262	418	1669	1454	1.98472	2.59352	10.3591	10.6146	2.28912	10.4869	2.19572	1.35123e-27	UP
ENSMUSG00000090639	Gm20425	predicted_gene_20425	GO:0050896|GO:0005623|GO:0009987|GO:0005576|GO:0023052|GO:0005488|GO:0016020|GO:0031224|GO:0050794|GO:0005622|GO:0043167|GO:0097367|GO:0051716|GO:0036094|GO:0097159|GO:0007154|GO:0001882|GO:0007165|GO:0000166|GO:0043168|GO:0016021|GO:0017076|GO:0001883|GO:0035556|GO:0032549|GO:0032561|GO:0005525|GO:0007264|GO:0019001	response to stimulus|cell|cellular process|extracellular region|signaling|binding|membrane|intrinsic component of membrane|regulation of cellular process|intracellular|ion binding|carbohydrate derivative binding|cellular response to stimulus|small molecule binding|organic cyclic compound binding|cell communication|nucleoside binding|signal transduction|nucleotide binding|anion binding|integral co…	-	-	-	-	9:103190208-103230307	186	228	29	29	3.74399	3.75899	0.478281	0.562554	3.75149	0.520417	-2.84972	1.35569e-27	DOWN
ENSMUSG00000035394	Cfap53	cilia_and_flagella_associated_protein_53	GO:0005623|GO:0005488|GO:0005929|GO:0042995|GO:0005515	cell|binding|cilium|cell projection|protein binding	-	-	-	-	18:74283090-74359986	2936	3418	1409	1257	46.6869	44.517	18.3577	19.2627	45.602	18.8102	-1.27758	1.49669e-27	DOWN
ENSMUSG00000034552	Zswim2	zinc_finger_SWIM_type_containing_2	GO:0050896|GO:0009987|GO:0023052|GO:0005488|GO:0003824|GO:0008152|GO:0023051|GO:0071704|GO:0016740|GO:0016874|GO:0050794|GO:0043167|GO:0051716|GO:0005515|GO:0044237|GO:0043621|GO:0007154|GO:0019538|GO:0008219|GO:0009967|GO:0009966|GO:0043169|GO:0010646|GO:0007165|GO:0010941|GO:0019787|GO:0010942|GO:0043412|GO:0044267|GO:2001235|GO:0046872|GO:0007166|GO:0036211|GO:0043068|GO:0043067|GO:0097190|GO:…	response to stimulus|cellular process|signaling|binding|catalytic activity|metabolic process|regulation of signaling|organic substance metabolic process|transferase activity|ligase activity|regulation of cellular process|ion binding|cellular response to stimulus|protein binding|cellular metabolic process|protein self-association|cell communication|protein metabolic process|cell death|positive reg…	-	-	-	-	2:83915079-83941228	3311	3389	1454	1044	74.6881	62.6151	26.8735	22.6953	68.6516	24.7844	-1.46986	1.58274e-27	DOWN
ENSMUSG00000034463	Scara3	scavenger_receptor_class_A_member_3	GO:0005623|GO:0005488|GO:0032991|GO:0016020|GO:0031224|GO:0043227|GO:0005789|GO:0031090|GO:0043229|GO:0005622|GO:0012505|GO:0043234|GO:0005515|GO:0042175|GO:0005783|GO:0005737|GO:0098588|GO:0005794|GO:0005581|GO:0043231|GO:0016021|GO:0000139	cell|binding|macromolecular complex|membrane|intrinsic component of membrane|membrane-bounded organelle|endoplasmic reticulum membrane|organelle membrane|intracellular organelle|intracellular|endomembrane system|protein complex|protein binding|nuclear outer membrane-endoplasmic reticulum membrane network|endoplasmic reticulum|cytoplasm|bounding membrane of organelle|Golgi apparatus|collagen trime…	-	-	-	-	14:65919395-65953744	115	114	682	642	2.05853	1.6714	10.0026	11.0748	1.86497	10.5387	2.49848	1.58274e-27	UP
ENSMUSG00000021279	Cdc42bpb	CDC42_binding_protein_kinase_beta	GO:0050896|GO:0030054|GO:0005623|GO:0009987|GO:0005576|GO:0023052|GO:0005488|GO:0003824|GO:0016020|GO:0008152|GO:0040011|GO:0043227|GO:0005911|GO:0005886|GO:0071704|GO:0043229|GO:0016740|GO:0048870|GO:0050794|GO:0005622|GO:0031252|GO:0043167|GO:0097367|GO:0071944|GO:0016043|GO:0051716|GO:0005515|GO:1903561|GO:0044237|GO:0036094|GO:0097159|GO:0070062|GO:0006793|GO:0005737|GO:0007154|GO:0019538|GO:…	response to stimulus|cell junction|cell|cellular process|extracellular region|signaling|binding|catalytic activity|membrane|metabolic process|locomotion|membrane-bounded organelle|cell-cell junction|plasma membrane|organic substance metabolic process|intracellular organelle|transferase activity|cell motility|regulation of cellular process|intracellular|cell leading edge|ion binding|carbohydrate d…	-	-	-	-	12:111292972-111377718	1756	2126	6793	6345	15.9317	15.7985	50.4972	55.4768	15.8651	52.987	1.73978	1.62659e-27	UP
ENSMUSG00000071104	Ccdc110	coiled_coil_domain_containing_110	GO:0005623|GO:0005488|GO:0043227|GO:0043229|GO:0005622|GO:0012505|GO:0005515|GO:0005737|GO:0005794|GO:0043231|GO:0005634|GO:0005730|GO:0031981	cell|binding|membrane-bounded organelle|intracellular organelle|intracellular|endomembrane system|protein binding|cytoplasm|Golgi apparatus|intracellular membrane-bounded organelle|nucleus|nucleolus|nuclear lumen	-	-	-	-	8:45934619-45944145	4486	5384	2356	1982	101.156	99.4378	43.5286	43.0703	100.297	43.2994	-1.21186	1.80491e-27	DOWN
ENSMUSG00000063382	Bcl9l	B_cell_CLL_lymphoma_9_like	GO:0050896|GO:0005623|GO:0009987|GO:0023052|GO:0005488|GO:0032502|GO:0008152|GO:0043227|GO:0019222|GO:0023051|GO:0009653|GO:0071704|GO:0048523|GO:0043229|GO:0009893|GO:0050794|GO:0006807|GO:0009058|GO:0005622|GO:0016043|GO:0051716|GO:0098727|GO:0048856|GO:0005515|GO:0044237|GO:0050793|GO:0023057|GO:0045595|GO:0010718|GO:0046483|GO:0009888|GO:0045597|GO:1901360|GO:0019827|GO:0007154|GO:0044249|GO:…	response to stimulus|cell|cellular process|signaling|binding|developmental process|metabolic process|membrane-bounded organelle|regulation of metabolic process|regulation of signaling|anatomical structure morphogenesis|organic substance metabolic process|negative regulation of cellular process|intracellular organelle|positive regulation of metabolic process|regulation of cellular process|nitrogen…	-	-	-	-	9:44499136-44510388	502	681	2350	2036	5.76871	6.40968	22.1264	22.5473	6.08919	22.3368	1.8751	1.80921e-27	UP
ENSMUSG00000064036	Mro	maestro	GO:0005623|GO:0005488|GO:0043227|GO:0043229|GO:0005622|GO:0043231|GO:0005634|GO:0005730|GO:0031981	cell|binding|membrane-bounded organelle|intracellular organelle|intracellular|intracellular membrane-bounded organelle|nucleus|nucleolus|nuclear lumen	-	-	-	-	18:73859385-73881333	529	727	2456	2272	5.05453	5.6895	19.2274	20.9207	5.37201	20.0741	1.9018	1.86495e-27	UP
ENSMUSG00000021913	Ogdhl	oxoglutarate_dehydrogenase_like	GO:0005623|GO:0009987|GO:0005488|GO:0003824|GO:0032991|GO:0008152|GO:0043227|GO:0071704|GO:0043229|GO:0005622|GO:0043167|GO:0016491|GO:0048037|GO:0043234|GO:0005515|GO:0044237|GO:0036094|GO:0097159|GO:0006091|GO:0005737|GO:0019842|GO:0030976|GO:0043169|GO:0055114|GO:0050662|GO:0006082|GO:0006099|GO:0045239|GO:0043168|GO:0043231|GO:0016903|GO:0045252|GO:1990234|GO:0045333|GO:0005739|GO:0016624|GO:…	cell|cellular process|binding|catalytic activity|macromolecular complex|metabolic process|membrane-bounded organelle|organic substance metabolic process|intracellular organelle|intracellular|ion binding|oxidoreductase activity|cofactor binding|protein complex|protein binding|cellular metabolic process|small molecule binding|organic cyclic compound binding|generation of precursor metabolites and e…	K00164	2-oxoglutarate dehydrogenase E1 component[1.2.4.2]	mmu01100|mmu01200|mmu00310|mmu00380|mmu00020	Metabolic pathways - Mus musculus (mouse)|Carbon metabolism - Mus musculus (mouse)|Lysine degradation - Mus musculus (mouse)|Tryptophan metabolism - Mus musculus (mouse)|Citrate cycle (TCA cycle) - Mus musculus (mouse)	14:32322019-32347820	444	464	1920	1603	7.84634	6.71611	27.8006	27.2999	7.28123	27.5502	1.91981	1.99518e-27	UP
ENSMUSG00000026751	Nr5a1	nuclear_receptor_subfamily_5_group_A_member_1	GO:0022414|GO:0050896|GO:0001071|GO:0005623|GO:0009987|GO:0048511|GO:0023052|GO:0005488|GO:0000003|GO:0004871|GO:0032991|GO:0032502|GO:0008152|GO:0003700|GO:0004879|GO:0043227|GO:0019222|GO:0042445|GO:0071704|GO:0043229|GO:0009893|GO:0050794|GO:0006807|GO:0009058|GO:0038023|GO:0005622|GO:0043167|GO:0048609|GO:0051641|GO:0003006|GO:0044702|GO:0022602|GO:0051716|GO:0008289|GO:0004872|GO:0043234|GO:…	reproductive process|response to stimulus|nucleic acid binding transcription factor activity|cell|cellular process|rhythmic process|signaling|binding|reproduction|signal transducer activity|macromolecular complex|developmental process|metabolic process|transcription factor activity, sequence-specific DNA binding|RNA polymerase II transcription factor activity, ligand-activated sequence-specific D…	-	-	-	-	2:38692656-38714542	561	726	2784	2077	5.62112	5.95815	22.8558	20.0557	5.78963	21.4558	1.88982	2.00014e-27	UP
ENSMUSG00000097415	AU020206	expressed_sequence_AU020206	-	-	-	-	-	-	7:75769038-75782099	291	352	1375	1234	4.83946	4.7947	18.7359	19.777	4.81708	19.2565	1.99911	2.00384e-27	UP
ENSMUSG00000026331	Slco6c1	solute_carrier_organic_anion_transporter_family_member_6c1	GO:0005215|GO:0005623|GO:0009987|GO:0005488|GO:0016020|GO:0031224|GO:0005886|GO:0071944|GO:0005515|GO:0022857|GO:0006810|GO:0022891|GO:0055085|GO:0005887|GO:0031226|GO:0016021|GO:0034220|GO:0015291|GO:0006811|GO:0015075|GO:0015347|GO:0015711|GO:0098656|GO:0006820|GO:0008509|GO:0008514|GO:0043252	transporter activity|cell|cellular process|binding|membrane|intrinsic component of membrane|plasma membrane|cell periphery|protein binding|transmembrane transporter activity|transport|substrate-specific transmembrane transporter activity|transmembrane transport|integral component of plasma membrane|intrinsic component of plasma membrane|integral component of membrane|ion transmembrane transport|s…	-	-	-	-	1:97059038-97128301	2594	3076	1305	1090	46.1084	44.7828	19.0059	18.6715	45.4456	18.8387	-1.27044	2.01191e-27	DOWN
ENSMUSG00000070883	Ccdc173	coiled_coil_domain_containing_173	-	-	-	-	-	-	2:69758033-69789575	3675	4114	1816	1375	80.1121	73.4547	32.4358	28.8859	76.7834	30.6608	-1.3244	2.12472e-27	DOWN
ENSMUSG00000021384	Susd3	sushi_domain_containing_3	GO:0005623|GO:0016020|GO:0031224|GO:0005886|GO:0071944|GO:0016021	cell|membrane|intrinsic component of membrane|plasma membrane|cell periphery|integral component of membrane	-	-	-	-	13:49230690-49248706	385	478	1722	1543	5.80698	5.90516	21.2809	22.4283	5.85607	21.8546	1.89993	2.12472e-27	UP
ENSMUSG00000042155	Klhl23	kelch_like_23	GO:0005623|GO:0009987|GO:0005488|GO:0003824|GO:0032991|GO:0008152|GO:0071704|GO:0016740|GO:0005622|GO:0043234|GO:0005515|GO:0044237|GO:0019538|GO:0000151|GO:0019787|GO:0043412|GO:0044267|GO:0036211|GO:1990234|GO:0031461|GO:0004842|GO:0006464|GO:0031463|GO:0032446|GO:0016567	cell|cellular process|binding|catalytic activity|macromolecular complex|metabolic process|organic substance metabolic process|transferase activity|intracellular|protein complex|protein binding|cellular metabolic process|protein metabolic process|ubiquitin ligase complex|ubiquitin-like protein transferase activity|macromolecule modification|cellular protein metabolic process|protein modification p…	-	-	-	-	2:69821944-69836651	697	963	3205	2975	6.9541	7.86953	26.2001	28.6047	7.41181	27.4024	1.8864	2.17097e-27	UP
ENSMUSG00000032348	Gsta4	glutathione_S_transferase_alpha_4	GO:0050896|GO:0005623|GO:0009987|GO:0005488|GO:0003824|GO:0008152|GO:0008144|GO:0043227|GO:0072341|GO:0071704|GO:0043229|GO:0016740|GO:0006807|GO:0005622|GO:0043167|GO:0006950|GO:0051716|GO:0033218|GO:0005515|GO:0044237|GO:0009410|GO:0016765|GO:0005737|GO:0010035|GO:0009636|GO:0042277|GO:0006805|GO:0006790|GO:0043168|GO:0010243|GO:0043231|GO:0009635|GO:0010033|GO:0043295|GO:0071241|GO:0071466|GO:…	response to stimulus|cell|cellular process|binding|catalytic activity|metabolic process|drug binding|membrane-bounded organelle|modified amino acid binding|organic substance metabolic process|intracellular organelle|transferase activity|nitrogen compound metabolic process|intracellular|ion binding|response to stress|cellular response to stimulus|amide binding|protein binding|cellular metabolic pr…	K00799	glutathione S-transferase[2.5.1.18]	mmu05204|mmu00982|mmu00980|mmu00480	Chemical carcinogenesis - Mus musculus (mouse)|Drug metabolism - cytochrome P450 - Mus musculus (mouse)|Metabolism of xenobiotics by cytochrome P450 - Mus musculus (mouse)|Glutathione metabolism - Mus musculus (mouse)	9:78191966-78209348	545	705	2421	2092	34.7106	36.7764	126.336	128.401	35.7435	127.369	1.83326	2.3143e-27	UP
ENSMUSG00000063410	Stk24	serine_threonine_kinase_24	GO:0050896|GO:0005623|GO:0009987|GO:0005576|GO:0023052|GO:0005488|GO:0003824|GO:0016020|GO:0032502|GO:0008152|GO:0040011|GO:0043227|GO:0019222|GO:0071704|GO:0048523|GO:0043229|GO:0016740|GO:0048870|GO:0009893|GO:0009605|GO:0050794|GO:0005622|GO:0043167|GO:0097367|GO:0016043|GO:0006950|GO:0040013|GO:0051716|GO:0048856|GO:0005515|GO:1903561|GO:0044237|GO:0040012|GO:0036094|GO:0050793|GO:0097159|GO:…	response to stimulus|cell|cellular process|extracellular region|signaling|binding|catalytic activity|membrane|developmental process|metabolic process|locomotion|membrane-bounded organelle|regulation of metabolic process|organic substance metabolic process|negative regulation of cellular process|intracellular organelle|transferase activity|cell motility|positive regulation of metabolic process|res…	-	-	-	-	14:121286343-121379334	411	535	1889	1664	9.36124	9.98068	35.2526	36.5247	9.67096	35.8887	1.8918	2.36663e-27	UP
ENSMUSG00000027157	4930430A15Rik	RIKEN_cDNA_4930430A15_gene	GO:0005488|GO:0005515	binding|protein binding	-	-	-	-	2:111162061-111229602	2958	3294	1367	1230	71.8867	65.5675	27.2199	28.807	68.7271	28.0134	-1.29476	2.5755e-27	DOWN
ENSMUSG00000021395	Spin1	spindlin_1	GO:0022414|GO:0050896|GO:0005623|GO:0009987|GO:0023052|GO:0005488|GO:0000003|GO:0032502|GO:0008152|GO:0043227|GO:0023051|GO:0071704|GO:0043229|GO:0051321|GO:0050794|GO:0006807|GO:0009058|GO:0005622|GO:0048609|GO:0016043|GO:0044702|GO:0051716|GO:0048856|GO:0005515|GO:0044237|GO:0019953|GO:0097159|GO:0046483|GO:0005737|GO:1901360|GO:0007154|GO:0044249|GO:0009967|GO:0009966|GO:0010646|GO:0007165|GO:…	reproductive process|response to stimulus|cell|cellular process|signaling|binding|reproduction|developmental process|metabolic process|membrane-bounded organelle|regulation of signaling|organic substance metabolic process|intracellular organelle|meiotic cell cycle|regulation of cellular process|nitrogen compound metabolic process|biosynthetic process|intracellular|multicellular organismal reprodu…	-	-	-	-	13:51100880-51152546	462	534	2011	1668	6.35073	6.01227	22.6497	22.0963	6.1815	22.373	1.85573	2.85812e-27	UP
ENSMUSG00000026893	Gca	grancalcin	GO:0005623|GO:0005576|GO:0005488|GO:0003824|GO:0016020|GO:0008152|GO:0043227|GO:0016787|GO:0005886|GO:0071704|GO:0005622|GO:0043167|GO:0071944|GO:0005515|GO:1903561|GO:0070062|GO:0005737|GO:0008233|GO:0019538|GO:0043169|GO:0042802|GO:0031982|GO:0046983|GO:0042803|GO:0046872|GO:0006508|GO:0046982|GO:0005829|GO:0005509|GO:0004175|GO:0008234|GO:0004197|GO:0004198	cell|extracellular region|binding|catalytic activity|membrane|metabolic process|membrane-bounded organelle|hydrolase activity|plasma membrane|organic substance metabolic process|intracellular|ion binding|cell periphery|protein binding|extracellular vesicle|extracellular exosome|cytoplasm|peptidase activity|protein metabolic process|cation binding|identical protein binding|vesicle|protein dimeriza…	-	-	-	-	2:62664285-62694109	412	448	1754	1537	6.97932	6.21598	24.3452	25.0918	6.59765	24.7185	1.90557	3.14233e-27	UP
ENSMUSG00000022912	Pros1	protein_S_alpha_	GO:0050896|GO:0009987|GO:0005576|GO:0005488|GO:0032991|GO:0051707|GO:0009607|GO:0043227|GO:0051050|GO:0009605|GO:0050794|GO:0043167|GO:0016043|GO:0006950|GO:0072562|GO:0005615|GO:0043234|GO:0005515|GO:1903561|GO:0070062|GO:0006810|GO:0009611|GO:0043169|GO:0051130|GO:0043207|GO:0050819|GO:0031982|GO:0009617|GO:0060627|GO:0010033|GO:0032403|GO:0050878|GO:0051128|GO:0045807|GO:0016192|GO:0007599|GO:…	response to stimulus|cellular process|extracellular region|binding|macromolecular complex|response to other organism|response to biotic stimulus|membrane-bounded organelle|positive regulation of transport|response to external stimulus|regulation of cellular process|ion binding|cellular component organization|response to stress|blood microparticle|extracellular space|protein complex|protein bindin…	K03908	protein S[-]	mmu04610	Complement and coagulation cascades - Mus musculus (mouse)	16:62854307-62929346	392	445	1758	1431	5.21446	4.84839	19.1606	18.3444	5.03142	18.7525	1.89805	4.09304e-27	UP
ENSMUSG00000026932	Nacc2	nucleus_accumbens_associated_2_BEN_and_BTB_POZ_domain_containing	GO:0050896|GO:0001071|GO:0000988|GO:0005623|GO:0009987|GO:0023052|GO:0005488|GO:0003824|GO:0032991|GO:0008152|GO:0003700|GO:0043227|GO:0016787|GO:0019222|GO:0023051|GO:0071704|GO:0048523|GO:0043229|GO:0050794|GO:0000785|GO:0006807|GO:0009058|GO:0005622|GO:0051641|GO:0016043|GO:0009892|GO:0006950|GO:0051716|GO:0043234|GO:0005515|GO:0044237|GO:0000989|GO:0008283|GO:0097159|GO:0008285|GO:0033554|GO:…	response to stimulus|nucleic acid binding transcription factor activity|transcription factor activity, protein binding|cell|cellular process|signaling|binding|catalytic activity|macromolecular complex|metabolic process|transcription factor activity, sequence-specific DNA binding|membrane-bounded organelle|hydrolase activity|regulation of metabolic process|regulation of signaling|organic substance…	-	-	-	-	2:26055535-26123220	215	213	1072	945	1.32354	1.07397	5.40706	5.60625	1.19876	5.50666	2.19964	4.32886e-27	UP
ENSMUSG00000005672	Kit	kit_oncogene	GO:0022414|GO:0050896|GO:0030054|GO:0005623|GO:0009987|GO:0048511|GO:0005576|GO:0023052|GO:0005488|GO:0000003|GO:0004871|GO:0003824|GO:0002376|GO:0016020|GO:0007610|GO:0032502|GO:0008152|GO:0040011|GO:0044089|GO:0031224|GO:0002262|GO:0043227|GO:0006955|GO:0005911|GO:0007155|GO:0019222|GO:0005886|GO:0023051|GO:0009653|GO:0071704|GO:0048523|GO:0043229|GO:0016740|GO:0005057|GO:0050900|GO:0048870|GO:…	reproductive process|response to stimulus|cell junction|cell|cellular process|rhythmic process|extracellular region|signaling|binding|reproduction|signal transducer activity|catalytic activity|immune system process|membrane|behavior|developmental process|metabolic process|locomotion|positive regulation of cellular component biogenesis|intrinsic component of membrane|myeloid cell homeostasis|membr…	K05091	proto-oncogene tyrosine-protein kinase Kit[2.7.10.1]	mmu05200|mmu04151|mmu04144|mmu04060|mmu04014|mmu04015|mmu04640	Pathways in cancer - Mus musculus (mouse)|PI3K-Akt signaling pathway - Mus musculus (mouse)|Endocytosis - Mus musculus (mouse)|Cytokine-cytokine receptor interaction - Mus musculus (mouse)|Ras signaling pathway - Mus musculus (mouse)|Rap1 signaling pathway - Mus musculus (mouse)|Hematopoietic cell lineage - Mus musculus (mouse)	5:75574916-75656722	526	617	2196	1910	2.47415	2.37706	8.4633	8.65795	2.4256	8.56063	1.81937	4.42043e-27	UP
ENSMUSG00000006373	Pgrmc1	progesterone_receptor_membrane_component_1	GO:0005623|GO:0005576|GO:0005488|GO:0016020|GO:0031224|GO:0043227|GO:0005789|GO:0031090|GO:0043229|GO:0005622|GO:0012505|GO:0008289|GO:0005515|GO:1903561|GO:0042175|GO:0097159|GO:0070062|GO:0005783|GO:0005737|GO:0098588|GO:0005496|GO:0031982|GO:0046906|GO:0043231|GO:0016021|GO:0005634|GO:0020037|GO:0005730|GO:0031981	cell|extracellular region|binding|membrane|intrinsic component of membrane|membrane-bounded organelle|endoplasmic reticulum membrane|organelle membrane|intracellular organelle|intracellular|endomembrane system|lipid binding|protein binding|extracellular vesicle|nuclear outer membrane-endoplasmic reticulum membrane network|organic cyclic compound binding|extracellular exosome|endoplasmic reticulum…	-	-	-	-	X:36598206-36606079	1125	1229	4861	3697	36.9248	33.0394	130.725	116.938	34.9821	123.832	1.82369	4.46912e-27	UP
ENSMUSG00000050994	Adgb	androglobin	GO:0005623|GO:0005488|GO:0003824|GO:0008152|GO:0016787|GO:0071704|GO:0005622|GO:0005515|GO:0019825|GO:0097159|GO:0005737|GO:0008233|GO:0019538|GO:0046906|GO:0020037|GO:0006508|GO:0004175|GO:0008234|GO:0004197|GO:0004198	cell|binding|catalytic activity|metabolic process|hydrolase activity|organic substance metabolic process|intracellular|protein binding|oxygen binding|organic cyclic compound binding|cytoplasm|peptidase activity|protein metabolic process|tetrapyrrole binding|heme binding|proteolysis|endopeptidase activity|cysteine-type peptidase activity|cysteine-type endopeptidase activity|calcium-dependent cyste…	-	-	-	-	10:10335703-10472326	3054	3212	1421	1101	24.6058	21.1963	9.3806	8.54867	22.901	8.96463	-1.3531	5.07023e-27	DOWN
ENSMUSG00000101963	1700001J11Rik	RIKEN_cDNA_1700001J11_gene	-	-	-	-	-	-	9:40050365-40053028	8217	9521	4256	3633	154.912	147.018	65.7418	66.0054	150.965	65.8736	-1.19644	5.99991e-27	DOWN
ENSMUSG00000028138	Adh5	alcohol_dehydrogenase_5_class_III_chi_polypeptide	GO:0050896|GO:0005623|GO:0009987|GO:0005576|GO:0005488|GO:0003824|GO:0008152|GO:0051707|GO:0009607|GO:0043227|GO:0071704|GO:0043229|GO:0009605|GO:0005622|GO:0043167|GO:0006950|GO:0016491|GO:0008289|GO:0051775|GO:0005515|GO:1903561|GO:0044237|GO:0036094|GO:0009056|GO:0070062|GO:0006081|GO:0005737|GO:0008217|GO:0003013|GO:0019538|GO:0003016|GO:0043169|GO:0055114|GO:0042802|GO:0051409|GO:0043207|GO:…	response to stimulus|cell|cellular process|extracellular region|binding|catalytic activity|metabolic process|response to other organism|response to biotic stimulus|membrane-bounded organelle|organic substance metabolic process|intracellular organelle|response to external stimulus|intracellular|ion binding|response to stress|oxidoreductase activity|lipid binding|response to redox state|protein bin…	K00121	S-(hydroxymethyl)glutathione dehydrogenase / alcohol dehydrogenase[1.1.1.1]	mmu01100|mmu01200|mmu05204|mmu00830|mmu00982|mmu00010|mmu00980|mmu00071|mmu00350	Metabolic pathways - Mus musculus (mouse)|Carbon metabolism - Mus musculus (mouse)|Chemical carcinogenesis - Mus musculus (mouse)|Retinol metabolism - Mus musculus (mouse)|Drug metabolism - cytochrome P450 - Mus musculus (mouse)|Glycolysis / Gluconeogenesis - Mus musculus (mouse)|Metabolism of xenobiotics by cytochrome P450 - Mus musculus (mouse)|Fatty acid degradation - Mus musculus (mouse)|Tyro…	3:138443093-138455499	226	316	1245	1094	1.88799	2.16219	8.52178	8.8075	2.02509	8.66464	2.09715	6.03201e-27	UP
ENSMUSG00000019892	Lrriq1	leucine_rich_repeats_and_IQ_motif_containing_1	GO:0005488|GO:0005515	binding|protein binding	-	-	-	-	10:103063198-103236322	1817	2064	876	739	13.8365	12.8735	5.46566	5.42322	13.355	5.44444	-1.29452	6.71202e-27	DOWN
ENSMUSG00000031785	Adgrg1	adhesion_G_protein_coupled_receptor_G1	GO:0050896|GO:0005623|GO:0009987|GO:0005576|GO:0023052|GO:0005488|GO:0004871|GO:0016020|GO:0032502|GO:0040011|GO:0031224|GO:0048646|GO:0043227|GO:0007155|GO:0005886|GO:0023051|GO:0009653|GO:0048523|GO:0048870|GO:0050794|GO:0038023|GO:0005622|GO:0071944|GO:0042995|GO:0050840|GO:0040013|GO:0051716|GO:0004872|GO:0048856|GO:0005515|GO:1903561|GO:0040012|GO:0050793|GO:0008283|GO:0070062|GO:0045595|GO:…	response to stimulus|cell|cellular process|extracellular region|signaling|binding|signal transducer activity|membrane|developmental process|locomotion|intrinsic component of membrane|anatomical structure formation involved in morphogenesis|membrane-bounded organelle|cell adhesion|plasma membrane|regulation of signaling|anatomical structure morphogenesis|negative regulation of cellular process|cel…	-	-	-	-	8:94977109-95014208	858	993	3378	3029	13.5341	12.8294	43.6584	46.045	13.1817	44.8517	1.76663	6.98811e-27	UP
ENSMUSG00000025324	Atp10a	ATPase_class_V_type_10A	GO:0005215|GO:0005623|GO:0009987|GO:0005488|GO:0003824|GO:0016020|GO:0008152|GO:0031224|GO:0043227|GO:0005789|GO:0031090|GO:0016787|GO:0005886|GO:0043229|GO:0005622|GO:0043167|GO:0097367|GO:0051641|GO:0071944|GO:0012505|GO:0016043|GO:0005515|GO:0036094|GO:0042175|GO:0097159|GO:0006810|GO:0005783|GO:0005737|GO:0098588|GO:0061024|GO:0001882|GO:0043169|GO:0016817|GO:0000166|GO:0051649|GO:0010876|GO:…	transporter activity|cell|cellular process|binding|catalytic activity|membrane|metabolic process|intrinsic component of membrane|membrane-bounded organelle|endoplasmic reticulum membrane|organelle membrane|hydrolase activity|plasma membrane|intracellular organelle|intracellular|ion binding|carbohydrate derivative binding|cellular localization|cell periphery|endomembrane system|cellular component …	-	-	-	-	7:58658202-58829426	2275	2430	1064	844	25.3543	22.1815	9.71582	9.06472	23.7679	9.39027	-1.33978	7.06384e-27	DOWN
ENSMUSG00000015243	Abca1	ATP_binding_cassette_sub_family_A_ABC1_member_1	GO:0050896|GO:0005215|GO:0005623|GO:0009987|GO:0005576|GO:0023052|GO:0005488|GO:0004871|GO:0003824|GO:0032991|GO:0016020|GO:0008152|GO:0051707|GO:0009607|GO:0031224|GO:0043227|GO:0032994|GO:0016787|GO:0019222|GO:0005886|GO:0023051|GO:0071704|GO:0043229|GO:0051050|GO:0009893|GO:0009605|GO:0050794|GO:0006807|GO:0009058|GO:0038023|GO:0005622|GO:0043167|GO:0009986|GO:0097367|GO:0051641|GO:0071944|GO:…	response to stimulus|transporter activity|cell|cellular process|extracellular region|signaling|binding|signal transducer activity|catalytic activity|macromolecular complex|membrane|metabolic process|response to other organism|response to biotic stimulus|intrinsic component of membrane|membrane-bounded organelle|protein-lipid complex|hydrolase activity|regulation of metabolic process|plasma membra…	K05641	ATP-binding cassette, subfamily A (ABC1), member 1[-]	mmu02010|mmu04975	ABC transporters - Mus musculus (mouse)|Fat digestion and absorption - Mus musculus (mouse)	4:53030787-53159895	1998	2254	8780	6381	11.5289	10.6527	41.51	35.4831	11.0908	38.4965	1.79537	7.18811e-27	UP
ENSMUSG00000019943	Atp2b1	ATPase_Ca++_transporting_plasma_membrane_1	GO:0050896|GO:0005215|GO:0030054|GO:0005623|GO:0009987|GO:0005576|GO:0045202|GO:0005488|GO:0003824|GO:0016020|GO:0032502|GO:0008152|GO:0031224|GO:0043227|GO:0016787|GO:0005886|GO:0043229|GO:0044297|GO:0097060|GO:0045177|GO:0009605|GO:0005622|GO:0031252|GO:0043167|GO:0097367|GO:0071944|GO:0042995|GO:0006950|GO:0051716|GO:0048856|GO:0005515|GO:1903561|GO:0036094|GO:0022857|GO:0097159|GO:0070062|GO:…	response to stimulus|transporter activity|cell junction|cell|cellular process|extracellular region|synapse|binding|catalytic activity|membrane|developmental process|metabolic process|intrinsic component of membrane|membrane-bounded organelle|hydrolase activity|plasma membrane|intracellular organelle|cell body|synaptic membrane|apical part of cell|response to external stimulus|intracellular|cell l…	K05850	Ca2+ transporting ATPase, plasma membrane[3.6.3.8]	mmu04024|mmu04020|mmu04022|mmu04261|mmu04972|mmu04970|mmu04961|mmu04978	cAMP signaling pathway - Mus musculus (mouse)|Calcium signaling pathway - Mus musculus (mouse)|cGMP-PKG signaling pathway - Mus musculus (mouse)|Adrenergic signaling in cardiomyocytes - Mus musculus (mouse)|Pancreatic secretion - Mus musculus (mouse)|Salivary secretion - Mus musculus (mouse)|Endocrine and other factor-regulated calcium reabsorption - Mus musculus (mouse)|Mineral absorption - Mus …	10:98915152-99026143	550	595	2251	1936	4.70166	4.166	15.7664	15.9491	4.43383	15.8577	1.83856	7.59785e-27	UP
ENSMUSG00000043913	Ccdc60	coiled_coil_domain_containing_60	GO:0005488|GO:0005515	binding|protein binding	-	-	-	-	5:116124641-116288985	14245	16842	7184	6489	166.33	161.07	68.7292	73.0175	163.7	70.8734	-1.20774	7.97344e-27	DOWN
ENSMUSG00000019929	Dcn	decorin	GO:0022414|GO:0050896|GO:0009987|GO:0005576|GO:0005488|GO:0000003|GO:0031012|GO:0032991|GO:0032502|GO:0008152|GO:0051707|GO:0009607|GO:0019222|GO:0005578|GO:0071704|GO:0009893|GO:0009605|GO:0050794|GO:0006807|GO:0097367|GO:0003006|GO:0006950|GO:0050840|GO:0044702|GO:0005615|GO:0043234|GO:0006914|GO:0048856|GO:0005515|GO:0044237|GO:0009056|GO:0005589|GO:0097159|GO:0009611|GO:0009888|GO:0005539|GO:…	reproductive process|response to stimulus|cellular process|extracellular region|binding|reproduction|extracellular matrix|macromolecular complex|developmental process|metabolic process|response to other organism|response to biotic stimulus|regulation of metabolic process|proteinaceous extracellular matrix|organic substance metabolic process|positive regulation of metabolic process|response to ext…	K04660	decorin[-]	mmu05205|mmu04350	Proteoglycans in cancer - Mus musculus (mouse)|TGF-beta signaling pathway - Mus musculus (mouse)	10:97479500-97518162	1017	1421	5568	3983	29.7441	34.04	133.428	112.262	31.892	122.845	1.94557	8.23198e-27	UP
ENSMUSG00000004451	Ralb	v_ral_simian_leukemia_viral_oncogene_homolog_B_ras_related_	GO:0050896|GO:0005623|GO:0009987|GO:0005576|GO:0023052|GO:0005488|GO:0003824|GO:0032991|GO:0016020|GO:0008152|GO:0044089|GO:0043227|GO:0016787|GO:0019222|GO:0005886|GO:0071704|GO:0043229|GO:0009893|GO:0009605|GO:0050794|GO:0005622|GO:0043167|GO:0097367|GO:0051641|GO:0071944|GO:0016043|GO:0006950|GO:0051716|GO:0043234|GO:0006914|GO:0005515|GO:1903561|GO:0044237|GO:0036094|GO:0030496|GO:0009056|GO:…	response to stimulus|cell|cellular process|extracellular region|signaling|binding|catalytic activity|macromolecular complex|membrane|metabolic process|positive regulation of cellular component biogenesis|membrane-bounded organelle|hydrolase activity|regulation of metabolic process|plasma membrane|organic substance metabolic process|intracellular organelle|positive regulation of metabolic process|…	K07835	Ras-related protein Ral-B[-]	mmu05200|mmu04014|mmu04015|mmu04072|mmu05212	Pathways in cancer - Mus musculus (mouse)|Ras signaling pathway - Mus musculus (mouse)|Rap1 signaling pathway - Mus musculus (mouse)|Phospholipase D signaling pathway - Mus musculus (mouse)|Pancreatic cancer - Mus musculus (mouse)	1:119470305-119504794	473	525	1958	1722	5.483	4.98461	18.5968	19.2368	5.23381	18.9168	1.85373	9.06767e-27	UP
ENSMUSG00000075590	Nrbp2	nuclear_receptor_binding_protein_2	GO:0050896|GO:0009987|GO:0008152|GO:0019222|GO:0048523|GO:0009605|GO:0050794|GO:0009892|GO:0006950|GO:0051716|GO:0006914|GO:0044237|GO:0009056|GO:0033554|GO:0009991|GO:0031324|GO:0007154|GO:0016236|GO:0010506|GO:0010646|GO:0010507|GO:0031323|GO:0031667|GO:0016241|GO:0016242	response to stimulus|cellular process|metabolic process|regulation of metabolic process|negative regulation of cellular process|response to external stimulus|regulation of cellular process|negative regulation of metabolic process|response to stress|cellular response to stimulus|autophagy|cellular metabolic process|catabolic process|cellular response to stress|response to extracellular stimulus|ne…	-	-	-	-	15:76085595-76090013	431	588	2074	1745	10.5289	11.7652	41.513	41.0814	11.1471	41.2972	1.88938	9.55217e-27	UP
ENSMUSG00000040350	Trim7	tripartite_motif_containing_7	GO:0005623|GO:0005488|GO:0043227|GO:0043229|GO:0005622|GO:0043167|GO:0005515|GO:0005737|GO:0043169|GO:0043231|GO:0005634|GO:0046872|GO:0046914|GO:0008270	cell|binding|membrane-bounded organelle|intracellular organelle|intracellular|ion binding|protein binding|cytoplasm|cation binding|intracellular membrane-bounded organelle|nucleus|metal ion binding|transition metal ion binding|zinc ion binding	-	-	-	-	11:48826140-48852209	616	714	2451	2275	3.30274	3.1355	10.7672	11.7549	3.21912	11.2611	1.8066	9.60059e-27	UP
ENSMUSG00000025413	Ttc4	tetratricopeptide_repeat_domain_4	GO:0005488|GO:0005515	binding|protein binding	-	-	-	-	4:106662256-106678944	2424	2854	1155	1056	21.5874	20.8179	8.42786	9.06304	21.2026	8.74545	-1.27764	9.97574e-27	DOWN
ENSMUSG00000020432	Tcn2	transcobalamin_2	GO:0005576|GO:0005488|GO:0043227|GO:0043167|GO:0005615|GO:1903561|GO:0036094|GO:0097159|GO:0070062|GO:0006810|GO:0019842|GO:0043169|GO:0031982|GO:0046906|GO:0046872|GO:0006811|GO:0031419|GO:0051180|GO:0015889|GO:0006812|GO:0030001|GO:0006824	extracellular region|binding|membrane-bounded organelle|ion binding|extracellular space|extracellular vesicle|small molecule binding|organic cyclic compound binding|extracellular exosome|transport|vitamin binding|cation binding|vesicle|tetrapyrrole binding|metal ion binding|ion transport|cobalamin binding|vitamin transport|cobalamin transport|cation transport|metal ion transport|cobalt ion transp…	K14619	transcobalamin-2[-]	mmu04977	Vitamin digestion and absorption - Mus musculus (mouse)	11:3917192-3932159	278	301	1361	1081	6.637	5.88584	26.6228	24.8711	6.26142	25.7469	2.03984	1.08656e-26	UP
ENSMUSG00000043251	Exoc3l	exocyst_complex_component_3_like	GO:0005623|GO:0009987|GO:0023052|GO:0005488|GO:0032991|GO:0043227|GO:0043229|GO:0005622|GO:0051641|GO:0071944|GO:0012505|GO:0043234|GO:0005515|GO:0000149|GO:0006810|GO:0005737|GO:0007154|GO:0000145|GO:0030141|GO:0032940|GO:0005938|GO:0008104|GO:0010817|GO:0031982|GO:0043231|GO:0007267|GO:0030133|GO:0016192|GO:0034613|GO:0031503|GO:0046903|GO:0006887|GO:0031988|GO:0031410|GO:0016023|GO:0034629|GO:…	cell|cellular process|signaling|binding|macromolecular complex|membrane-bounded organelle|intracellular organelle|intracellular|cellular localization|cell periphery|endomembrane system|protein complex|protein binding|SNARE binding|transport|cytoplasm|cell communication|exocyst|secretory granule|secretion by cell|cell cortex|protein localization|regulation of hormone levels|vesicle|intracellular m…	-	-	-	-	8:105289924-105296098	264	319	1253	1167	6.44411	6.37772	25.0598	27.4519	6.41092	26.2559	2.03404	1.08953e-26	UP
ENSMUSG00000029090	Adgra3	adhesion_G_protein_coupled_receptor_A3	GO:0050896|GO:0005623|GO:0009987|GO:0023052|GO:0005488|GO:0004871|GO:0016020|GO:0031224|GO:0005886|GO:0050794|GO:0038023|GO:0009986|GO:0071944|GO:0051716|GO:0004872|GO:0005515|GO:0007154|GO:0007165|GO:0009897|GO:0004888|GO:0016021|GO:0004930|GO:0007186|GO:0007166	response to stimulus|cell|cellular process|signaling|binding|signal transducer activity|membrane|intrinsic component of membrane|plasma membrane|regulation of cellular process|signaling receptor activity|cell surface|cell periphery|cellular response to stimulus|receptor activity|protein binding|cell communication|signal transduction|external side of plasma membrane|transmembrane signaling recepto…	-	-	-	-	5:49959956-50059006	543	578	2175	1998	3.72998	3.252	12.2415	13.2265	3.49099	12.734	1.86698	1.31335e-26	UP
ENSMUSG00000042712	Wbp5	WW_domain_binding_protein_5	GO:0005623|GO:0009987|GO:0005488|GO:0008152|GO:0043227|GO:0019222|GO:0071704|GO:0043229|GO:0050794|GO:0006807|GO:0009058|GO:0005622|GO:0005515|GO:0044237|GO:0046483|GO:1901360|GO:0044249|GO:0006725|GO:0006139|GO:0051171|GO:0019904|GO:0043231|GO:0031323|GO:0005634|GO:0010468|GO:0016070|GO:0034645|GO:0009059|GO:0010467|GO:0050699|GO:0051252|GO:0006351|GO:0032774|GO:0006355|GO:2001141|GO:0006366|GO:…	cell|cellular process|binding|metabolic process|membrane-bounded organelle|regulation of metabolic process|organic substance metabolic process|intracellular organelle|regulation of cellular process|nitrogen compound metabolic process|biosynthetic process|intracellular|protein binding|cellular metabolic process|heterocycle metabolic process|organic cyclic compound metabolic process|cellular biosyn…	-	-	-	-	X:136245079-136247139	290	332	1360	1135	16.0251	15.0264	61.5756	60.4422	15.5257	61.0089	1.97436	1.31335e-26	UP
ENSMUSG00000033210	Slc9c1	solute_carrier_family_9_subfamily_C_Na+_transporting_carboxylic_acid_decarboxylase_member_1	GO:0022414|GO:0005215|GO:0005623|GO:0009987|GO:0000003|GO:0016020|GO:0032502|GO:0040011|GO:0031224|GO:0043227|GO:0031090|GO:0005886|GO:0048870|GO:0005929|GO:0048609|GO:0071944|GO:0042995|GO:0044702|GO:0048856|GO:0019953|GO:0022857|GO:0006810|GO:0098588|GO:0031514|GO:0022891|GO:0055085|GO:0048869|GO:0031253|GO:0006928|GO:0030317|GO:0007276|GO:0060170|GO:0007275|GO:0016021|GO:0034220|GO:0015291|GO:…	reproductive process|transporter activity|cell|cellular process|reproduction|membrane|developmental process|locomotion|intrinsic component of membrane|membrane-bounded organelle|organelle membrane|plasma membrane|cell motility|cilium|multicellular organismal reproductive process|cell periphery|cell projection|single organism reproductive process|anatomical structure development|sexual reproductio…	-	-	-	-	16:45535309-45607001	3464	3814	1700	1399	48.3252	43.5804	19.4318	18.8086	45.9528	19.1202	-1.26506	1.37152e-26	DOWN
ENSMUSG00000031488	Rab11fip1	RAB11_family_interacting_protein_1_class_I_	GO:0005623|GO:0009987|GO:0023052|GO:0005488|GO:0016020|GO:0043227|GO:0031090|GO:0023051|GO:0048523|GO:0043229|GO:0050794|GO:0005622|GO:0051641|GO:0012505|GO:0051051|GO:0005515|GO:0023057|GO:0006810|GO:0005737|GO:0098588|GO:0030666|GO:0012506|GO:0007154|GO:0060341|GO:0010646|GO:0032880|GO:0032940|GO:1903531|GO:0019899|GO:0008104|GO:0045184|GO:0010817|GO:0051048|GO:0046883|GO:0051224|GO:0031982|GO:…	cell|cellular process|signaling|binding|membrane|membrane-bounded organelle|organelle membrane|regulation of signaling|negative regulation of cellular process|intracellular organelle|regulation of cellular process|intracellular|cellular localization|endomembrane system|negative regulation of transport|protein binding|negative regulation of signaling|transport|cytoplasm|bounding membrane of organe…	K12484	Rab11 family-interacting protein 1/2/5[-]	mmu04144	Endocytosis - Mus musculus (mouse)	8:27138773-27174646	469	618	2117	1850	3.58893	3.87342	13.2734	13.6429	3.73118	13.4581	1.85077	1.37152e-26	UP
ENSMUSG00000092060	Bend4	BEN_domain_containing_4	-	-	-	-	-	-	5:67392147-67428310	621	694	2488	2143	1.57421	1.44094	5.1676	5.23522	1.50757	5.20141	1.78668	1.48607e-26	UP
ENSMUSG00000020806	Rhbdf2	rhomboid_5_homolog_2_Drosophila_	GO:0050896|GO:0005623|GO:0009987|GO:0023052|GO:0003824|GO:0016020|GO:0031224|GO:0043227|GO:0005789|GO:0031090|GO:0016787|GO:0005886|GO:0023051|GO:0048523|GO:0043229|GO:0050794|GO:0005622|GO:0051641|GO:0071944|GO:0012505|GO:0051716|GO:0051051|GO:0042175|GO:0006810|GO:0005783|GO:0005737|GO:0098588|GO:0007154|GO:0008233|GO:0009966|GO:0060341|GO:0010646|GO:0032880|GO:0032940|GO:1903531|GO:0007165|GO:…	response to stimulus|cell|cellular process|signaling|catalytic activity|membrane|intrinsic component of membrane|membrane-bounded organelle|endoplasmic reticulum membrane|organelle membrane|hydrolase activity|plasma membrane|regulation of signaling|negative regulation of cellular process|intracellular organelle|regulation of cellular process|intracellular|cellular localization|cell periphery|endo…	-	-	-	-	11:116598165-116627019	126	183	822	871	1.06368	1.26533	5.68565	7.08599	1.16451	6.38582	2.45515	1.76836e-26	UP
ENSMUSG00000072295	Als2cr11	amyotrophic_lateral_sclerosis_2_juvenile_chromosome_region_candidate_11_human_	GO:0005488|GO:0005515	binding|protein binding	-	-	-	-	1:59050506-59094900	7078	8652	3880	3156	193.717	193.95	87.0076	83.2409	193.833	85.1242	-1.18718	2.0489e-26	DOWN
ENSMUSG00000037523	Mavs	mitochondrial_antiviral_signaling_protein	GO:0050896|GO:0005623|GO:0009987|GO:0023052|GO:0005488|GO:0004871|GO:0002376|GO:0016020|GO:0008152|GO:0051707|GO:0009607|GO:0019867|GO:0031224|GO:0043227|GO:0006955|GO:0031090|GO:0019222|GO:0023051|GO:0071704|GO:0002684|GO:0048523|GO:0043229|GO:0051050|GO:0009893|GO:0009605|GO:0050794|GO:0006807|GO:0009058|GO:0005622|GO:0051641|GO:0016043|GO:0006950|GO:0051716|GO:0002253|GO:0005515|GO:0044237|GO:…	response to stimulus|cell|cellular process|signaling|binding|signal transducer activity|immune system process|membrane|metabolic process|response to other organism|response to biotic stimulus|outer membrane|intrinsic component of membrane|membrane-bounded organelle|immune response|organelle membrane|regulation of metabolic process|regulation of signaling|organic substance metabolic process|positi…	K12648	mitochondrial antiviral-signaling protein[-]	mmu05168|mmu05164|mmu05161|mmu05160|mmu05162|mmu04622|mmu04623	Herpes simplex infection - Mus musculus (mouse)|Influenza A - Mus musculus (mouse)|Hepatitis B - Mus musculus (mouse)|Hepatitis C - Mus musculus (mouse)|Measles - Mus musculus (mouse)|RIG-I-like receptor signaling pathway - Mus musculus (mouse)|Cytosolic DNA-sensing pathway - Mus musculus (mouse)	2:131234063-131248025	239	283	1262	971	2.57098	2.49346	11.1232	10.0661	2.53222	10.5946	2.06486	2.0489e-26	UP
ENSMUSG00000021876	Rnase4	ribonuclease_RNase_A_family_4	GO:0009987|GO:0005576|GO:0005488|GO:0003824|GO:0008152|GO:0043227|GO:0016787|GO:0071704|GO:0006807|GO:1903561|GO:0044237|GO:0097159|GO:0070062|GO:0016788|GO:0046483|GO:1901360|GO:0003676|GO:0006725|GO:0006139|GO:0031982|GO:0016070|GO:0004518|GO:0090501|GO:0004540|GO:0004519|GO:0090305	cellular process|extracellular region|binding|catalytic activity|metabolic process|membrane-bounded organelle|hydrolase activity|organic substance metabolic process|nitrogen compound metabolic process|extracellular vesicle|cellular metabolic process|organic cyclic compound binding|extracellular exosome|hydrolase activity, acting on ester bonds|heterocycle metabolic process|organic cyclic compound…	-	-	-	-	14:51091077-51106151	139	158	765	677	4.24457	3.95174	19.1402	19.9227	4.09816	19.5315	2.25275	2.09098e-26	UP
ENSMUSG00000033963	Fancd2os	Fancd2_opposite_strand	-	-	-	-	-	-	6:113596761-113600715	1181	1375	550	417	41.3456	39.4272	15.7765	14.0688	40.3864	14.9226	-1.43637	2.30057e-26	DOWN
ENSMUSG00000020167	Tcf3	transcription_factor_3	GO:0050896|GO:0001071|GO:0000988|GO:0005623|GO:0009987|GO:0005488|GO:0002376|GO:0032991|GO:0032502|GO:0008152|GO:0051707|GO:0009607|GO:0003700|GO:0043227|GO:0007155|GO:0019222|GO:0009653|GO:0071704|GO:0002684|GO:0048523|GO:0043229|GO:0009893|GO:0009605|GO:0050794|GO:0000785|GO:0006807|GO:0009058|GO:0005622|GO:0016043|GO:0032993|GO:0009892|GO:0043234|GO:0048856|GO:0005515|GO:0044237|GO:0000989|GO:…	response to stimulus|nucleic acid binding transcription factor activity|transcription factor activity, protein binding|cell|cellular process|binding|immune system process|macromolecular complex|developmental process|metabolic process|response to other organism|response to biotic stimulus|transcription factor activity, sequence-specific DNA binding|membrane-bounded organelle|cell adhesion|regulati…	K09063	transcription factor E2-alpha[-]	mmu05166|mmu05202|mmu04550	HTLV-I infection - Mus musculus (mouse)|Transcriptional misregulation in cancer - Mus musculus (mouse)|Signaling pathways regulating pluripotency of stem cells - Mus musculus (mouse)	10:80409514-80433647	370	413	1598	1405	2.3887	2.18386	8.45287	8.74134	2.28628	8.59711	1.91085	2.68778e-26	UP
ENSMUSG00000034708	Grn	granulin	GO:0022414|GO:0050896|GO:0005623|GO:0009987|GO:0005576|GO:0005488|GO:0000003|GO:0007610|GO:0032502|GO:0043227|GO:0043229|GO:0050794|GO:0005622|GO:0048609|GO:0051641|GO:0016043|GO:0044702|GO:0005615|GO:0048856|GO:0005515|GO:1903561|GO:0019953|GO:0050793|GO:0008283|GO:0097159|GO:0070062|GO:0045595|GO:0035988|GO:0061351|GO:0006810|GO:0051640|GO:0009725|GO:0005737|GO:0045597|GO:0016358|GO:0001824|GO:…	reproductive process|response to stimulus|cell|cellular process|extracellular region|binding|reproduction|behavior|developmental process|membrane-bounded organelle|intracellular organelle|regulation of cellular process|intracellular|multicellular organismal reproductive process|cellular localization|cellular component organization|single organism reproductive process|extracellular space|anatomica…	-	-	-	-	11:102430315-102437048	459	438	2196	1625	3.85774	3.01515	15.1224	13.1618	3.43644	14.1421	2.04101	2.85147e-26	UP
ENSMUSG00000052273	Dnah3	dynein_axonemal_heavy_chain_3	GO:0005623|GO:0009987|GO:0005488|GO:0003824|GO:0032991|GO:0008152|GO:0016787|GO:0043229|GO:0005929|GO:0005622|GO:0043167|GO:0097367|GO:0042995|GO:0043234|GO:0036094|GO:0097159|GO:0005874|GO:0005930|GO:0005875|GO:0001882|GO:0016817|GO:0000166|GO:0006928|GO:0043168|GO:0007017|GO:0017076|GO:0001883|GO:0007018|GO:0016818|GO:0005856|GO:0005858|GO:0030286|GO:0032549|GO:0015630|GO:0005524|GO:0016462|GO:…	cell|cellular process|binding|catalytic activity|macromolecular complex|metabolic process|hydrolase activity|intracellular organelle|cilium|intracellular|ion binding|carbohydrate derivative binding|cell projection|protein complex|small molecule binding|organic cyclic compound binding|microtubule|axoneme|microtubule associated complex|nucleoside binding|hydrolase activity, acting on acid anhydride…	-	-	-	-	7:119922717-120095177	6053	6341	2962	2236	30.1121	25.8371	12.0732	10.7197	27.9746	11.3965	-1.29553	2.92722e-26	DOWN
ENSMUSG00000027692	Tnik	TRAF2_and_NCK_interacting_kinase	GO:0050896|GO:0005623|GO:0009987|GO:0005576|GO:0023052|GO:0005488|GO:0003824|GO:0002376|GO:0016020|GO:0032502|GO:0008152|GO:0051707|GO:0009607|GO:0043227|GO:0019222|GO:0005886|GO:0023051|GO:0009653|GO:0071704|GO:0043229|GO:0016740|GO:0009893|GO:0045177|GO:0009605|GO:0050794|GO:0005622|GO:0043167|GO:0097367|GO:0051641|GO:0071944|GO:0012505|GO:0016043|GO:0006950|GO:0051716|GO:0048856|GO:0005515|GO:…	response to stimulus|cell|cellular process|extracellular region|signaling|binding|catalytic activity|immune system process|membrane|developmental process|metabolic process|response to other organism|response to biotic stimulus|membrane-bounded organelle|regulation of metabolic process|plasma membrane|regulation of signaling|anatomical structure morphogenesis|organic substance metabolic process|in…	-	-	-	-	3:28263214-28675858	605	824	2736	2344	1.4608	1.62959	5.41278	5.45427	1.5452	5.43353	1.8141	2.99008e-26	UP
ENSMUSG00000052854	Nrk	Nik_related_kinase	GO:0022414|GO:0050896|GO:0005623|GO:0009987|GO:0023052|GO:0005488|GO:0000003|GO:0003824|GO:0032502|GO:0008152|GO:0040007|GO:0019222|GO:0023051|GO:0009653|GO:0071704|GO:0048523|GO:0016740|GO:0009893|GO:0050794|GO:0005622|GO:0043167|GO:0097367|GO:0016043|GO:0003006|GO:0006950|GO:0044702|GO:0051716|GO:0048856|GO:0048589|GO:0044237|GO:0036094|GO:0040008|GO:0050793|GO:0008283|GO:0097159|GO:0001892|GO:…	reproductive process|response to stimulus|cell|cellular process|signaling|binding|reproduction|catalytic activity|developmental process|metabolic process|growth|regulation of metabolic process|regulation of signaling|anatomical structure morphogenesis|organic substance metabolic process|negative regulation of cellular process|transferase activity|positive regulation of metabolic process|regulatio…	-	-	-	-	X:138914430-139010532	119	130	677	688	0.461836	0.413237	2.15276	2.57318	0.437536	2.36297	2.43313	2.99008e-26	UP
ENSMUSG00000072825	Cep170b	centrosomal_protein_170B	GO:0005623|GO:0005488|GO:0043229|GO:0005622|GO:0005515|GO:0005737|GO:0005874|GO:0005856|GO:0015630	cell|binding|intracellular organelle|intracellular|protein binding|cytoplasm|microtubule|cytoskeleton|microtubule cytoskeleton	-	-	-	-	12:112722174-112746591	1120	1323	4328	3889	7.4088	7.1681	23.4577	24.7919	7.28845	24.1248	1.72683	3.22625e-26	UP
ENSMUSG00000057880	Abat	4_aminobutyrate_aminotransferase	GO:0022414|GO:0050896|GO:0005623|GO:0009987|GO:0005576|GO:0023052|GO:0005488|GO:0000003|GO:0003824|GO:0032991|GO:0007610|GO:0032502|GO:0008152|GO:0043227|GO:0007155|GO:0019222|GO:0023051|GO:0071704|GO:0048523|GO:0043229|GO:0016740|GO:0051050|GO:0009893|GO:0009605|GO:0050794|GO:0007626|GO:0006807|GO:0009058|GO:0005622|GO:0043167|GO:0044708|GO:0051641|GO:0042995|GO:0006950|GO:0051716|GO:0032844|GO:…	reproductive process|response to stimulus|cell|cellular process|extracellular region|signaling|binding|reproduction|catalytic activity|macromolecular complex|behavior|developmental process|metabolic process|membrane-bounded organelle|cell adhesion|regulation of metabolic process|regulation of signaling|organic substance metabolic process|negative regulation of cellular process|intracellular organ…	K13524	4-aminobutyrate aminotransferase / (S)-3-amino-2-methylpropionate transaminase[2.6.1.22]	mmu01100|mmu04727|mmu00280|mmu00250|mmu00410|mmu00640|mmu00650	Metabolic pathways - Mus musculus (mouse)|GABAergic synapse - Mus musculus (mouse)|Valine, leucine and isoleucine degradation - Mus musculus (mouse)|Alanine, aspartate and glutamate metabolism - Mus musculus (mouse)|beta-Alanine metabolism - Mus musculus (mouse)|Propanoate metabolism - Mus musculus (mouse)|Butanoate metabolism - Mus musculus (mouse)	16:8513429-8621568	1036	1062	4025	3491	6.59751	5.53936	21.0017	21.4246	6.06844	21.2131	1.80556	3.33232e-26	UP
ENSMUSG00000037260	Hgsnat	heparan_alpha_glucosaminide_N_acetyltransferase	GO:0005623|GO:0009987|GO:0003824|GO:0016020|GO:0008152|GO:0031224|GO:0043227|GO:0031090|GO:0043229|GO:0016740|GO:0005622|GO:0051641|GO:0016043|GO:0006810|GO:0005737|GO:0098588|GO:0016746|GO:0005774|GO:0051649|GO:0043231|GO:0022607|GO:0016021|GO:0006461|GO:0016747|GO:0046907|GO:0005773|GO:0007034|GO:0005765|GO:0051259|GO:0016407|GO:0000323|GO:0016410|GO:0007041|GO:0008080|GO:0005764|GO:0015019	cell|cellular process|catalytic activity|membrane|metabolic process|intrinsic component of membrane|membrane-bounded organelle|organelle membrane|intracellular organelle|transferase activity|intracellular|cellular localization|cellular component organization|transport|cytoplasm|bounding membrane of organelle|transferase activity, transferring acyl groups|vacuolar membrane|establishment of localiz…	K10532	heparan-alpha-glucosaminide N-acetyltransferase[2.3.1.78]	mmu01100|mmu04142|mmu00531	Metabolic pathways - Mus musculus (mouse)|Lysosome - Mus musculus (mouse)|Glycosaminoglycan degradation - Mus musculus (mouse)	8:25944459-25976744	340	461	1702	1407	7.73542	8.59054	31.7272	30.849	8.16298	31.2881	1.93845	3.43283e-26	UP
ENSMUSG00000064280	Ccdc146	coiled_coil_domain_containing_146	GO:0005623|GO:0005488|GO:0043229|GO:0005622|GO:0005515|GO:0005737|GO:0005815|GO:0005814|GO:0005856|GO:0005813|GO:0015630	cell|binding|intracellular organelle|intracellular|protein binding|cytoplasm|microtubule organizing center|centriole|cytoskeleton|centrosome|microtubule cytoskeleton	-	-	-	-	5:21292961-21424677	2251	2814	1108	1016	27.4784	28.1355	11.0821	11.9523	27.807	11.5172	-1.27165	3.44225e-26	DOWN
ENSMUSG00000078442	Ccdc105	coiled_coil_domain_containing_105	GO:0005576|GO:0043227|GO:1903561|GO:0070062|GO:0031982	extracellular region|membrane-bounded organelle|extracellular vesicle|extracellular exosome|vesicle	-	-	-	-	10:78746924-78753067	2684	2946	1311	1094	95.222	85.6056	38.1088	37.4037	90.4138	37.7562	-1.25983	4.2081e-26	DOWN
ENSMUSG00000022892	App	amyloid_beta_A4_precursor_protein	GO:0022414|GO:0050896|GO:0030054|GO:0005623|GO:0009987|GO:0005576|GO:0023052|GO:0045202|GO:0005488|GO:0000003|GO:0002376|GO:0032991|GO:0016020|GO:0007610|GO:0032502|GO:0008152|GO:0040007|GO:0040011|GO:0051707|GO:0009607|GO:0030427|GO:0031224|GO:0043227|GO:0006955|GO:0005905|GO:0031594|GO:0005911|GO:0007155|GO:0019222|GO:0005886|GO:0023051|GO:0009653|GO:0071704|GO:0048523|GO:0043229|GO:0009893|GO:…	reproductive process|response to stimulus|cell junction|cell|cellular process|extracellular region|signaling|synapse|binding|reproduction|immune system process|macromolecular complex|membrane|behavior|developmental process|metabolic process|growth|locomotion|response to other organism|response to biotic stimulus|site of polarized growth|intrinsic component of membrane|membrane-bounded organelle|i…	K04520	amyloid beta A4 protein[-]	mmu05010|mmu04726	Alzheimer,s disease - Mus musculus (mouse)|Serotonergic synapse - Mus musculus (mouse)	16:84954440-85173707	1659	2078	6458	5659	32.3264	33.1644	103.104	106.266	32.7454	104.685	1.67669	4.69655e-26	UP
ENSMUSG00000070327	Rnf213	ring_finger_protein_213	GO:0005623|GO:0009987|GO:0005488|GO:0003824|GO:0016020|GO:0008152|GO:0043227|GO:0016787|GO:0071704|GO:0043229|GO:0016740|GO:0016874|GO:0005622|GO:0043167|GO:0097367|GO:0005515|GO:0044237|GO:0036094|GO:0097159|GO:0005737|GO:0019538|GO:0001882|GO:0043169|GO:0016817|GO:0000166|GO:0019787|GO:0043168|GO:0043231|GO:0005634|GO:0017076|GO:0001883|GO:0043412|GO:0044267|GO:0005730|GO:0046872|GO:0016818|GO:…	cell|cellular process|binding|catalytic activity|membrane|metabolic process|membrane-bounded organelle|hydrolase activity|organic substance metabolic process|intracellular organelle|transferase activity|ligase activity|intracellular|ion binding|carbohydrate derivative binding|protein binding|cellular metabolic process|small molecule binding|organic cyclic compound binding|cytoplasm|protein metabo…	-	-	-	-	11:119393100-119487418	776	865	3197	2545	2.34716	2.14295	7.92303	7.41841	2.24506	7.67072	1.77261	4.8072e-26	UP
ENSMUSG00000032216	Nedd4	neural_precursor_cell_expressed_developmentally_down_regulated_4	GO:0050896|GO:0005623|GO:0009987|GO:0005576|GO:0023052|GO:0005488|GO:0003824|GO:0002376|GO:0032991|GO:0016020|GO:0032502|GO:0008152|GO:0040011|GO:0044111|GO:0043227|GO:0006955|GO:0007155|GO:0019222|GO:0005886|GO:0023051|GO:0009653|GO:0071704|GO:0048523|GO:0043229|GO:0016740|GO:0016874|GO:0051050|GO:0009893|GO:0050794|GO:0000785|GO:0006807|GO:0009058|GO:0005622|GO:0043167|GO:0014854|GO:0051641|GO:…	response to stimulus|cell|cellular process|extracellular region|signaling|binding|catalytic activity|immune system process|macromolecular complex|membrane|developmental process|metabolic process|locomotion|development involved in symbiotic interaction|membrane-bounded organelle|immune response|cell adhesion|regulation of metabolic process|plasma membrane|regulation of signaling|anatomical structu…	K10591	E3 ubiquitin-protein ligase NEDD4[2.3.2.26]	mmu04144|mmu05169|mmu04120	Endocytosis - Mus musculus (mouse)|Epstein-Barr virus infection - Mus musculus (mouse)|Ubiquitin mediated proteolysis - Mus musculus (mouse)	9:72662346-72749852	1794	2070	6745	5745	6.12064	5.78442	18.8549	18.8889	5.95253	18.8719	1.66466	4.97819e-26	UP
ENSMUSG00000054008	Ndst1	N_deacetylase_N_sulfotransferase_heparan_glucosaminyl_1	GO:0050896|GO:0005623|GO:0009987|GO:0023052|GO:0003824|GO:0016020|GO:0032502|GO:0008152|GO:0031224|GO:0043227|GO:0031090|GO:0016787|GO:0009653|GO:0071704|GO:0043229|GO:0016740|GO:0050794|GO:0006807|GO:0009058|GO:0005622|GO:0012505|GO:0006950|GO:0051716|GO:0048856|GO:0044237|GO:0006793|GO:0019213|GO:0048598|GO:0005737|GO:0098588|GO:0005794|GO:0006952|GO:0007154|GO:0044249|GO:0019538|GO:0005975|GO:…	response to stimulus|cell|cellular process|signaling|catalytic activity|membrane|developmental process|metabolic process|intrinsic component of membrane|membrane-bounded organelle|organelle membrane|hydrolase activity|anatomical structure morphogenesis|organic substance metabolic process|intracellular organelle|transferase activity|regulation of cellular process|nitrogen compound metabolic proces…	K02576	heparan sulfate N-deacetylase/N-sulfotransferase NDST1 [EC:3.1.1.- 2.8.2.-][-]	mmu01100|mmu00534	Metabolic pathways - Mus musculus (mouse)|Glycosaminoglycan biosynthesis - heparan sulfate / heparin - Mus musculus (mouse)	18:60685978-60713389	592	756	2493	2171	5.94444	6.21764	20.5106	21.0083	6.08104	20.7595	1.77138	4.98455e-26	UP
ENSMUSG00000005533	Igf1r	insulin_like_growth_factor_I_receptor	GO:0022414|GO:0050896|GO:0005623|GO:0009987|GO:0023052|GO:0005488|GO:0000003|GO:0004871|GO:0003824|GO:0002376|GO:0032991|GO:0016020|GO:0032502|GO:0008152|GO:0040011|GO:0031224|GO:0043227|GO:0006955|GO:0019222|GO:0005886|GO:0023051|GO:0009653|GO:0071704|GO:0048523|GO:0043229|GO:0016740|GO:0048870|GO:0009893|GO:0050794|GO:0006807|GO:0009058|GO:0038023|GO:0005622|GO:0043167|GO:0097367|GO:0071944|GO:…	reproductive process|response to stimulus|cell|cellular process|signaling|binding|reproduction|signal transducer activity|catalytic activity|immune system process|macromolecular complex|membrane|developmental process|metabolic process|locomotion|intrinsic component of membrane|membrane-bounded organelle|immune response|regulation of metabolic process|plasma membrane|regulation of signaling|anatom…	K05087	insulin-like growth factor 1 receptor[2.7.10.1]	mmu05200|mmu04151|mmu04144|mmu04014|mmu04015|mmu04510|mmu05205|mmu05202|mmu04550|mmu04068|mmu04152|mmu04114|mmu04066|mmu04211|mmu04914|mmu05215|mmu04520|mmu05218|mmu05214|mmu04213|mmu04730|mmu04913	Pathways in cancer - Mus musculus (mouse)|PI3K-Akt signaling pathway - Mus musculus (mouse)|Endocytosis - Mus musculus (mouse)|Ras signaling pathway - Mus musculus (mouse)|Rap1 signaling pathway - Mus musculus (mouse)|Focal adhesion - Mus musculus (mouse)|Proteoglycans in cancer - Mus musculus (mouse)|Transcriptional misregulation in cancer - Mus musculus (mouse)|Signaling pathways regulating plu…	7:67952859-68226780	283	335	1400	1090	3.8425	3.72553	15.5749	14.2625	3.78402	14.9187	1.97913	5.29625e-26	UP
ENSMUSG00000058927	Gm10053	predicted_gene_10053	GO:0005623|GO:0009987|GO:0005488|GO:0009055|GO:0016020|GO:0008152|GO:0043227|GO:0019222|GO:0071704|GO:0043229|GO:0009893|GO:0070469|GO:0050794|GO:0006807|GO:0005622|GO:0043167|GO:0016043|GO:0045155|GO:0044237|GO:0009056|GO:0043209|GO:0097159|GO:0006793|GO:0006091|GO:0072593|GO:0046483|GO:0005737|GO:0050790|GO:1901360|GO:0019538|GO:0008219|GO:0043085|GO:0043169|GO:0055114|GO:0022900|GO:0010941|GO:…	cell|cellular process|binding|electron carrier activity|membrane|metabolic process|membrane-bounded organelle|regulation of metabolic process|organic substance metabolic process|intracellular organelle|positive regulation of metabolic process|respiratory chain|regulation of cellular process|nitrogen compound metabolic process|intracellular|ion binding|cellular component organization|electron tran…	-	-	-	-	19:24875686-24876634	803	987	3422	2724	51.5736	51.9211	180.077	168.601	51.7473	174.339	1.75234	5.80178e-26	UP
ENSMUSG00000056091	St3gal5	ST3_beta_galactoside_alpha_2_3_sialyltransferase_5	GO:0005623|GO:0009987|GO:0003824|GO:0016020|GO:0008152|GO:0031224|GO:0043227|GO:0031090|GO:0071704|GO:0043229|GO:0016740|GO:0006807|GO:0009058|GO:0005622|GO:0012505|GO:0044237|GO:0031301|GO:0005737|GO:0098588|GO:0005794|GO:0044249|GO:0019538|GO:0005975|GO:0016757|GO:0031228|GO:0006486|GO:0006790|GO:0006082|GO:0043231|GO:0006629|GO:0044255|GO:0016021|GO:0008373|GO:0009100|GO:0043412|GO:0044267|GO:…	cell|cellular process|catalytic activity|membrane|metabolic process|intrinsic component of membrane|membrane-bounded organelle|organelle membrane|organic substance metabolic process|intracellular organelle|transferase activity|nitrogen compound metabolic process|biosynthetic process|intracellular|endomembrane system|cellular metabolic process|integral component of organelle membrane|cytoplasm|bou…	K03370	lactosylceramide alpha-2,3-sialyltransferase (sialyltransferase 9)[2.4.99.9]	mmu01100|mmu00604	Metabolic pathways - Mus musculus (mouse)|Glycosphingolipid biosynthesis - ganglio series - Mus musculus (mouse)	6:72097592-72154571	465	480	2039	1595	8.77463	7.41876	31.5254	29.0054	8.09669	30.2654	1.90226	5.94089e-26	UP
ENSMUSG00000029601	Iqcd	IQ_motif_containing_D	GO:0005488|GO:0005515	binding|protein binding	-	-	-	-	5:120589016-120607118	2156	2718	1145	929	55.5173	57.325	24.1575	23.0535	56.4211	23.6055	-1.25711	6.12439e-26	DOWN
ENSMUSG00000023019	Gpd1	glycerol_3_phosphate_dehydrogenase_1_soluble_	GO:0050896|GO:0005623|GO:0009987|GO:0005576|GO:0005488|GO:0003824|GO:0032991|GO:0008152|GO:0043227|GO:0019222|GO:0071704|GO:0043229|GO:0009893|GO:0050794|GO:0006807|GO:0009058|GO:0005622|GO:0016491|GO:0051716|GO:0048037|GO:0043234|GO:0005515|GO:1903561|GO:0044237|GO:0036094|GO:0009056|GO:0097159|GO:0070062|GO:0006793|GO:0006091|GO:0046483|GO:0005737|GO:1901360|GO:0044262|GO:0005975|GO:0055114|GO:…	response to stimulus|cell|cellular process|extracellular region|binding|catalytic activity|macromolecular complex|metabolic process|membrane-bounded organelle|regulation of metabolic process|organic substance metabolic process|intracellular organelle|positive regulation of metabolic process|regulation of cellular process|nitrogen compound metabolic process|biosynthetic process|intracellular|oxido…	K00006	glycerol-3-phosphate dehydrogenase (NAD+)[1.1.1.8]	mmu00564	Glycerophospholipid metabolism - Mus musculus (mouse)	15:99717515-99725005	488	714	2397	2152	7.5301	9.02389	30.3051	32.0011	8.277	31.1531	1.9122	6.42735e-26	UP
ENSMUSG00000056515	Rab31	RAB31_member_RAS_oncogene_family	GO:0050896|GO:0005623|GO:0009987|GO:0023052|GO:0005488|GO:0003824|GO:0016020|GO:0008152|GO:0043227|GO:0031090|GO:0016787|GO:0071704|GO:0043229|GO:0050794|GO:0005622|GO:0043167|GO:0097367|GO:0051641|GO:0012505|GO:0016043|GO:0051716|GO:0044237|GO:0036094|GO:0097159|GO:0006810|GO:0009725|GO:0005737|GO:0098588|GO:0005794|GO:0007154|GO:0061024|GO:0001882|GO:0010256|GO:0016817|GO:0032940|GO:0007165|GO:…	response to stimulus|cell|cellular process|signaling|binding|catalytic activity|membrane|metabolic process|membrane-bounded organelle|organelle membrane|hydrolase activity|organic substance metabolic process|intracellular organelle|regulation of cellular process|intracellular|ion binding|carbohydrate derivative binding|cellular localization|endomembrane system|cellular component organization|cell…	K07891	Ras-related protein Rab-22[-]	mmu04144	Endocytosis - Mus musculus (mouse)	17:65651726-65772752	881	1037	3409	3064	15.4481	14.8933	48.9771	51.776	15.1707	50.3766	1.73147	6.44652e-26	UP
ENSMUSG00000020536	Llgl1	lethal_giant_larvae_homolog_1_Drosophila_	GO:0050896|GO:0005623|GO:0009987|GO:0023052|GO:0005488|GO:0016020|GO:0032502|GO:0008152|GO:0043227|GO:0031090|GO:0019222|GO:0005886|GO:0023051|GO:0009653|GO:0043229|GO:0009893|GO:0050794|GO:0005622|GO:0035748|GO:0051641|GO:0071944|GO:0012505|GO:0016043|GO:0030234|GO:0042995|GO:0051716|GO:0048856|GO:0005515|GO:0043209|GO:0006810|GO:0051640|GO:0005737|GO:0098588|GO:0050790|GO:0005794|GO:0032878|GO:…	response to stimulus|cell|cellular process|signaling|binding|membrane|developmental process|metabolic process|membrane-bounded organelle|organelle membrane|regulation of metabolic process|plasma membrane|regulation of signaling|anatomical structure morphogenesis|intracellular organelle|positive regulation of metabolic process|regulation of cellular process|intracellular|myelin sheath abaxonal reg…	K06094	lethal(2) giant larvae protein[-]	mmu04390|mmu04530	Hippo signaling pathway - Mus musculus (mouse)|Tight junction - Mus musculus (mouse)	11:60699723-60714186	355	429	1635	1329	3.42203	3.38709	12.9134	12.3459	3.40456	12.6296	1.89127	6.71728e-26	UP
ENSMUSG00000010307	Tmem86a	transmembrane_protein_86A	GO:0016020|GO:0031224|GO:0016021	membrane|intrinsic component of membrane|integral component of membrane	-	-	-	-	7:47050640-47054776	235	296	1161	1022	7.99741	8.25067	32.3729	33.5178	8.12404	32.9453	2.01981	6.90957e-26	UP
ENSMUSG00000031311	Nono	non_POU_domain_containing_octamer_binding_protein	GO:0050896|GO:0005623|GO:0009987|GO:0048511|GO:0023052|GO:0005488|GO:0032991|GO:0016020|GO:0008152|GO:0042752|GO:0043227|GO:0019222|GO:0023051|GO:0071704|GO:0048523|GO:0043229|GO:0050794|GO:0006807|GO:0009058|GO:0005622|GO:0009892|GO:0006950|GO:0007623|GO:0051716|GO:0043234|GO:0005515|GO:0044237|GO:0036094|GO:0023057|GO:0097159|GO:0006979|GO:0033554|GO:0046483|GO:1901360|GO:0031324|GO:0009890|GO:…	response to stimulus|cell|cellular process|rhythmic process|signaling|binding|macromolecular complex|membrane|metabolic process|regulation of circadian rhythm|membrane-bounded organelle|regulation of metabolic process|regulation of signaling|organic substance metabolic process|negative regulation of cellular process|intracellular organelle|regulation of cellular process|nitrogen compound metaboli…	-	-	-	-	X:101429318-101448591	482	605	2150	1745	4.72622	4.85889	17.2732	16.4894	4.79255	16.8813	1.81656	7.25059e-26	UP
ENSMUSG00000050379	44445	septin_6	GO:0005623|GO:0009987|GO:0045202|GO:0005488|GO:0032991|GO:0043227|GO:0043229|GO:0008021|GO:0005622|GO:0043167|GO:0009986|GO:0097367|GO:0071944|GO:0012505|GO:0042995|GO:0043234|GO:0005515|GO:0036094|GO:0030496|GO:0097159|GO:0005737|GO:0001882|GO:0051301|GO:0005938|GO:0000166|GO:0043005|GO:0031982|GO:0000776|GO:0031105|GO:0043168|GO:0007049|GO:0043231|GO:0044306|GO:0032154|GO:0030133|GO:0070382|GO:…	cell|cellular process|synapse|binding|macromolecular complex|membrane-bounded organelle|intracellular organelle|synaptic vesicle|intracellular|ion binding|cell surface|carbohydrate derivative binding|cell periphery|endomembrane system|cell projection|protein complex|protein binding|small molecule binding|midbody|organic cyclic compound binding|cytoplasm|nucleoside binding|cell division|cell corte…	K16939	septin 6/8/11[-]	mmu05100	Bacterial invasion of epithelial cells - Mus musculus (mouse)	X:36911326-36991794	1000	1134	3801	3451	5.78993	5.37776	18.0318	19.2557	5.58384	18.6438	1.73936	7.61488e-26	UP
ENSMUSG00000028517	Ppap2b	phosphatidic_acid_phosphatase_type_2B	GO:0050896|GO:0005623|GO:0009987|GO:0005576|GO:0023052|GO:0005488|GO:0003824|GO:0016020|GO:0032502|GO:0008152|GO:0040011|GO:0031224|GO:0043227|GO:0005789|GO:0031090|GO:0016787|GO:0007155|GO:0019222|GO:0005886|GO:0023051|GO:0009653|GO:0071704|GO:0048523|GO:0043229|GO:0048870|GO:0009893|GO:0050794|GO:0006807|GO:0009058|GO:0005622|GO:0071944|GO:0012505|GO:0009892|GO:0006950|GO:0051716|GO:0040017|GO:…	response to stimulus|cell|cellular process|extracellular region|signaling|binding|catalytic activity|membrane|developmental process|metabolic process|locomotion|intrinsic component of membrane|membrane-bounded organelle|endoplasmic reticulum membrane|organelle membrane|hydrolase activity|cell adhesion|regulation of metabolic process|plasma membrane|regulation of signaling|anatomical structure mor…	K01080	phosphatidate phosphatase[3.1.3.4]	mmu01100|mmu04072|mmu05231|mmu00564|mmu04666|mmu00561|mmu00600|mmu00565	Metabolic pathways - Mus musculus (mouse)|Phospholipase D signaling pathway - Mus musculus (mouse)|Choline metabolism in cancer - Mus musculus (mouse)|Glycerophospholipid metabolism - Mus musculus (mouse)|Fc gamma R-mediated phagocytosis - Mus musculus (mouse)|Glycerolipid metabolism - Mus musculus (mouse)|Sphingolipid metabolism - Mus musculus (mouse)|Ether lipid metabolism - Mus musculus (mouse)	4:105157347-105232764	435	459	1968	1494	8.393	7.25363	31.1115	27.7793	7.82331	29.4454	1.91219	7.63187e-26	UP
ENSMUSG00000019849	Prep	prolyl_endopeptidase	GO:0005623|GO:0005488|GO:0003824|GO:0016020|GO:0008152|GO:0043227|GO:0016787|GO:0071704|GO:0043229|GO:0005622|GO:0005515|GO:0005737|GO:0008233|GO:0019538|GO:0017171|GO:0043231|GO:0005634|GO:0008236|GO:0006508|GO:0070008|GO:0008238|GO:0004252|GO:0004175	cell|binding|catalytic activity|membrane|metabolic process|membrane-bounded organelle|hydrolase activity|organic substance metabolic process|intracellular organelle|intracellular|protein binding|cytoplasm|peptidase activity|protein metabolic process|serine hydrolase activity|intracellular membrane-bounded organelle|nucleus|serine-type peptidase activity|proteolysis|serine-type exopeptidase activi…	K01322	prolyl oligopeptidase[3.4.21.26]	mmu04614	Renin-angiotensin system - Mus musculus (mouse)	10:45067206-45158997	305	389	1441	1232	6.812	7.11605	26.3697	26.5172	6.96402	26.4435	1.92492	7.98944e-26	UP
ENSMUSG00000002240	Prr27	proline_rich_27	GO:0005576|GO:0043227|GO:1903561|GO:0070062|GO:0031982	extracellular region|membrane-bounded organelle|extracellular vesicle|extracellular exosome|vesicle	-	-	-	-	5:87825686-87846387	3692	3896	1764	1282	168.309	145.472	65.889	56.3218	156.891	61.1054	-1.36039	8.01198e-26	DOWN
ENSMUSG00000014599	Csf1	colony_stimulating_factor_1_macrophage_	GO:0022414|GO:0050896|GO:0005623|GO:0009987|GO:0005576|GO:0023052|GO:0005488|GO:0000003|GO:0002376|GO:0032991|GO:0016020|GO:0007610|GO:0032502|GO:0008152|GO:0040007|GO:0040011|GO:0031224|GO:0043227|GO:0006955|GO:0007155|GO:0019222|GO:0005886|GO:0023051|GO:0009653|GO:0050795|GO:0071704|GO:0002684|GO:0050900|GO:0048870|GO:0009893|GO:0009605|GO:0045927|GO:0050794|GO:0005622|GO:0071944|GO:0003006|GO:…	reproductive process|response to stimulus|cell|cellular process|extracellular region|signaling|binding|reproduction|immune system process|macromolecular complex|membrane|behavior|developmental process|metabolic process|growth|locomotion|intrinsic component of membrane|membrane-bounded organelle|immune response|cell adhesion|regulation of metabolic process|plasma membrane|regulation of signaling|a…	K05453	macrophage colony-stimulating factor 1[-]	mmu04151|mmu04060|mmu04014|mmu04015|mmu04380|mmu04668|mmu04640|mmu05323	PI3K-Akt signaling pathway - Mus musculus (mouse)|Cytokine-cytokine receptor interaction - Mus musculus (mouse)|Ras signaling pathway - Mus musculus (mouse)|Rap1 signaling pathway - Mus musculus (mouse)|Osteoclast differentiation - Mus musculus (mouse)|TNF signaling pathway - Mus musculus (mouse)|Hematopoietic cell lineage - Mus musculus (mouse)|Rheumatoid arthritis - Mus musculus (mouse)	3:107741048-107760469	142	162	935	651	1.08813	1.01677	5.87045	4.80745	1.05245	5.33895	2.3428	8.20698e-26	UP
ENSMUSG00000031216	Stard8	START_domain_containing_8	GO:0050896|GO:0030054|GO:0009987|GO:0023052|GO:0005488|GO:0008152|GO:0019222|GO:0009893|GO:0050794|GO:0030234|GO:0051716|GO:0008289|GO:0030055|GO:0050790|GO:0005912|GO:0007154|GO:0043085|GO:0008047|GO:0007165|GO:0005924|GO:0005925|GO:0030695|GO:0051345|GO:0005096|GO:0043547|GO:0043087	response to stimulus|cell junction|cellular process|signaling|binding|metabolic process|regulation of metabolic process|positive regulation of metabolic process|regulation of cellular process|enzyme regulator activity|cellular response to stimulus|lipid binding|cell-substrate junction|regulation of catalytic activity|adherens junction|cell communication|positive regulation of catalytic activity|e…	-	-	-	-	X:99003248-99074728	337	367	1500	1243	3.35572	2.9932	12.2381	11.928	3.17446	12.0831	1.9284	8.71784e-26	UP
ENSMUSG00000024154	Gtf2a1l	general_transcription_factor_IIA_1_like	GO:0000988|GO:0005623|GO:0009987|GO:0005488|GO:0032991|GO:0008152|GO:0043227|GO:0019222|GO:0071704|GO:0043229|GO:0050794|GO:0006807|GO:0009058|GO:0005622|GO:0043234|GO:0005515|GO:0044237|GO:0000989|GO:0097159|GO:0046483|GO:0005737|GO:1901360|GO:0005667|GO:0044249|GO:0050877|GO:0003676|GO:0003712|GO:0030880|GO:0006725|GO:0006139|GO:0051171|GO:0043231|GO:0031323|GO:0005634|GO:0005654|GO:0010468|GO:…	transcription factor activity, protein binding|cell|cellular process|binding|macromolecular complex|metabolic process|membrane-bounded organelle|regulation of metabolic process|organic substance metabolic process|intracellular organelle|regulation of cellular process|nitrogen compound metabolic process|biosynthetic process|intracellular|protein complex|protein binding|cellular metabolic process|t…	K03122	transcription initiation factor TFIIA large subunit[-]	mmu05203|mmu03022	Viral carcinogenesis - Mus musculus (mouse)|Basal transcription factors - Mus musculus (mouse)	17:88668660-88715152	5701	6544	3082	2496	162.298	152.588	71.8888	68.4775	157.443	70.1832	-1.16563	9.74808e-26	DOWN
ENSMUSG00000037315	Jade3	jade_family_PHD_finger_3	GO:0005623|GO:0009987|GO:0005488|GO:0032991|GO:0008152|GO:0043227|GO:0071704|GO:0043229|GO:0005622|GO:0043167|GO:0016043|GO:0043234|GO:0005515|GO:0044237|GO:0019538|GO:0016570|GO:0043169|GO:0043231|GO:0031248|GO:0006996|GO:0005634|GO:0005654|GO:0043412|GO:0044267|GO:0046872|GO:0051276|GO:0036211|GO:1990234|GO:0016573|GO:0000123|GO:0006325|GO:0031981|GO:0016568|GO:0006464|GO:0046914|GO:0043967|GO:…	cell|cellular process|binding|macromolecular complex|metabolic process|membrane-bounded organelle|organic substance metabolic process|intracellular organelle|intracellular|ion binding|cellular component organization|protein complex|protein binding|cellular metabolic process|protein metabolic process|histone modification|cation binding|intracellular membrane-bounded organelle|protein acetyltransfe…	-	-	-	-	X:20425688-20519939	710	765	2735	2402	6.8734	6.06582	21.6939	22.4093	6.46961	22.0516	1.76913	9.86997e-26	UP
ENSMUSG00000003363	Pld3	phospholipase_D_family_member_3	GO:0005623|GO:0005576|GO:0005488|GO:0003824|GO:0016020|GO:0008152|GO:0031224|GO:0043227|GO:0005789|GO:0031090|GO:0016787|GO:0071704|GO:0043229|GO:0005622|GO:0012505|GO:0005515|GO:1903561|GO:0042175|GO:0009056|GO:0070062|GO:0016788|GO:0005783|GO:0005737|GO:0098588|GO:0031982|GO:0043231|GO:0006629|GO:0016021|GO:0042578|GO:0016042|GO:0016298|GO:0004620|GO:0008081|GO:0070290|GO:0004630	cell|extracellular region|binding|catalytic activity|membrane|metabolic process|intrinsic component of membrane|membrane-bounded organelle|endoplasmic reticulum membrane|organelle membrane|hydrolase activity|organic substance metabolic process|intracellular organelle|intracellular|endomembrane system|protein binding|extracellular vesicle|nuclear outer membrane-endoplasmic reticulum membrane netwo…	K16860	phospholipase D3/4[3.1.4.4]	mmu01100|mmu00564|mmu00565	Metabolic pathways - Mus musculus (mouse)|Glycerophospholipid metabolism - Mus musculus (mouse)|Ether lipid metabolism - Mus musculus (mouse)	7:27532000-27553218	1257	1523	5193	4123	16.6735	16.5465	56.4389	52.7045	16.61	54.5717	1.7161	1.02567e-25	UP
ENSMUSG00000025579	Gaa	glucosidase_alpha_acid	GO:0005623|GO:0009987|GO:0005576|GO:0005488|GO:0003824|GO:0016020|GO:0007610|GO:0032502|GO:0008152|GO:0031224|GO:0043227|GO:0031090|GO:0016787|GO:0009653|GO:0071704|GO:0043229|GO:0007626|GO:0005622|GO:0051641|GO:0016043|GO:0030246|GO:0048856|GO:1903561|GO:0044237|GO:0009056|GO:0070062|GO:0019725|GO:0006091|GO:0009888|GO:0005737|GO:0098588|GO:0051651|GO:0044262|GO:0003013|GO:0042592|GO:0003016|GO:…	cell|cellular process|extracellular region|binding|catalytic activity|membrane|behavior|developmental process|metabolic process|intrinsic component of membrane|membrane-bounded organelle|organelle membrane|hydrolase activity|anatomical structure morphogenesis|organic substance metabolic process|intracellular organelle|locomotory behavior|intracellular|cellular localization|cellular component orga…	K12316	lysosomal alpha-glucosidase[3.2.1.20]	mmu01100|mmu04142|mmu00500|mmu00052	Metabolic pathways - Mus musculus (mouse)|Lysosome - Mus musculus (mouse)|Starch and sucrose metabolism - Mus musculus (mouse)|Galactose metabolism - Mus musculus (mouse)	11:119267887-119285454	634	869	2801	2520	6.34318	7.12119	22.9614	24.2974	6.73218	23.6294	1.81144	1.05933e-25	UP
ENSMUSG00000046958	4930432E11Rik	RIKEN_cDNA_4930432E11_gene	-	-	-	-	-	-	7:29558579-29582169	1854	2030	883	607	7.67888	6.8865	2.99651	2.42281	7.28269	2.70966	-1.42636	1.13759e-25	DOWN
ENSMUSG00000091685	Gm17359	predicted_gene_17359	-	-	-	-	-	-	3:79336661-79464129	9058	12416	3078	3714	219.956	246.945	61.2407	86.9137	233.451	74.0772	-1.65602	1.21229e-25	DOWN
ENSMUSG00000028969	Cdk5	cyclin_dependent_kinase_5	GO:0050896|GO:0030054|GO:0005623|GO:0009987|GO:0048511|GO:0023052|GO:0045202|GO:0005488|GO:0003824|GO:0032991|GO:0016020|GO:0007610|GO:0032502|GO:0008152|GO:0040007|GO:0040011|GO:0030427|GO:0048646|GO:0043227|GO:1903828|GO:0031594|GO:0007155|GO:0019222|GO:0005886|GO:0023051|GO:0009653|GO:0071704|GO:0048523|GO:0043229|GO:0016740|GO:0044297|GO:0051050|GO:0097060|GO:0048870|GO:0009893|GO:0009605|GO:…	response to stimulus|cell junction|cell|cellular process|rhythmic process|signaling|synapse|binding|catalytic activity|macromolecular complex|membrane|behavior|developmental process|metabolic process|growth|locomotion|site of polarized growth|anatomical structure formation involved in morphogenesis|membrane-bounded organelle|negative regulation of cellular protein localization|neuromuscular junct…	K02090	cyclin-dependent kinase 5[2.7.11.22]	mmu05010|mmu04360|mmu05030	Alzheimer,s disease - Mus musculus (mouse)|Axon guidance - Mus musculus (mouse)|Cocaine addiction - Mus musculus (mouse)	5:24418241-24423530	271	370	1357	1212	6.58072	7.35903	26.9992	28.3628	6.96987	27.681	1.98969	1.2225e-25	UP
ENSMUSG00000036598	Ccdc113	coiled_coil_domain_containing_113	GO:0005623|GO:0009987|GO:0005488|GO:0032991|GO:0032502|GO:0048646|GO:0043227|GO:0009653|GO:0043229|GO:0005622|GO:0016043|GO:0043234|GO:0048856|GO:0005515|GO:0005737|GO:0048869|GO:0043231|GO:0006996|GO:0030030|GO:0022607|GO:0005634|GO:0005654|GO:0005815|GO:0042384|GO:0032990|GO:0000902|GO:0070925|GO:0044782|GO:0005856|GO:0005813|GO:0031981|GO:0030031|GO:0048858|GO:0015630|GO:0034451|GO:0060271	cell|cellular process|binding|macromolecular complex|developmental process|anatomical structure formation involved in morphogenesis|membrane-bounded organelle|anatomical structure morphogenesis|intracellular organelle|intracellular|cellular component organization|protein complex|anatomical structure development|protein binding|cytoplasm|cellular developmental process|intracellular membrane-bounde…	-	-	-	-	8:95534100-95558888	4960	6332	2576	2391	237.856	248.707	101.215	110.498	243.281	105.857	-1.20052	1.2483e-25	DOWN
ENSMUSG00000023224	Serping1	serine_or_cysteine_peptidase_inhibitor_clade_G_member_1	GO:0050896|GO:0009987|GO:0005576|GO:0005488|GO:0002376|GO:0032502|GO:0008152|GO:0043227|GO:0006955|GO:0019222|GO:0071704|GO:0002684|GO:0048523|GO:0009605|GO:0050794|GO:0030234|GO:0009892|GO:0006950|GO:0072562|GO:0005615|GO:0002683|GO:0002253|GO:0005515|GO:1903561|GO:0044237|GO:0002682|GO:0070062|GO:0043086|GO:0006959|GO:0050776|GO:0009611|GO:0050790|GO:0031324|GO:0006952|GO:0019538|GO:0007568|GO:…	response to stimulus|cellular process|extracellular region|binding|immune system process|developmental process|metabolic process|membrane-bounded organelle|immune response|regulation of metabolic process|organic substance metabolic process|positive regulation of immune system process|negative regulation of cellular process|response to external stimulus|regulation of cellular process|enzyme regula…	K04001	C1 inhibitor[-]	mmu04610|mmu05133	Complement and coagulation cascades - Mus musculus (mouse)|Pertussis - Mus musculus (mouse)	2:84765387-84775444	410	578	2137	1651	8.82407	10.1889	37.684	34.2431	9.50648	35.9636	1.91955	1.30942e-25	UP
ENSMUSG00000036880	Acaa2	acetyl_Coenzyme_A_acyltransferase_2_mitochondrial_3_oxoacyl_Coenzyme_A_thiolase_	GO:0050896|GO:0005623|GO:0009987|GO:0005576|GO:0023052|GO:0005488|GO:0003824|GO:0016020|GO:0008152|GO:0043227|GO:0031090|GO:0023051|GO:0071704|GO:0048523|GO:0043229|GO:0016740|GO:0050794|GO:0005622|GO:0051641|GO:0016043|GO:0006950|GO:0051716|GO:0051051|GO:0005515|GO:1903561|GO:0044237|GO:0023057|GO:0097159|GO:0070062|GO:0006810|GO:0033554|GO:0005737|GO:0016746|GO:0007154|GO:0090559|GO:0061024|GO:…	response to stimulus|cell|cellular process|extracellular region|signaling|binding|catalytic activity|membrane|metabolic process|membrane-bounded organelle|organelle membrane|regulation of signaling|organic substance metabolic process|negative regulation of cellular process|intracellular organelle|transferase activity|regulation of cellular process|intracellular|cellular localization|cellular comp…	K07508	acetyl-CoA acyltransferase 2[2.3.1.16]	mmu01100|mmu00280|mmu01212|mmu00071|mmu00062	Metabolic pathways - Mus musculus (mouse)|Valine, leucine and isoleucine degradation - Mus musculus (mouse)|Fatty acid metabolism - Mus musculus (mouse)|Fatty acid degradation - Mus musculus (mouse)|Fatty acid elongation - Mus musculus (mouse)	18:74779197-74806207	315	393	1489	1216	12.6729	12.9501	49.0826	47.1456	12.8115	48.1141	1.90902	1.62572e-25	UP
ENSMUSG00000030220	Arhgdib	Rho_GDP_dissociation_inhibitor_GDI_beta	GO:0022414|GO:0050896|GO:0005623|GO:0009987|GO:0005576|GO:0000003|GO:0003824|GO:0016020|GO:0032502|GO:0008152|GO:0040011|GO:0043227|GO:0016787|GO:0019222|GO:0048523|GO:0048870|GO:0009893|GO:0050794|GO:0005622|GO:0030234|GO:0040013|GO:0044702|GO:0051775|GO:0048856|GO:1903561|GO:0040012|GO:0050793|GO:0070062|GO:0005737|GO:0050790|GO:1901164|GO:0061450|GO:0043085|GO:0008047|GO:0016817|GO:2000146|GO:…	reproductive process|response to stimulus|cell|cellular process|extracellular region|reproduction|catalytic activity|membrane|developmental process|metabolic process|locomotion|membrane-bounded organelle|hydrolase activity|regulation of metabolic process|negative regulation of cellular process|cell motility|positive regulation of metabolic process|regulation of cellular process|intracellular|enzy…	K12462	Rho GDP-dissociation inhibitor[-]	mmu04722|mmu04962	Neurotrophin signaling pathway - Mus musculus (mouse)|Vasopressin-regulated water reabsorption - Mus musculus (mouse)	6:136923655-136941899	81	101	537	467	2.08575	2.13018	11.3298	11.5888	2.10796	11.4593	2.44259	1.68534e-25	UP
ENSMUSG00000032194	Kank2	KN_motif_and_ankyrin_repeat_domains_2	GO:0050896|GO:0005623|GO:0009987|GO:0023052|GO:0005488|GO:0008152|GO:0043227|GO:0019222|GO:0023051|GO:0071704|GO:0048523|GO:0043229|GO:0009605|GO:0050794|GO:0006807|GO:0009058|GO:0005622|GO:0016043|GO:0009892|GO:0051716|GO:0005515|GO:0044237|GO:0008283|GO:0023057|GO:0008285|GO:0046483|GO:0009991|GO:0009725|GO:0005737|GO:1901360|GO:0031324|GO:0009890|GO:0007154|GO:0044249|GO:0008219|GO:0031668|GO:…	response to stimulus|cell|cellular process|signaling|binding|metabolic process|membrane-bounded organelle|regulation of metabolic process|regulation of signaling|organic substance metabolic process|negative regulation of cellular process|intracellular organelle|response to external stimulus|regulation of cellular process|nitrogen compound metabolic process|biosynthetic process|intracellular|cellu…	-	-	-	-	9:21766773-21798546	223	283	1141	948	2.80074	2.91117	11.7414	11.4741	2.85595	11.6078	2.02304	1.78339e-25	UP
ENSMUSG00000024176	Sox8	SRY_sex_determining_region_Y_box_8	GO:0022414|GO:0050896|GO:0001071|GO:0005623|GO:0009987|GO:0023052|GO:0005488|GO:0000003|GO:0032991|GO:0032502|GO:0008152|GO:0040011|GO:0031128|GO:0003700|GO:0048646|GO:0043227|GO:0019222|GO:0009653|GO:0071704|GO:0048523|GO:0043229|GO:0048870|GO:0009893|GO:0050794|GO:0006807|GO:0009058|GO:0005622|GO:0048609|GO:0003006|GO:0009892|GO:0044702|GO:0051716|GO:0043234|GO:0048856|GO:0005515|GO:0044237|GO:…	reproductive process|response to stimulus|nucleic acid binding transcription factor activity|cell|cellular process|signaling|binding|reproduction|macromolecular complex|developmental process|metabolic process|locomotion|developmental induction|transcription factor activity, sequence-specific DNA binding|anatomical structure formation involved in morphogenesis|membrane-bounded organelle|regulation…	-	-	-	-	17:25565892-25570686	268	301	1216	1077	4.25053	3.91011	15.8019	16.4613	4.08032	16.1316	1.98314	1.89332e-25	UP
ENSMUSG00000044937	Ttc41	tetratricopeptide_repeat_domain_41	-	-	-	-	-	-	10:86705811-86776843	2286	2538	1126	957	28.6635	26.0651	11.568	11.5639	27.3643	11.566	-1.24241	1.90954e-25	DOWN
ENSMUSG00000036896	C1qc	complement_component_1_q_subcomponent_C_chain	GO:0050896|GO:0009987|GO:0005576|GO:0005488|GO:0002376|GO:0032991|GO:0032502|GO:0008152|GO:0043227|GO:0006955|GO:0071704|GO:0002684|GO:0048523|GO:0050794|GO:0006950|GO:0072562|GO:0005615|GO:0002683|GO:0043234|GO:0002253|GO:0048856|GO:0005515|GO:1903561|GO:0050793|GO:0002682|GO:0002520|GO:0070062|GO:1903706|GO:0045595|GO:0006959|GO:0050776|GO:0006952|GO:0019538|GO:0002443|GO:0050778|GO:0048869|GO:…	response to stimulus|cellular process|extracellular region|binding|immune system process|macromolecular complex|developmental process|metabolic process|membrane-bounded organelle|immune response|organic substance metabolic process|positive regulation of immune system process|negative regulation of cellular process|regulation of cellular process|response to stress|blood microparticle|extracellular…	K03988	complement C1q subcomponent subunit C[-]	mmu05322|mmu05142|mmu04610|mmu05133|mmu05150|mmu05020	Systemic lupus erythematosus - Mus musculus (mouse)|Chagas disease (American trypanosomiasis) - Mus musculus (mouse)|Complement and coagulation cascades - Mus musculus (mouse)|Pertussis - Mus musculus (mouse)|Staphylococcus aureus infection - Mus musculus (mouse)|Prion diseases - Mus musculus (mouse)	4:136889804-136893065	121	149	788	587	3.43185	3.46132	18.312	16.0443	3.44658	17.1782	2.31734	1.99003e-25	UP
ENSMUSG00000019843	Fyn	Fyn_proto_oncogene	GO:0050896|GO:0005623|GO:0009987|GO:0023052|GO:0045202|GO:0005488|GO:0003824|GO:0002376|GO:0016020|GO:0032502|GO:0008152|GO:0040011|GO:0043227|GO:0006955|GO:0007155|GO:0019222|GO:0005886|GO:0023051|GO:0009653|GO:0071704|GO:0002684|GO:0048523|GO:0043229|GO:0016740|GO:0048870|GO:0009893|GO:0009605|GO:0050794|GO:0005622|GO:0043167|GO:0097367|GO:0051641|GO:0071944|GO:0012505|GO:0016043|GO:0009892|GO:…	response to stimulus|cell|cellular process|signaling|synapse|binding|catalytic activity|immune system process|membrane|developmental process|metabolic process|locomotion|membrane-bounded organelle|immune response|cell adhesion|regulation of metabolic process|plasma membrane|regulation of signaling|anatomical structure morphogenesis|organic substance metabolic process|positive regulation of immune…	K05703	tyrosine-protein kinase Fyn[2.7.10.2]	mmu04510|mmu04360|mmu04072|mmu05162|mmu04380|mmu04071|mmu04611|mmu04650|mmu04725|mmu04660|mmu05416|mmu04520|mmu04664|mmu05020	Focal adhesion - Mus musculus (mouse)|Axon guidance - Mus musculus (mouse)|Phospholipase D signaling pathway - Mus musculus (mouse)|Measles - Mus musculus (mouse)|Osteoclast differentiation - Mus musculus (mouse)|Sphingolipid signaling pathway - Mus musculus (mouse)|Platelet activation - Mus musculus (mouse)|Natural killer cell mediated cytotoxicity - Mus musculus (mouse)|Cholinergic synapse - Mu…	10:39368855-39565381	847	968	3295	2798	5.78822	5.41816	18.4495	18.4269	5.60319	18.4382	1.71838	2.02482e-25	UP
ENSMUSG00000052852	Reep1	receptor_accessory_protein_1	GO:0005623|GO:0009987|GO:0005488|GO:0016020|GO:0031224|GO:0043227|GO:0005789|GO:0031090|GO:0043229|GO:0050794|GO:0005622|GO:0051641|GO:0012505|GO:0016043|GO:0005515|GO:0042175|GO:0006810|GO:0005783|GO:0005737|GO:0098588|GO:0061024|GO:0060341|GO:0010256|GO:0031966|GO:0008092|GO:0005102|GO:0051649|GO:0008104|GO:0045184|GO:0043231|GO:0006996|GO:0032403|GO:0016021|GO:0007029|GO:0034613|GO:0008017|GO:…	cell|cellular process|binding|membrane|intrinsic component of membrane|membrane-bounded organelle|endoplasmic reticulum membrane|organelle membrane|intracellular organelle|regulation of cellular process|intracellular|cellular localization|endomembrane system|cellular component organization|protein binding|nuclear outer membrane-endoplasmic reticulum membrane network|transport|endoplasmic reticulu…	-	-	-	-	6:71707561-71810710	1116	1379	4341	3992	17.3346	17.544	55.2467	59.756	17.4393	57.5013	1.72126	2.02709e-25	UP
ENSMUSG00000053742	Gm5114	predicted_gene_5114	-	-	-	-	-	-	7:39407294-39413160	505	488	146	109	10.1018	7.9954	2.3929	2.10123	9.04858	2.24706	-2.00965	2.12723e-25	DOWN
ENSMUSG00000101548	Gm9220	predicted_gene_9220	-	-	-	-	-	-	7:38311078-38314859	423	411	110	66	10.1345	8.06524	2.15934	1.52387	9.09985	1.84161	-2.30488	2.22854e-25	DOWN
ENSMUSG00000050677	Ccdc96	coiled_coil_domain_containing_96	GO:0005623|GO:0043229|GO:0005622|GO:0005737|GO:0005815|GO:0005856|GO:0015630	cell|intracellular organelle|intracellular|cytoplasm|microtubule organizing center|cytoskeleton|microtubule cytoskeleton	-	-	-	-	5:36484588-36488172	8098	10353	4362	3897	137.679	144.168	60.7634	63.85	140.923	62.3067	-1.17745	2.23746e-25	DOWN
ENSMUSG00000094920	Gm6605	predicted_gene_6605	-	-	-	-	-	-	7:38446621-38450424	428	427	112	101	10.1347	8.28155	2.17297	2.30479	9.20815	2.23888	-2.04013	2.25189e-25	DOWN
ENSMUSG00000003354	Ccdc65	coiled_coil_domain_containing_65	-	-	-	-	-	-	15:98708207-98723326	6226	7236	3402	2794	200.782	191.13	89.8914	86.8329	195.956	88.3622	-1.14903	2.27704e-25	DOWN
ENSMUSG00000026456	Cyb5r1	cytochrome_b5_reductase_1	GO:0005623|GO:0009987|GO:0005576|GO:0005488|GO:0003824|GO:0016020|GO:0008152|GO:0031224|GO:0043227|GO:0071704|GO:0043229|GO:0051050|GO:0050794|GO:0009058|GO:0005622|GO:0051641|GO:0016043|GO:0016491|GO:0005515|GO:1903561|GO:1903829|GO:0070062|GO:0006810|GO:0051222|GO:0005737|GO:1901360|GO:0032388|GO:0016651|GO:0060341|GO:0051130|GO:0032880|GO:0055114|GO:0090316|GO:0051649|GO:0008104|GO:0045184|GO:…	cell|cellular process|extracellular region|binding|catalytic activity|membrane|metabolic process|intrinsic component of membrane|membrane-bounded organelle|organic substance metabolic process|intracellular organelle|positive regulation of transport|regulation of cellular process|biosynthetic process|intracellular|cellular localization|cellular component organization|oxidoreductase activity|protei…	K00326	cytochrome-b5 reductase[1.6.2.2]	mmu00520	Amino sugar and nucleotide sugar metabolism - Mus musculus (mouse)	1:134405559-134411740	313	372	1420	1191	2.67755	2.60645	9.95288	9.81854	2.642	9.88571	1.90371	2.35754e-25	UP
ENSMUSG00000027867	Spag17	sperm_associated_antigen_17	GO:0005623|GO:0009987|GO:0005488|GO:0032502|GO:0048646|GO:0043227|GO:0009653|GO:0043229|GO:0005929|GO:0005622|GO:0016043|GO:0042995|GO:0048856|GO:0005515|GO:0005737|GO:0005874|GO:0005930|GO:0031514|GO:0048869|GO:0006928|GO:0043231|GO:0006996|GO:0030030|GO:0022607|GO:0007017|GO:0005634|GO:0005654|GO:0035082|GO:0042384|GO:0007018|GO:0000226|GO:0032990|GO:0007010|GO:0000902|GO:0070925|GO:0044782|GO:…	cell|cellular process|binding|developmental process|anatomical structure formation involved in morphogenesis|membrane-bounded organelle|anatomical structure morphogenesis|intracellular organelle|cilium|intracellular|cellular component organization|cell projection|anatomical structure development|protein binding|cytoplasm|microtubule|axoneme|motile cilium|cellular developmental process|movement of…	-	-	-	-	3:99885406-100143322	15776	18781	8727	7122	101.634	99.1001	46.0653	44.2165	100.367	45.1409	-1.15278	2.39841e-25	DOWN
ENSMUSG00000023088	Abcc1	ATP_binding_cassette_sub_family_C_CFTR_MRP_member_1	GO:0005215|GO:0005623|GO:0009987|GO:0005576|GO:0005488|GO:0003824|GO:0016020|GO:0008152|GO:0031224|GO:0043227|GO:0016787|GO:0005886|GO:0043167|GO:0097367|GO:0071944|GO:1903561|GO:0036094|GO:0022857|GO:0097159|GO:0070062|GO:0006810|GO:0055085|GO:0001882|GO:0016817|GO:0005887|GO:0000166|GO:0016323|GO:0031982|GO:0031226|GO:0043168|GO:0016021|GO:0017076|GO:0001883|GO:0016818|GO:0032549|GO:0016820|GO:…	transporter activity|cell|cellular process|extracellular region|binding|catalytic activity|membrane|metabolic process|intrinsic component of membrane|membrane-bounded organelle|hydrolase activity|plasma membrane|ion binding|carbohydrate derivative binding|cell periphery|extracellular vesicle|small molecule binding|transmembrane transporter activity|organic cyclic compound binding|extracellular ex…	K05665	ATP-binding cassette, subfamily C (CFTR/MRP), member 1[-]	mmu05206|mmu04071|mmu02010|mmu04977	MicroRNAs in cancer - Mus musculus (mouse)|Sphingolipid signaling pathway - Mus musculus (mouse)|ABC transporters - Mus musculus (mouse)|Vitamin digestion and absorption - Mus musculus (mouse)	16:14361558-14475737	1036	1088	3863	3612	4.14064	3.56165	12.6503	13.9123	3.85115	13.2813	1.78603	2.69175e-25	UP
ENSMUSG00000020312	Shc2	SHC_Src_homology_2_domain_containing_transforming_protein_2	GO:0050896|GO:0005623|GO:0009987|GO:0023052|GO:0005488|GO:0016020|GO:0008152|GO:0019222|GO:0005886|GO:0023051|GO:0071704|GO:0009893|GO:0050794|GO:0005622|GO:0071944|GO:0051716|GO:0005515|GO:0044237|GO:0006793|GO:0050790|GO:0007154|GO:0019538|GO:0043085|GO:0009967|GO:0009966|GO:0010646|GO:0007165|GO:0005102|GO:0019899|GO:0023014|GO:0031325|GO:0031323|GO:0051247|GO:0000165|GO:0019900|GO:0043412|GO:…	response to stimulus|cell|cellular process|signaling|binding|membrane|metabolic process|regulation of metabolic process|plasma membrane|regulation of signaling|organic substance metabolic process|positive regulation of metabolic process|regulation of cellular process|intracellular|cell periphery|cellular response to stimulus|protein binding|cellular metabolic process|phosphorus metabolic process|…	K17447	SHC- transforming protein 2[-]	mmu04014|mmu04510|mmu05034|mmu04062|mmu04072|mmu04910|mmu04722|mmu04650|mmu04915|mmu04012|mmu05100|mmu04917|mmu05220|mmu05214|mmu04370	Ras signaling pathway - Mus musculus (mouse)|Focal adhesion - Mus musculus (mouse)|Alcoholism - Mus musculus (mouse)|Chemokine signaling pathway - Mus musculus (mouse)|Phospholipase D signaling pathway - Mus musculus (mouse)|Insulin signaling pathway - Mus musculus (mouse)|Neurotrophin signaling pathway - Mus musculus (mouse)|Natural killer cell mediated cytotoxicity - Mus musculus (mouse)|Estrog…	10:79617940-79637918	114	175	773	696	0.697769	0.877323	3.87662	4.10541	0.787546	3.99101	2.34132	2.77938e-25	UP
ENSMUSG00000024371	C2	complement_component_2_within_H_2S_	GO:0050896|GO:0009987|GO:0005576|GO:0005488|GO:0003824|GO:0002376|GO:0008152|GO:0043227|GO:0006955|GO:0016787|GO:0071704|GO:0002684|GO:0051050|GO:0009605|GO:0050794|GO:0043167|GO:0016043|GO:0006950|GO:0002253|GO:0005515|GO:1903561|GO:0002682|GO:0070062|GO:0006959|GO:0006810|GO:0050776|GO:0009991|GO:0006952|GO:0008233|GO:0019538|GO:0002443|GO:0043169|GO:0051130|GO:0050778|GO:0006956|GO:0031982|GO:…	response to stimulus|cellular process|extracellular region|binding|catalytic activity|immune system process|metabolic process|membrane-bounded organelle|immune response|hydrolase activity|organic substance metabolic process|positive regulation of immune system process|positive regulation of transport|response to external stimulus|regulation of cellular process|ion binding|cellular component organ…	K01332	complement component 2[3.4.21.43]	mmu05322|mmu04610|mmu05133|mmu05150	Systemic lupus erythematosus - Mus musculus (mouse)|Complement and coagulation cascades - Mus musculus (mouse)|Pertussis - Mus musculus (mouse)|Staphylococcus aureus infection - Mus musculus (mouse)	17:34862604-34898265	210	220	1027	867	2.26822	1.94628	9.08879	9.02462	2.10725	9.0567	2.10362	2.85313e-25	UP
ENSMUSG00000020092	Pald1	phosphatase_domain_containing_paladin_1	GO:0005623|GO:0005488|GO:0005622|GO:0005515|GO:0005737|GO:0005829	cell|binding|intracellular|protein binding|cytoplasm|cytosol	-	-	-	-	10:61319657-61383523	190	232	969	842	2.70955	2.70986	11.3223	11.5717	2.7097	11.447	2.07876	2.89823e-25	UP
ENSMUSG00000027871	Hsd3b1	hydroxy_delta_5_steroid_dehydrogenase_3_beta_and_steroid_delta_isomerase_1	GO:0005623|GO:0003824|GO:0016020|GO:0008152|GO:0016853|GO:0031224|GO:0043227|GO:0005789|GO:0031090|GO:0071704|GO:0043229|GO:0009058|GO:0005622|GO:0012505|GO:0016491|GO:0042175|GO:0005783|GO:0005737|GO:0098588|GO:1901360|GO:0016229|GO:0055114|GO:0031966|GO:0016614|GO:0043231|GO:0006629|GO:0016021|GO:0008202|GO:0005739|GO:0005740|GO:0033764|GO:0016616|GO:0008610|GO:0006694|GO:0004769|GO:0003854	cell|catalytic activity|membrane|metabolic process|isomerase activity|intrinsic component of membrane|membrane-bounded organelle|endoplasmic reticulum membrane|organelle membrane|organic substance metabolic process|intracellular organelle|biosynthetic process|intracellular|endomembrane system|oxidoreductase activity|nuclear outer membrane-endoplasmic reticulum membrane network|endoplasmic reticul…	K00070	3beta-hydroxy-delta5-steroid dehydrogenase / steroid delta-isomerase[5.3.3.1]	mmu01100|mmu00140|mmu04925|mmu04913	Metabolic pathways - Mus musculus (mouse)|Steroid hormone biosynthesis - Mus musculus (mouse)|Aldosterone synthesis and secretion - Mus musculus (mouse)|Ovarian steroidogenesis - Mus musculus (mouse)	3:98852194-98859794	1303	1600	5208	4280	26.2714	26.4225	86.0356	83.1621	26.347	84.5989	1.683	3.02258e-25	UP
ENSMUSG00000021238	Aldh6a1	aldehyde_dehydrogenase_family_6_subfamily_A1	GO:0005623|GO:0009987|GO:0005576|GO:0005488|GO:0003824|GO:0032502|GO:0008152|GO:0043227|GO:0016787|GO:0071704|GO:0043229|GO:0006807|GO:0005622|GO:0016491|GO:1903561|GO:0044237|GO:0009056|GO:0097159|GO:0070062|GO:0016788|GO:0046483|GO:0005737|GO:1901360|GO:0055114|GO:0048869|GO:0003676|GO:0006725|GO:0006139|GO:0031982|GO:0006082|GO:0006520|GO:0043231|GO:0016903|GO:0005634|GO:0003723|GO:0009063|GO:…	cell|cellular process|extracellular region|binding|catalytic activity|developmental process|metabolic process|membrane-bounded organelle|hydrolase activity|organic substance metabolic process|intracellular organelle|nitrogen compound metabolic process|intracellular|oxidoreductase activity|extracellular vesicle|cellular metabolic process|catabolic process|organic cyclic compound binding|extracellu…	K00140	malonate-semialdehyde dehydrogenase (acetylating) / methylmalonate-semialdehyde dehydrogenase[1.2.1.27]	mmu01100|mmu01200|mmu00562|mmu00280|mmu00410|mmu00640	Metabolic pathways - Mus musculus (mouse)|Carbon metabolism - Mus musculus (mouse)|Inositol phosphate metabolism - Mus musculus (mouse)|Valine, leucine and isoleucine degradation - Mus musculus (mouse)|beta-Alanine metabolism - Mus musculus (mouse)|Propanoate metabolism - Mus musculus (mouse)	12:84430723-84450950	555	657	2216	1943	10.128	9.82	33.1336	34.1701	9.97401	33.6518	1.75444	3.19987e-25	UP
ENSMUSG00000039391	Ccdc81	coiled_coil_domain_containing_81	GO:0005623|GO:0005488|GO:0043229|GO:0005622|GO:0097159|GO:0005737|GO:0003676|GO:0005815|GO:0003677|GO:0005856|GO:0005813|GO:0015630	cell|binding|intracellular organelle|intracellular|organic cyclic compound binding|cytoplasm|nucleic acid binding|microtubule organizing center|DNA binding|cytoskeleton|centrosome|microtubule cytoskeleton	-	-	-	-	7:89866148-89903629	7203	7916	3585	2398	123.218	110.913	50.248	39.5324	117.066	44.8902	-1.38285	3.27142e-25	DOWN
ENSMUSG00000086211	Gm12462	predicted_gene_12462	-	-	-	-	-	-	4:44664415-44685347	1480	1981	756	654	29.518	32.3611	12.3542	12.5703	30.9395	12.4622	-1.31189	3.28093e-25	DOWN
ENSMUSG00000038545	Cul7	cullin_7	GO:0022414|GO:0005623|GO:0009987|GO:0005488|GO:0000003|GO:0032991|GO:0032502|GO:0008152|GO:0043227|GO:0009653|GO:0071704|GO:0043229|GO:0050794|GO:0005622|GO:0012505|GO:0016043|GO:0003006|GO:0044702|GO:0043234|GO:0048856|GO:0005515|GO:0044237|GO:0050793|GO:0009056|GO:0045595|GO:1990393|GO:0009888|GO:0005737|GO:0045597|GO:0005794|GO:0016358|GO:0019538|GO:0051302|GO:0008219|GO:0000151|GO:0010256|GO:…	reproductive process|cell|cellular process|binding|reproduction|macromolecular complex|developmental process|metabolic process|membrane-bounded organelle|anatomical structure morphogenesis|organic substance metabolic process|intracellular organelle|regulation of cellular process|intracellular|endomembrane system|cellular component organization|developmental process involved in reproduction|single…	K10613	cullin 7[-]	mmu04120	Ubiquitin mediated proteolysis - Mus musculus (mouse)	17:46650337-46664364	283	363	1410	1121	1.51387	1.59046	6.18	5.77895	1.55216	5.97948	1.94574	3.28093e-25	UP
ENSMUSG00000022443	Myh9	myosin_heavy_polypeptide_9_non_muscle	GO:0022414|GO:0050896|GO:0030054|GO:0005623|GO:0009987|GO:0005576|GO:0045202|GO:0005488|GO:0000003|GO:0003824|GO:0002376|GO:0032991|GO:0016020|GO:0032502|GO:0008152|GO:0040011|GO:0031224|GO:0048646|GO:0043227|GO:0031594|GO:0005911|GO:0016787|GO:0007155|GO:0019222|GO:0005886|GO:0009653|GO:0071704|GO:0048523|GO:0043229|GO:0048870|GO:0009893|GO:0051321|GO:0050794|GO:0005622|GO:0031252|GO:0043167|GO:…	reproductive process|response to stimulus|cell junction|cell|cellular process|extracellular region|synapse|binding|reproduction|catalytic activity|immune system process|macromolecular complex|membrane|developmental process|metabolic process|locomotion|intrinsic component of membrane|anatomical structure formation involved in morphogenesis|membrane-bounded organelle|neuromuscular junction|cell-cel…	K10352	myosin heavy chain[-]	mmu04810|mmu04530	Regulation of actin cytoskeleton - Mus musculus (mouse)|Tight junction - Mus musculus (mouse)	15:77760587-77842175	716	935	2972	2646	3.06401	3.2772	10.4206	10.9121	3.1706	10.6663	1.75024	3.36254e-25	UP
ENSMUSG00000027111	Itga6	integrin_alpha_6	GO:0050896|GO:0030054|GO:0005623|GO:0009987|GO:0005576|GO:0023052|GO:0005488|GO:0031012|GO:0002376|GO:0032991|GO:0016020|GO:0032502|GO:0008152|GO:0040011|GO:0031224|GO:0048646|GO:0007155|GO:0019222|GO:0005886|GO:0023051|GO:0009653|GO:0005578|GO:0071704|GO:0048523|GO:0050900|GO:0048870|GO:0009893|GO:0009605|GO:0050794|GO:0006807|GO:0009058|GO:0043167|GO:0009986|GO:0071944|GO:0016043|GO:0045178|GO:…	response to stimulus|cell junction|cell|cellular process|extracellular region|signaling|binding|extracellular matrix|immune system process|macromolecular complex|membrane|developmental process|metabolic process|locomotion|intrinsic component of membrane|anatomical structure formation involved in morphogenesis|cell adhesion|regulation of metabolic process|plasma membrane|regulation of signaling|an…	K06485	integrin alpha 6[-]	mmu05200|mmu04151|mmu04810|mmu04510|mmu04514|mmu05145|mmu05414|mmu04640|mmu05410|mmu05222|mmu04512|mmu05412	Pathways in cancer - Mus musculus (mouse)|PI3K-Akt signaling pathway - Mus musculus (mouse)|Regulation of actin cytoskeleton - Mus musculus (mouse)|Focal adhesion - Mus musculus (mouse)|Cell adhesion molecules (CAMs) - Mus musculus (mouse)|Toxoplasmosis - Mus musculus (mouse)|Dilated cardiomyopathy - Mus musculus (mouse)|Hematopoietic cell lineage - Mus musculus (mouse)|Hypertrophic cardiomyopath…	2:71745616-71858416	272	350	1347	1090	1.34697	1.41962	5.46545	5.20186	1.3833	5.33366	1.94701	3.44954e-25	UP
ENSMUSG00000029682	Spam1	sperm_adhesion_molecule_1	GO:0022414|GO:0005623|GO:0009987|GO:0000003|GO:0003824|GO:0016020|GO:0008152|GO:0031224|GO:0043227|GO:0016787|GO:0007155|GO:0005886|GO:0071704|GO:0043229|GO:0005622|GO:0009986|GO:0071944|GO:0012505|GO:0016043|GO:0044702|GO:0019953|GO:0005737|GO:0061024|GO:0005975|GO:0030141|GO:0016798|GO:0009566|GO:0001669|GO:0031225|GO:0031982|GO:0009897|GO:0043231|GO:0061025|GO:0007338|GO:0031988|GO:0031410|GO:…	reproductive process|cell|cellular process|reproduction|catalytic activity|membrane|metabolic process|intrinsic component of membrane|membrane-bounded organelle|hydrolase activity|cell adhesion|plasma membrane|organic substance metabolic process|intracellular organelle|intracellular|cell surface|cell periphery|endomembrane system|cellular component organization|single organism reproductive proces…	K01197	hyaluronoglucosaminidase[3.2.1.35]	mmu01100|mmu00531	Metabolic pathways - Mus musculus (mouse)|Glycosaminoglycan degradation - Mus musculus (mouse)	6:24791188-24801048	1557	1590	655	423	20.3169	16.9934	7.00289	5.31925	18.6551	6.16107	-1.59832	3.73321e-25	DOWN
ENSMUSG00000036622	Atp13a2	ATPase_type_13A2	GO:0005215|GO:0005623|GO:0009987|GO:0005488|GO:0003824|GO:0016020|GO:0008152|GO:0031224|GO:0043227|GO:0031090|GO:0016787|GO:0005886|GO:0043229|GO:0005622|GO:0043167|GO:0097367|GO:0071944|GO:0005515|GO:0036094|GO:0022857|GO:0097159|GO:0019725|GO:0006810|GO:0005737|GO:0098588|GO:0022891|GO:0012506|GO:0042592|GO:0055085|GO:0001882|GO:0005774|GO:0043169|GO:0016817|GO:0005887|GO:0000166|GO:0031982|GO:…	transporter activity|cell|cellular process|binding|catalytic activity|membrane|metabolic process|intrinsic component of membrane|membrane-bounded organelle|organelle membrane|hydrolase activity|plasma membrane|intracellular organelle|intracellular|ion binding|carbohydrate derivative binding|cell periphery|protein binding|small molecule binding|transmembrane transporter activity|organic cyclic com…	-	-	-	-	4:140986873-141007330	486	655	2180	1871	3.44482	3.80265	12.6606	12.7804	3.62373	12.7205	1.81161	3.92976e-25	UP
ENSMUSG00000020422	Tns3	tensin_3	GO:0030054|GO:0005623|GO:0009987|GO:0005488|GO:0032502|GO:0040011|GO:0048870|GO:0050794|GO:0005622|GO:0030055|GO:0048856|GO:0005515|GO:0008283|GO:0035295|GO:0005737|GO:0005912|GO:0048286|GO:0008284|GO:0030323|GO:0016477|GO:0006928|GO:0005924|GO:0007275|GO:0048513|GO:0042127|GO:0030324|GO:0005925|GO:0060541	cell junction|cell|cellular process|binding|developmental process|locomotion|cell motility|regulation of cellular process|intracellular|cell-substrate junction|anatomical structure development|protein binding|cell proliferation|tube development|cytoplasm|adherens junction|lung alveolus development|positive regulation of cell proliferation|respiratory tube development|cell migration|movement of ce…	-	-	-	-	11:8431652-8664535	443	521	1786	1689	2.28223	2.19841	7.53886	8.38548	2.24032	7.96217	1.82946	4.75946e-25	UP
ENSMUSG00000034239	Gm884	predicted_gene_884	GO:0005488|GO:0016020|GO:0031224|GO:0005515|GO:0016021	binding|membrane|intrinsic component of membrane|protein binding|integral component of membrane	-	-	-	-	11:103534577-103621140	9596	10044	4778	3884	45.5515	39.0512	18.5835	17.7678	42.3014	18.1756	-1.2187	4.83888e-25	DOWN
ENSMUSG00000008540	Mgst1	microsomal_glutathione_S_transferase_1	GO:0016209|GO:0022414|GO:0050896|GO:0005623|GO:0009987|GO:0005488|GO:0000003|GO:0003824|GO:0016020|GO:0032502|GO:0008152|GO:0051707|GO:0009607|GO:0019867|GO:0031224|GO:0004601|GO:0043227|GO:0005789|GO:0031090|GO:0072341|GO:0071704|GO:0043229|GO:0016740|GO:0045177|GO:0009605|GO:0006807|GO:0005622|GO:0043167|GO:0012505|GO:0016043|GO:0003006|GO:0006950|GO:0016491|GO:0044702|GO:0051716|GO:0033218|GO:…	antioxidant activity|reproductive process|response to stimulus|cell|cellular process|binding|reproduction|catalytic activity|membrane|developmental process|metabolic process|response to other organism|response to biotic stimulus|outer membrane|intrinsic component of membrane|peroxidase activity|membrane-bounded organelle|endoplasmic reticulum membrane|organelle membrane|modified amino acid bindin…	K00799	glutathione S-transferase[2.5.1.18]	mmu05204|mmu00982|mmu00980|mmu00480	Chemical carcinogenesis - Mus musculus (mouse)|Drug metabolism - cytochrome P450 - Mus musculus (mouse)|Metabolism of xenobiotics by cytochrome P450 - Mus musculus (mouse)|Glutathione metabolism - Mus musculus (mouse)	6:138140316-138156755	316	328	1462	1146	3.96549	3.3713	15.0323	13.8591	3.6684	14.4457	1.97742	4.85304e-25	UP
ENSMUSG00000001472	Tcf25	transcription_factor_25_basic_helix_loop_helix_	GO:0001071|GO:0005623|GO:0009987|GO:0005488|GO:0008152|GO:0003700|GO:0043227|GO:0019222|GO:0071704|GO:0048523|GO:0043229|GO:0050794|GO:0006807|GO:0009058|GO:0005622|GO:0009892|GO:0005515|GO:0044237|GO:0097159|GO:0046483|GO:1901360|GO:0031324|GO:0009890|GO:0044249|GO:0003676|GO:0006725|GO:0006139|GO:0051171|GO:0043231|GO:0031323|GO:0005634|GO:0010468|GO:0016070|GO:0010629|GO:0034645|GO:0009059|GO:…	nucleic acid binding transcription factor activity|cell|cellular process|binding|metabolic process|transcription factor activity, sequence-specific DNA binding|membrane-bounded organelle|regulation of metabolic process|organic substance metabolic process|negative regulation of cellular process|intracellular organelle|regulation of cellular process|nitrogen compound metabolic process|biosynthetic …	-	-	-	-	8:123373824-123404173	1040	1250	4063	3419	15.867	15.6202	50.7897	50.2692	15.7436	50.5295	1.68236	4.95636e-25	UP
ENSMUSG00000038011	Dnah10	dynein_axonemal_heavy_chain_10	GO:0005623|GO:0009987|GO:0005488|GO:0003824|GO:0032991|GO:0008152|GO:0016787|GO:0043229|GO:0005929|GO:0005622|GO:0043167|GO:0097367|GO:0042995|GO:0043234|GO:0036094|GO:0097159|GO:0005930|GO:0005875|GO:0001882|GO:0016817|GO:0000166|GO:0006928|GO:0043168|GO:0007017|GO:0017076|GO:0001883|GO:0007018|GO:0016818|GO:0005856|GO:0005858|GO:0030286|GO:0032549|GO:0015630|GO:0003341|GO:0005524|GO:0016462|GO:…	cell|cellular process|binding|catalytic activity|macromolecular complex|metabolic process|hydrolase activity|intracellular organelle|cilium|intracellular|ion binding|carbohydrate derivative binding|cell projection|protein complex|small molecule binding|organic cyclic compound binding|axoneme|microtubule associated complex|nucleoside binding|hydrolase activity, acting on acid anhydrides|nucleotide…	K10408	dynein heavy chain, axonemal[-]	mmu05016	Huntington,s disease - Mus musculus (mouse)	5:124725085-124834308	4941	5918	2534	2369	17.1054	16.7806	7.18772	7.90359	16.943	7.54566	-1.16697	4.99348e-25	DOWN
ENSMUSG00000070568	1700039E15Rik	RIKEN_cDNA_1700039E15_gene	GO:0005215|GO:0005623|GO:0009987|GO:0016020|GO:0031224|GO:0005886|GO:0005326|GO:0071944|GO:0022857|GO:0006810|GO:0022891|GO:0055085|GO:0005887|GO:0031226|GO:0005328|GO:0016021|GO:0034220|GO:0015291|GO:0006811|GO:1903825|GO:0006836|GO:0015075|GO:0015711|GO:0008324|GO:0098656|GO:0006820|GO:0006865|GO:0015293|GO:0008509|GO:0022890|GO:0008514|GO:0015171|GO:0003333|GO:0046873|GO:0015077|GO:0015081	transporter activity|cell|cellular process|membrane|intrinsic component of membrane|plasma membrane|neurotransmitter transporter activity|cell periphery|transmembrane transporter activity|transport|substrate-specific transmembrane transporter activity|transmembrane transport|integral component of plasma membrane|intrinsic component of plasma membrane|neurotransmitter:sodium symporter activity|int…	-	-	-	-	7:45277513-45288998	9298	11486	4944	4492	78.1788	79.1012	34.0601	36.3983	78.64	35.2292	-1.15849	5.01685e-25	DOWN
ENSMUSG00000058325	Dock1	dedicator_of_cytokinesis_1	GO:0050896|GO:0005623|GO:0009987|GO:0023052|GO:0005488|GO:0002376|GO:0016020|GO:0032502|GO:0008152|GO:0040011|GO:0043227|GO:0019222|GO:0043229|GO:0005085|GO:0048870|GO:0009893|GO:0050794|GO:0005622|GO:0016043|GO:0030234|GO:0051716|GO:0048856|GO:0005515|GO:0002520|GO:0006810|GO:0005737|GO:0050790|GO:0007154|GO:0008219|GO:0043085|GO:0008047|GO:0007165|GO:0048869|GO:0016477|GO:0006928|GO:0019904|GO:…	response to stimulus|cell|cellular process|signaling|binding|immune system process|membrane|developmental process|metabolic process|locomotion|membrane-bounded organelle|regulation of metabolic process|intracellular organelle|guanyl-nucleotide exchange factor activity|cell motility|positive regulation of metabolic process|regulation of cellular process|intracellular|cellular component organizatio…	K13708	dedicator of cytokinesis protein 1[-]	mmu04810|mmu04510|mmu05100	Regulation of actin cytoskeleton - Mus musculus (mouse)|Focal adhesion - Mus musculus (mouse)|Bacterial invasion of epithelial cells - Mus musculus (mouse)	7:134670687-135173639	311	374	1443	1167	2.78472	2.74289	10.5866	10.0701	2.76381	10.3284	1.90188	5.13912e-25	UP
ENSMUSG00000029860	Zyx	zyxin	GO:0050896|GO:0030054|GO:0005623|GO:0009987|GO:0023052|GO:0005488|GO:0043227|GO:0005911|GO:0007155|GO:0043229|GO:0009605|GO:0050794|GO:0005622|GO:0043167|GO:0016043|GO:0006950|GO:0051716|GO:0030055|GO:0005515|GO:0097159|GO:0009611|GO:0005737|GO:0005912|GO:0006952|GO:0007154|GO:0043169|GO:0007165|GO:0030029|GO:0003676|GO:0071559|GO:0043231|GO:0005924|GO:0006996|GO:0031589|GO:0005913|GO:0010033|GO:…	response to stimulus|cell junction|cell|cellular process|signaling|binding|membrane-bounded organelle|cell-cell junction|cell adhesion|intracellular organelle|response to external stimulus|regulation of cellular process|intracellular|ion binding|cellular component organization|response to stress|cellular response to stimulus|cell-substrate junction|protein binding|organic cyclic compound binding|…	K06273	zyxin[-]	mmu04510	Focal adhesion - Mus musculus (mouse)	6:42349630-42360213	527	782	2605	2222	3.58014	4.35121	14.4999	14.547	3.96567	14.5235	1.87275	5.18586e-25	UP
ENSMUSG00000033083	Tbc1d4	TBC1_domain_family_member_4	GO:0050896|GO:0005623|GO:0009987|GO:0005576|GO:0005488|GO:0043227|GO:0048523|GO:0050794|GO:0005622|GO:0016043|GO:0051716|GO:0051051|GO:0005515|GO:1903561|GO:0070062|GO:0006810|GO:0009725|GO:0005737|GO:0061024|GO:0031339|GO:0031982|GO:0010243|GO:0006996|GO:0060627|GO:0010033|GO:0051128|GO:0033043|GO:0071310|GO:0016192|GO:0061025|GO:0016050|GO:0031988|GO:0032870|GO:0071417|GO:0043434|GO:0031338|GO:…	response to stimulus|cell|cellular process|extracellular region|binding|membrane-bounded organelle|negative regulation of cellular process|regulation of cellular process|intracellular|cellular component organization|cellular response to stimulus|negative regulation of transport|protein binding|extracellular vesicle|extracellular exosome|transport|response to hormone|cytoplasm|membrane organizatio…	K17902	TBC1 domain family member 4[-]	mmu04919|mmu04931	Thyroid hormone signaling pathway - Mus musculus (mouse)|Insulin resistance - Mus musculus (mouse)	14:101442360-101609191	138	166	739	699	0.527016	0.51924	2.31237	2.57255	0.523128	2.44246	2.2231	5.26081e-25	UP
ENSMUSG00000009585	Apobec3	apolipoprotein_B_mRNA_editing_enzyme_catalytic_polypeptide_3	GO:0050896|GO:0005623|GO:0009987|GO:0005488|GO:0003824|GO:0002376|GO:0032502|GO:0008152|GO:0051707|GO:0009607|GO:0043227|GO:0006955|GO:0016787|GO:0048523|GO:0043229|GO:0009605|GO:0019239|GO:0050794|GO:0005622|GO:0043167|GO:0006950|GO:0048856|GO:0005515|GO:0002520|GO:0097159|GO:0005737|GO:0006952|GO:0009615|GO:0050792|GO:0043169|GO:0048869|GO:0098542|GO:0043207|GO:0003676|GO:0047844|GO:0016032|GO:…	response to stimulus|cell|cellular process|binding|catalytic activity|immune system process|developmental process|metabolic process|response to other organism|response to biotic stimulus|membrane-bounded organelle|immune response|hydrolase activity|negative regulation of cellular process|intracellular organelle|response to external stimulus|deaminase activity|regulation of cellular process|intrac…	-	-	-	-	15:79891659-79915906	132	151	705	670	0.593103	0.555714	2.59546	2.90118	0.574408	2.74832	2.2584	6.00231e-25	UP
ENSMUSG00000030826	Bcat2	branched_chain_aminotransferase_2_mitochondrial	GO:0005623|GO:0009987|GO:0003824|GO:0008152|GO:0043227|GO:0071704|GO:0043229|GO:0016740|GO:0006807|GO:0009058|GO:0005622|GO:0044237|GO:0009056|GO:0005737|GO:0044249|GO:0010817|GO:0006082|GO:0006520|GO:0043231|GO:0009063|GO:0009081|GO:0005739|GO:0008652|GO:0008483|GO:0009082|GO:0019752|GO:0006549|GO:0006573|GO:0006551|GO:0009083|GO:0046395|GO:0004084|GO:0052654|GO:0052655|GO:0006550|GO:0052656	cell|cellular process|catalytic activity|metabolic process|membrane-bounded organelle|organic substance metabolic process|intracellular organelle|transferase activity|nitrogen compound metabolic process|biosynthetic process|intracellular|cellular metabolic process|catabolic process|cytoplasm|cellular biosynthetic process|regulation of hormone levels|organic acid metabolic process|cellular amino a…	K00826	branched-chain amino acid aminotransferase[2.6.1.42]	mmu01100|mmu01230|mmu00280|mmu00270|mmu01210|mmu00770	Metabolic pathways - Mus musculus (mouse)|Biosynthesis of amino acids - Mus musculus (mouse)|Valine, leucine and isoleucine degradation - Mus musculus (mouse)|Cysteine and methionine metabolism - Mus musculus (mouse)|2-Oxocarboxylic acid metabolism - Mus musculus (mouse)|Pantothenate and CoA biosynthesis - Mus musculus (mouse)	7:45570153-45589710	372	510	1737	1500	4.99529	5.60922	19.1111	19.4111	5.30226	19.2611	1.86101	6.1641e-25	UP
ENSMUSG00000025246	Tbl1x	transducin_beta_like_1_X_linked	GO:0050896|GO:0000988|GO:0005623|GO:0009987|GO:0023052|GO:0005488|GO:0032991|GO:0032502|GO:0008152|GO:0043227|GO:0019222|GO:0071704|GO:0048523|GO:0043229|GO:0009893|GO:0050794|GO:0006807|GO:0009058|GO:0005622|GO:0016043|GO:0009892|GO:0051716|GO:0043234|GO:0005515|GO:0044237|GO:0000989|GO:0009056|GO:0097159|GO:0046483|GO:0009725|GO:0005874|GO:1901360|GO:0031324|GO:0009890|GO:0005667|GO:0007154|GO:…	response to stimulus|transcription factor activity, protein binding|cell|cellular process|signaling|binding|macromolecular complex|developmental process|metabolic process|membrane-bounded organelle|regulation of metabolic process|organic substance metabolic process|negative regulation of cellular process|intracellular organelle|positive regulation of metabolic process|regulation of cellular proce…	K04508	transducin (beta)-like 1[-]	mmu04310	Wnt signaling pathway - Mus musculus (mouse)	X:77511013-77662983	688	749	2597	2322	5.50027	4.90446	17.0112	17.8895	5.20236	17.4504	1.74602	6.67058e-25	UP
ENSMUSG00000032340	Neo1	neogenin	GO:0050896|GO:0005623|GO:0009987|GO:0023052|GO:0005488|GO:0032991|GO:0016020|GO:0032502|GO:0008152|GO:0031224|GO:0048646|GO:0019222|GO:0005886|GO:0023051|GO:0009653|GO:0071704|GO:0048523|GO:0050794|GO:0006807|GO:0009058|GO:0051641|GO:0071944|GO:0051716|GO:0004872|GO:0043234|GO:0051051|GO:0048856|GO:0005515|GO:0044237|GO:0006810|GO:0046483|GO:1901360|GO:0007154|GO:0044249|GO:0042592|GO:0050839|GO:…	response to stimulus|cell|cellular process|signaling|binding|macromolecular complex|membrane|developmental process|metabolic process|intrinsic component of membrane|anatomical structure formation involved in morphogenesis|regulation of metabolic process|plasma membrane|regulation of signaling|anatomical structure morphogenesis|organic substance metabolic process|negative regulation of cellular pr…	K06766	neogenin[-]	mmu04514	Cell adhesion molecules (CAMs) - Mus musculus (mouse)	9:58874679-59036441	1225	1400	4531	4242	10.1075	9.46134	30.6317	33.7305	9.78444	32.1811	1.71765	6.73705e-25	UP
ENSMUSG00000053931	Cnn3	calponin_3_acidic	GO:0030054|GO:0005623|GO:0009987|GO:0045202|GO:0005488|GO:0032502|GO:0008152|GO:0019222|GO:0043229|GO:0044297|GO:0005622|GO:0016043|GO:0042995|GO:0009892|GO:0030055|GO:0048856|GO:0060076|GO:0005515|GO:0043086|GO:0009888|GO:0005737|GO:0050790|GO:0005912|GO:0036477|GO:0005516|GO:0008092|GO:0030029|GO:0048869|GO:0043197|GO:0014069|GO:0043005|GO:0005924|GO:0006996|GO:0032403|GO:0043025|GO:0044092|GO:…	cell junction|cell|cellular process|synapse|binding|developmental process|metabolic process|regulation of metabolic process|intracellular organelle|cell body|intracellular|cellular component organization|cell projection|negative regulation of metabolic process|cell-substrate junction|anatomical structure development|excitatory synapse|protein binding|negative regulation of catalytic activity|tiss…	-	-	-	-	3:121426497-121458207	99	136	713	536	0.893411	1.00524	5.27198	4.66148	0.949326	4.96673	2.38732	7.09571e-25	UP
ENSMUSG00000023949	Tcte1	t_complex_associated_testis_expressed_1	-	-	-	-	-	-	17:45523434-45542679	7200	9246	3728	3517	142.76	150.156	60.5644	67.203	146.458	63.8837	-1.19697	7.13534e-25	DOWN
ENSMUSG00000050708	Ftl1	ferritin_light_polypeptide_1	GO:0005623|GO:0009987|GO:0005488|GO:0043167|GO:0019725|GO:0006810|GO:0042592|GO:0043169|GO:0046872|GO:0006811|GO:0055082|GO:0048878|GO:0046914|GO:0050801|GO:0006812|GO:0006873|GO:0030003|GO:0005506|GO:0030001|GO:0006875|GO:0008199|GO:0006826|GO:0055072|GO:0006879	cell|cellular process|binding|ion binding|cellular homeostasis|transport|homeostatic process|cation binding|metal ion binding|ion transport|cellular chemical homeostasis|chemical homeostasis|transition metal ion binding|ion homeostasis|cation transport|cellular ion homeostasis|cellular cation homeostasis|iron ion binding|metal ion transport|cellular metal ion homeostasis|ferric iron binding|iron …	K13625|K13625	ferritin light chain[-]|ferritin light chain[-]	mmu04978|mmu04978	Mineral absorption - Mus musculus (mouse)|Mineral absorption - Mus musculus (mouse)	7:45457944-45459884	286	512	2026	2182	6.1684	9.04462	35.8025	45.3526	7.60651	40.5775	2.41537	7.13534e-25	UP
ENSMUSG00000029998	Pcyox1	prenylcysteine_oxidase_1	GO:0005215|GO:0005623|GO:0009987|GO:0005576|GO:0003824|GO:0032991|GO:0016020|GO:0008152|GO:0043227|GO:0032994|GO:0031090|GO:0016787|GO:0005886|GO:0071704|GO:0043229|GO:0006807|GO:0005622|GO:0071944|GO:0016491|GO:0005615|GO:1903561|GO:0044237|GO:0022857|GO:0009056|GO:0070062|GO:0006810|GO:0005737|GO:0098588|GO:0022891|GO:0055085|GO:0019538|GO:0016667|GO:0005774|GO:0016817|GO:0055114|GO:0006790|GO:…	transporter activity|cell|cellular process|extracellular region|catalytic activity|macromolecular complex|membrane|metabolic process|membrane-bounded organelle|protein-lipid complex|organelle membrane|hydrolase activity|plasma membrane|organic substance metabolic process|intracellular organelle|nitrogen compound metabolic process|intracellular|cell periphery|oxidoreductase activity|extracellular …	K05906	prenylcysteine oxidase / farnesylcysteine lyase[1.8.3.6]	mmu00900	Terpenoid backbone biosynthesis - Mus musculus (mouse)	6:86386006-86397154	251	309	1235	994	2.24847	2.26719	9.06459	8.58108	2.25783	8.82284	1.96631	7.15028e-25	UP
ENSMUSG00000074627	Mroh8	maestro_heat_like_repeat_family_member_8	GO:0005488	binding	-	-	-	-	2:157208550-157279549	3605	4439	1760	1698	41.2633	41.6158	16.5059	18.73	41.4395	17.6179	-1.23396	7.33127e-25	DOWN
ENSMUSG00000040412	5330417C22Rik	RIKEN_cDNA_5330417C22_gene	GO:0050896|GO:0005623|GO:0009987|GO:0005576|GO:0023052|GO:0005488|GO:0016020|GO:0008152|GO:0044089|GO:0031224|GO:0043227|GO:0031090|GO:0019222|GO:0005886|GO:0023051|GO:0048523|GO:0043229|GO:0009893|GO:0009605|GO:0050794|GO:0005622|GO:0071944|GO:0012505|GO:0016043|GO:0006950|GO:0051716|GO:0006914|GO:1903561|GO:0044237|GO:0023057|GO:0009056|GO:0097159|GO:0070062|GO:0033554|GO:0009991|GO:0005737|GO:…	response to stimulus|cell|cellular process|extracellular region|signaling|binding|membrane|metabolic process|positive regulation of cellular component biogenesis|intrinsic component of membrane|membrane-bounded organelle|organelle membrane|regulation of metabolic process|plasma membrane|regulation of signaling|negative regulation of cellular process|intracellular organelle|positive regulation of …	-	-	-	-	3:108455694-108536536	5976	7119	3131	2874	44.2684	43.1934	19.0035	20.5169	43.7309	19.7602	-1.14605	8.31329e-25	DOWN
ENSMUSG00000023350	4921501E09Rik	RIKEN_cDNA_4921501E09_gene	GO:0005488|GO:0043167|GO:0005515|GO:0043169|GO:0046872|GO:0046914|GO:0008270	binding|ion binding|protein binding|cation binding|metal ion binding|transition metal ion binding|zinc ion binding	-	-	-	-	17:33064143-33068058	1220	1281	531	373	18.9887	16.3305	6.77169	5.59481	17.6596	6.18325	-1.51401	9.49308e-25	DOWN
ENSMUSG00000045216	Hs6st1	heparan_sulfate_6_O_sulfotransferase_1	GO:0022414|GO:0009987|GO:0000003|GO:0003824|GO:0016020|GO:0032502|GO:0008152|GO:0031224|GO:0048646|GO:0009653|GO:0071704|GO:0016740|GO:0009058|GO:0003006|GO:0044702|GO:0048856|GO:0044237|GO:0001892|GO:0035295|GO:0060674|GO:0044249|GO:0048286|GO:0019538|GO:0048869|GO:0030323|GO:0006790|GO:0048468|GO:0060711|GO:0006082|GO:0048608|GO:0048568|GO:0001568|GO:0001890|GO:0001525|GO:0007275|GO:0048513|GO:…	reproductive process|cellular process|reproduction|catalytic activity|membrane|developmental process|metabolic process|intrinsic component of membrane|anatomical structure formation involved in morphogenesis|anatomical structure morphogenesis|organic substance metabolic process|transferase activity|biosynthetic process|developmental process involved in reproduction|single organism reproductive pr…	K02514	heparan sulfate 6-O-sulfotransferase HS6ST1 [EC:2.8.2.-][-]	mmu00534	Glycosaminoglycan biosynthesis - heparan sulfate / heparin - Mus musculus (mouse)	1:36068400-36106446	177	244	977	855	1.53898	1.73766	6.96021	7.1642	1.63832	7.0622	2.1079	1.01339e-24	UP
ENSMUSG00000022175	Lrp10	low_density_lipoprotein_receptor_related_protein_10	GO:0005623|GO:0005488|GO:0016020|GO:0031224|GO:0005905|GO:0012505|GO:0005515|GO:0006810|GO:0016021|GO:0016192|GO:0006897	cell|binding|membrane|intrinsic component of membrane|coated pit|endomembrane system|protein binding|transport|integral component of membrane|vesicle-mediated transport|endocytosis	-	-	-	-	14:54464164-54471497	390	405	1667	1369	5.65835	4.81276	19.8166	19.1413	5.23556	19.4789	1.8955	1.04471e-24	UP
ENSMUSG00000012042	4930579F01Rik	RIKEN_cDNA_4930579F01_gene	-	-	-	-	-	-	3:138164078-138193825	2713	2959	1332	905	55.7703	49.8211	22.4349	17.9285	52.7957	20.1817	-1.38737	1.05098e-24	DOWN
ENSMUSG00000062382	Gm10116	predicted_pseudogene_10116	GO:0005623|GO:0009987|GO:0005488|GO:0043167|GO:0019725|GO:0006810|GO:0042592|GO:0043169|GO:0046872|GO:0006811|GO:0055082|GO:0048878|GO:0046914|GO:0050801|GO:0006812|GO:0006873|GO:0030003|GO:0005506|GO:0030001|GO:0006875|GO:0008199|GO:0006826|GO:0055072|GO:0006879	cell|cellular process|binding|ion binding|cellular homeostasis|transport|homeostatic process|cation binding|metal ion binding|ion transport|cellular chemical homeostasis|chemical homeostasis|transition metal ion binding|ion homeostasis|cation transport|cellular ion homeostasis|cellular cation homeostasis|iron ion binding|metal ion transport|cellular metal ion homeostasis|ferric iron binding|iron …	-	-	-	-	13:74406396-74407317	56	57	440	332	3.70196	3.08628	23.8324	21.1508	3.39412	22.4916	2.72828	1.05558e-24	UP
ENSMUSG00000047361	Gm973	predicted_gene_973	-	-	-	-	-	-	1:59516264-59636417	2863	3404	1556	1247	23.6484	23.0295	10.5307	9.92633	23.339	10.2285	-1.19014	1.12533e-24	DOWN
ENSMUSG00000021056	Tex21	testis_expressed_gene_21	-	-	-	-	-	-	12:76198692-76246746	4403	4802	2175	1458	125.757	112.336	50.8991	40.1313	119.047	45.5152	-1.38711	1.14991e-24	DOWN
ENSMUSG00000030590	Fam98c	family_with_sequence_similarity_98_member_C	GO:0005623|GO:0005488|GO:0032991|GO:0005622|GO:0043234|GO:0097159|GO:0003676|GO:0072669|GO:0003723|GO:0044822	cell|binding|macromolecular complex|intracellular|protein complex|organic cyclic compound binding|nucleic acid binding|tRNA-splicing ligase complex|RNA binding|poly(A) RNA binding	-	-	-	-	7:29152511-29156234	1590	2012	820	721	17.6523	18.2957	7.45911	7.71405	17.974	7.58658	-1.24439	1.17126e-24	DOWN
ENSMUSG00000021756	Il6st	interleukin_6_signal_transducer	GO:0050896|GO:0005623|GO:0009987|GO:0005576|GO:0023052|GO:0005488|GO:0004871|GO:0002376|GO:0032991|GO:0016020|GO:0032502|GO:0008152|GO:0031224|GO:0043227|GO:0007155|GO:0019222|GO:0005886|GO:0023051|GO:0071704|GO:0002684|GO:0048523|GO:0044297|GO:0009893|GO:0050794|GO:0038023|GO:0009986|GO:0071944|GO:0042995|GO:0051716|GO:0005615|GO:0004872|GO:0043234|GO:0048856|GO:0005515|GO:1903561|GO:0044237|GO:…	response to stimulus|cell|cellular process|extracellular region|signaling|binding|signal transducer activity|immune system process|macromolecular complex|membrane|developmental process|metabolic process|intrinsic component of membrane|membrane-bounded organelle|cell adhesion|regulation of metabolic process|plasma membrane|regulation of signaling|organic substance metabolic process|positive regula…	K05060	interleukin 6 signal transducer[-]	mmu04060|mmu05203|mmu04630|mmu04550	Cytokine-cytokine receptor interaction - Mus musculus (mouse)|Viral carcinogenesis - Mus musculus (mouse)|Jak-STAT signaling pathway - Mus musculus (mouse)|Signaling pathways regulating pluripotency of stem cells - Mus musculus (mouse)	13:112464070-112510086	457	654	2356	1799	1.5885	1.86194	6.70988	6.02623	1.72522	6.36805	1.88407	1.30912e-24	UP
ENSMUSG00000057265	Ccdc176	coiled_coil_domain_containing_176	GO:0005623|GO:0009987|GO:0032502|GO:0048646|GO:0009653|GO:0043229|GO:0005929|GO:0005622|GO:0016043|GO:0042995|GO:0048856|GO:0005737|GO:0036064|GO:0048869|GO:0006996|GO:0030030|GO:0022607|GO:0005815|GO:0042384|GO:0032990|GO:0000902|GO:0070925|GO:0044782|GO:0005856|GO:0030031|GO:0048858|GO:0015630|GO:0044458|GO:0060271	cell|cellular process|developmental process|anatomical structure formation involved in morphogenesis|anatomical structure morphogenesis|intracellular organelle|cilium|intracellular|cellular component organization|cell projection|anatomical structure development|cytoplasm|ciliary basal body|cellular developmental process|organelle organization|cell projection organization|cellular component assemb…	-	-	-	-	12:84409071-84433780	4946	5799	2708	2330	124.16	119.233	55.6988	56.3673	121.697	56.033	-1.11894	1.42445e-24	DOWN
ENSMUSG00000056018	Ccdc7b	coiled_coil_domain_containing_7B	-	-	-	-	-	-	8:129067134-129183732	3068	3583	1666	1282	58.9336	56.3728	26.2211	23.7322	57.6532	24.9766	-1.20682	1.42824e-24	DOWN
ENSMUSG00000049608	Gpr55	G_protein_coupled_receptor_55	GO:0050896|GO:0005623|GO:0009987|GO:0023052|GO:0004871|GO:0002376|GO:0016020|GO:0032502|GO:0008152|GO:0031224|GO:0019222|GO:0005886|GO:0023051|GO:0071704|GO:0048523|GO:0009893|GO:0050794|GO:0038023|GO:0071944|GO:0051716|GO:0004872|GO:0002683|GO:0048856|GO:0044237|GO:0050793|GO:0002682|GO:0002520|GO:1903706|GO:0045595|GO:0006793|GO:0048871|GO:0050790|GO:0007154|GO:0042592|GO:0019538|GO:0043085|GO:…	response to stimulus|cell|cellular process|signaling|signal transducer activity|immune system process|membrane|developmental process|metabolic process|intrinsic component of membrane|regulation of metabolic process|plasma membrane|regulation of signaling|organic substance metabolic process|negative regulation of cellular process|positive regulation of metabolic process|regulation of cellular proc…	-	-	-	-	1:85938318-85961007	212	301	1139	988	3.47259	4.03831	15.2865	15.5961	3.75545	15.4413	2.03974	1.60496e-24	UP
ENSMUSG00000022500	Litaf	LPS_induced_TN_factor	GO:0050896|GO:0005623|GO:0009987|GO:0023052|GO:0005488|GO:0004871|GO:0016020|GO:0032502|GO:0008152|GO:0051707|GO:0009607|GO:0043227|GO:1903828|GO:0031090|GO:0019222|GO:0005886|GO:0023051|GO:0071704|GO:0048523|GO:0043229|GO:0009605|GO:0050794|GO:0006807|GO:0009058|GO:0005622|GO:0051641|GO:0071944|GO:0012505|GO:0051716|GO:0051051|GO:0005515|GO:0044237|GO:0023057|GO:0006810|GO:0046483|GO:0005737|GO:…	response to stimulus|cell|cellular process|signaling|binding|signal transducer activity|membrane|developmental process|metabolic process|response to other organism|response to biotic stimulus|membrane-bounded organelle|negative regulation of cellular protein localization|organelle membrane|regulation of metabolic process|plasma membrane|regulation of signaling|organic substance metabolic process|…	K19363	lipopolysaccharide-induced tumor necrosis factor-alpha factor[-]	mmu04142	Lysosome - Mus musculus (mouse)	16:10959275-11066157	145	188	789	696	2.76874	2.94027	12.3441	12.8075	2.85451	12.5758	2.13934	1.61853e-24	UP
ENSMUSG00000006784	Ttc25	tetratricopeptide_repeat_domain_25	GO:0005623|GO:0005488|GO:0005622|GO:0005515|GO:0005737	cell|binding|intracellular|protein binding|cytoplasm	-	-	-	-	11:100545607-100572568	4495	5259	2499	2048	35.9544	34.4541	16.3778	15.7868	35.2043	16.0823	-1.13027	1.61898e-24	DOWN
ENSMUSG00000044456	Rin3	Ras_and_Rab_interactor_3	GO:0050896|GO:0005623|GO:0009987|GO:0023052|GO:0005488|GO:0008152|GO:0043227|GO:0019222|GO:0043229|GO:0005085|GO:0009893|GO:0050794|GO:0005622|GO:0012505|GO:0030234|GO:0051716|GO:0005515|GO:0005737|GO:0050790|GO:0007154|GO:0043085|GO:0008047|GO:0007165|GO:0019899|GO:0031982|GO:0043231|GO:0005088|GO:0005768|GO:0005769|GO:0051020|GO:0030695|GO:0051345|GO:0031988|GO:0005096|GO:0031410|GO:0017112|GO:…	response to stimulus|cell|cellular process|signaling|binding|metabolic process|membrane-bounded organelle|regulation of metabolic process|intracellular organelle|guanyl-nucleotide exchange factor activity|positive regulation of metabolic process|regulation of cellular process|intracellular|endomembrane system|enzyme regulator activity|cellular response to stimulus|protein binding|cytoplasm|regula…	-	-	-	-	12:102283048-102390855	150	193	806	808	1.1762	1.23954	5.17836	6.1058	1.20787	5.64208	2.22376	1.66792e-24	UP
ENSMUSG00000071636	Rimbp3	RIMS_binding_protein_3	GO:0005623|GO:0005488|GO:0043227|GO:0043229|GO:0005622|GO:0005515|GO:0043231|GO:0005634	cell|binding|membrane-bounded organelle|intracellular organelle|intracellular|protein binding|intracellular membrane-bounded organelle|nucleus	-	-	-	-	16:17208135-17213921	15156	18244	8581	7003	159.628	157.384	74.0508	71.0805	158.506	72.5657	-1.12718	1.8516e-24	DOWN
ENSMUSG00000031162	Gata1	GATA_binding_protein_1	GO:0022414|GO:0050896|GO:0001071|GO:0005623|GO:0009987|GO:0023052|GO:0005488|GO:0000003|GO:0002376|GO:0032991|GO:0032502|GO:0008152|GO:0002262|GO:0003700|GO:0048646|GO:0043227|GO:0007155|GO:0019222|GO:0023051|GO:0009653|GO:0071704|GO:0002684|GO:0048523|GO:0043229|GO:0009893|GO:0050794|GO:0006807|GO:0009058|GO:0005622|GO:0043167|GO:0016043|GO:0003006|GO:0009892|GO:0006950|GO:0044702|GO:0051716|GO:…	reproductive process|response to stimulus|nucleic acid binding transcription factor activity|cell|cellular process|signaling|binding|reproduction|immune system process|macromolecular complex|developmental process|metabolic process|myeloid cell homeostasis|transcription factor activity, sequence-specific DNA binding|anatomical structure formation involved in morphogenesis|membrane-bounded organell…	-	-	-	-	X:7959260-7978071	213	258	1033	897	4.7038	4.66663	18.6912	19.0899	4.68521	18.8905	2.01148	1.86259e-24	UP
ENSMUSG00000024978	Gpam	glycerol_3_phosphate_acyltransferase_mitochondrial	GO:0050896|GO:0005623|GO:0009987|GO:0003824|GO:0002376|GO:0016020|GO:0032502|GO:0008152|GO:0040007|GO:0051707|GO:0009607|GO:0019867|GO:0031224|GO:0014823|GO:0043227|GO:0031090|GO:0007155|GO:0019222|GO:0005886|GO:0001776|GO:0071704|GO:0002684|GO:0048523|GO:0043229|GO:0016740|GO:0009893|GO:0009605|GO:0045927|GO:0050794|GO:0009058|GO:0005622|GO:0051641|GO:0071944|GO:0006950|GO:0051716|GO:0032844|GO:…	response to stimulus|cell|cellular process|catalytic activity|immune system process|membrane|developmental process|metabolic process|growth|response to other organism|response to biotic stimulus|outer membrane|intrinsic component of membrane|response to activity|membrane-bounded organelle|organelle membrane|cell adhesion|regulation of metabolic process|plasma membrane|leukocyte homeostasis|organi…	K00629	glycerol-3-phosphate O-acyltransferase 1/2[2.3.1.15]	mmu01100|mmu00564|mmu00561	Metabolic pathways - Mus musculus (mouse)|Glycerophospholipid metabolism - Mus musculus (mouse)|Glycerolipid metabolism - Mus musculus (mouse)	19:55069734-55099451	390	462	1727	1354	6.20322	6.01878	22.5067	20.7545	6.111	21.6306	1.8236	1.88047e-24	UP
ENSMUSG00000102017	Gm6124	predicted_gene_6124	-	-	-	-	-	-	7:39219372-39223175	314	366	87	81	7.41802	7.08197	1.68402	1.8441	7.25	1.76406	-2.03908	2.02387e-24	DOWN
ENSMUSG00000036168	Ccdc38	coiled_coil_domain_containing_38	GO:0005623|GO:0043229|GO:0005622|GO:0005737|GO:0005815|GO:0005856|GO:0005813|GO:0015630	cell|intracellular organelle|intracellular|cytoplasm|microtubule organizing center|cytoskeleton|centrosome|microtubule cytoskeleton	-	-	-	-	10:93540632-93584327	10949	12537	5582	5158	123.766	116.074	51.6994	56.189	119.92	53.9442	-1.15254	2.02795e-24	DOWN
ENSMUSG00000032374	Plod2	procollagen_lysine_2_oxoglutarate_5_dioxygenase_2	GO:0050896|GO:0005623|GO:0009987|GO:0005576|GO:0005488|GO:0003824|GO:0016020|GO:0008152|GO:0043227|GO:0005789|GO:0031090|GO:0043229|GO:0005622|GO:0043167|GO:0012505|GO:0016043|GO:0030246|GO:0006950|GO:0016491|GO:0051716|GO:0006914|GO:1903561|GO:0036094|GO:0042175|GO:0009056|GO:0070062|GO:0051213|GO:0016705|GO:0033554|GO:0005783|GO:0009725|GO:0005737|GO:0098588|GO:0016236|GO:0019842|GO:0043169|GO:…	response to stimulus|cell|cellular process|extracellular region|binding|catalytic activity|membrane|metabolic process|membrane-bounded organelle|endoplasmic reticulum membrane|organelle membrane|intracellular organelle|intracellular|ion binding|endomembrane system|cellular component organization|carbohydrate binding|response to stress|oxidoreductase activity|cellular response to stimulus|autophag…	K13645	procollagen-lysine,2-oxoglutarate 5-dioxygenase 2[1.14.11.4]	mmu00310	Lysine degradation - Mus musculus (mouse)	9:92542223-92608428	502	549	2097	1651	4.12974	3.69918	14.1346	13.089	3.91446	13.6118	1.79798	2.13116e-24	UP
ENSMUSG00000053030	Spink2	serine_peptidase_inhibitor_Kazal_type_2	GO:0022414|GO:0005623|GO:0009987|GO:0005576|GO:0005488|GO:0000003|GO:0032502|GO:0008152|GO:0043227|GO:0019222|GO:0071704|GO:0048523|GO:0043229|GO:0050794|GO:0005622|GO:0048609|GO:0012505|GO:0030234|GO:0042995|GO:0003006|GO:0009892|GO:0044702|GO:0048856|GO:0005515|GO:0044237|GO:0019953|GO:0008283|GO:0035295|GO:0007548|GO:0043086|GO:0005737|GO:0050790|GO:0008406|GO:0031324|GO:0019538|GO:0008219|GO:…	reproductive process|cell|cellular process|extracellular region|binding|reproduction|developmental process|metabolic process|membrane-bounded organelle|regulation of metabolic process|organic substance metabolic process|negative regulation of cellular process|intracellular organelle|regulation of cellular process|intracellular|multicellular organismal reproductive process|endomembrane system|enzy…	-	-	-	-	5:77205107-77211471	4094	4975	2216	1946	189.758	188.869	84.1568	86.9235	189.313	85.5402	-1.1461	2.39455e-24	DOWN
ENSMUSG00000033486	Catsper2	cation_channel_sperm_associated_2	GO:0022414|GO:0005215|GO:0005623|GO:0009987|GO:0000003|GO:0032991|GO:0016020|GO:0032502|GO:0040011|GO:0031224|GO:0005886|GO:0048870|GO:0050794|GO:0005929|GO:0048609|GO:0071944|GO:0042995|GO:0003006|GO:0044702|GO:0043234|GO:0048856|GO:0019953|GO:0022857|GO:0006810|GO:0031514|GO:0022891|GO:0055085|GO:1902495|GO:0042391|GO:0098797|GO:0048869|GO:0048515|GO:0009566|GO:0036126|GO:0048468|GO:0006928|GO:…	reproductive process|transporter activity|cell|cellular process|reproduction|macromolecular complex|membrane|developmental process|locomotion|intrinsic component of membrane|plasma membrane|cell motility|regulation of cellular process|cilium|multicellular organismal reproductive process|cell periphery|cell projection|developmental process involved in reproduction|single organism reproductive proc…	-	-	-	-	2:121392631-121413792	4041	4782	2193	1878	54.7945	53.1095	24.3643	24.5406	53.952	24.4525	-1.1417	2.50572e-24	DOWN
ENSMUSG00000022440	C1qtnf6	C1q_and_tumor_necrosis_factor_related_protein_6	GO:0009987|GO:0005576|GO:0005488|GO:0032991|GO:0016043|GO:0005615|GO:0043234|GO:0005515|GO:0042802|GO:0005581|GO:0022607|GO:0006461|GO:0051259|GO:0070206|GO:0051291|GO:0070208	cellular process|extracellular region|binding|macromolecular complex|cellular component organization|extracellular space|protein complex|protein binding|identical protein binding|collagen trimer|cellular component assembly|protein complex assembly|protein oligomerization|protein trimerization|protein heterooligomerization|protein heterotrimerization	-	-	-	-	15:78523346-78529625	117	158	729	594	1.61742	1.78899	8.2572	7.91345	1.70321	8.08533	2.24705	2.54511e-24	UP
ENSMUSG00000026994	Galnt3	UDP_N_acetyl_alpha_D_galactosamine_polypeptide_N_acetylgalactosaminyltransferase_3	GO:0005623|GO:0009987|GO:0005576|GO:0005488|GO:0003824|GO:0016020|GO:0008152|GO:0031224|GO:0043227|GO:0031090|GO:0071704|GO:0043229|GO:0016740|GO:0009058|GO:0005622|GO:0043167|GO:0012505|GO:0030246|GO:0005515|GO:1903561|GO:0044237|GO:0070062|GO:0005737|GO:0098588|GO:0005794|GO:0044249|GO:0019538|GO:0005975|GO:0016757|GO:0043169|GO:0006486|GO:0031982|GO:0043231|GO:0016021|GO:0016758|GO:0009100|GO:…	cell|cellular process|extracellular region|binding|catalytic activity|membrane|metabolic process|intrinsic component of membrane|membrane-bounded organelle|organelle membrane|organic substance metabolic process|intracellular organelle|transferase activity|biosynthetic process|intracellular|ion binding|endomembrane system|carbohydrate binding|protein binding|extracellular vesicle|cellular metaboli…	K00710	polypeptide N-acetylgalactosaminyltransferase[2.4.1.41]	mmu01100|mmu00512	Metabolic pathways - Mus musculus (mouse)|Mucin type O-Glycan biosynthesis - Mus musculus (mouse)	2:66082766-66124994	4771	5385	2204	2200	55.7506	51.5396	21.1018	24.7745	53.6451	22.9381	-1.2257	2.76512e-24	DOWN
ENSMUSG00000074764	Sel1l2	sel_1_suppressor_of_lin_12_like_2_C._elegans_	GO:0016020|GO:0031224|GO:0016021	membrane|intrinsic component of membrane|integral component of membrane	K14026	SEL1 protein[-]	mmu04141	Protein processing in endoplasmic reticulum - Mus musculus (mouse)	2:140229855-140389706	1651	1797	817	645	32.5556	29.023	13.1998	12.2569	30.7893	12.7284	-1.27438	3.02331e-24	DOWN
ENSMUSG00000034573	Ptpn13	protein_tyrosine_phosphatase_non_receptor_type_13	GO:0050896|GO:0005623|GO:0009987|GO:0005576|GO:0023052|GO:0005488|GO:0003824|GO:0016020|GO:0008152|GO:0043227|GO:0016787|GO:0005886|GO:0023051|GO:0071704|GO:0043229|GO:0044297|GO:0050794|GO:0005622|GO:0031252|GO:0071944|GO:0016043|GO:0042995|GO:0051716|GO:0005515|GO:1903561|GO:0044237|GO:0070062|GO:0016788|GO:0006793|GO:0005737|GO:0007154|GO:0019538|GO:0043548|GO:0009966|GO:0010646|GO:0007165|GO:…	response to stimulus|cell|cellular process|extracellular region|signaling|binding|catalytic activity|membrane|metabolic process|membrane-bounded organelle|hydrolase activity|plasma membrane|regulation of signaling|organic substance metabolic process|intracellular organelle|cell body|regulation of cellular process|intracellular|cell leading edge|cell periphery|cellular component organization|cell …	K02374	tyrosine-protein phosphatase non-receptor type 13[-]	mmu04210	Apoptosis - Mus musculus (mouse)	5:103425192-103598303	671	840	2705	2267	2.87244	2.94525	9.48776	9.35239	2.90885	9.42007	1.69529	3.10034e-24	UP
ENSMUSG00000022375	Lrrc6	leucine_rich_repeat_containing_6_testis_	GO:0022414|GO:0005623|GO:0009987|GO:0005488|GO:0000003|GO:0032502|GO:0040011|GO:0048646|GO:0009653|GO:0048870|GO:0005929|GO:0005622|GO:0016043|GO:0042995|GO:0003006|GO:0044702|GO:0048856|GO:0005515|GO:0007548|GO:0005737|GO:0008406|GO:0048869|GO:0006928|GO:0030317|GO:0045137|GO:0048608|GO:0006996|GO:0007389|GO:0007275|GO:0030030|GO:0048513|GO:0022607|GO:0007017|GO:0035082|GO:0070286|GO:0042384|GO:…	reproductive process|cell|cellular process|binding|reproduction|developmental process|locomotion|anatomical structure formation involved in morphogenesis|anatomical structure morphogenesis|cell motility|cilium|intracellular|cellular component organization|cell projection|developmental process involved in reproduction|single organism reproductive process|anatomical structure development|protein bi…	-	-	-	-	15:66379858-66500910	2342	2934	1303	988	68.4963	70.2838	31.2243	27.8471	69.39	29.5357	-1.23227	3.29352e-24	DOWN
ENSMUSG00000002603	Tgfb1	transforming_growth_factor_beta_1	GO:0022414|GO:0050896|GO:0005623|GO:0009987|GO:0005576|GO:0023052|GO:0005488|GO:0000003|GO:0031012|GO:0002376|GO:0007610|GO:0032502|GO:0008152|GO:0040007|GO:0040011|GO:0051707|GO:0044089|GO:0009607|GO:0043227|GO:0006955|GO:1903828|GO:0045058|GO:0007155|GO:0019222|GO:0023051|GO:0009653|GO:0005578|GO:0050795|GO:0001776|GO:0071704|GO:0002684|GO:0048523|GO:0043229|GO:0044297|GO:0051050|GO:0048870|GO:…	reproductive process|response to stimulus|cell|cellular process|extracellular region|signaling|binding|reproduction|extracellular matrix|immune system process|behavior|developmental process|metabolic process|growth|locomotion|response to other organism|positive regulation of cellular component biogenesis|response to biotic stimulus|membrane-bounded organelle|immune response|negative regulation of…	K13375	transforming growth factor beta-1[-]	mmu05200|mmu05166|mmu04144|mmu04060|mmu04010|mmu05205|mmu05152|mmu04932|mmu04390|mmu05161|mmu04068|mmu04380|mmu04110|mmu05145|mmu05146|mmu05142|mmu04933|mmu05414|mmu04350|mmu05410|mmu05323|mmu05220|mmu05211|mmu05212|mmu05210|mmu05140|mmu05321|mmu05144|mmu04672	Pathways in cancer - Mus musculus (mouse)|HTLV-I infection - Mus musculus (mouse)|Endocytosis - Mus musculus (mouse)|Cytokine-cytokine receptor interaction - Mus musculus (mouse)|MAPK signaling pathway - Mus musculus (mouse)|Proteoglycans in cancer - Mus musculus (mouse)|Tuberculosis - Mus musculus (mouse)|Non-alcoholic fatty liver disease (NAFLD) - Mus musculus (mouse)|Hippo signaling pathway - …	7:25687002-25705077	183	247	992	832	1.95375	2.15988	8.67755	8.56019	2.05682	8.61887	2.06709	3.5099e-24	UP
ENSMUSG00000030894	Tpp1	tripeptidyl_peptidase_I	GO:0005623|GO:0009987|GO:0005576|GO:0005488|GO:0003824|GO:0032502|GO:0008152|GO:0043227|GO:0016787|GO:0071704|GO:0043229|GO:0006807|GO:0005622|GO:0043167|GO:0016043|GO:0048856|GO:0005515|GO:1903561|GO:0044237|GO:0009056|GO:0070062|GO:0009888|GO:0005737|GO:0048871|GO:0008233|GO:0042592|GO:0019538|GO:0043169|GO:0048869|GO:0050877|GO:0031982|GO:0048771|GO:0017171|GO:0043231|GO:0006996|GO:0007275|GO:…	cell|cellular process|extracellular region|binding|catalytic activity|developmental process|metabolic process|membrane-bounded organelle|hydrolase activity|organic substance metabolic process|intracellular organelle|nitrogen compound metabolic process|intracellular|ion binding|cellular component organization|anatomical structure development|protein binding|extracellular vesicle|cellular metabolic…	K01279	tripeptidyl-peptidase I[3.4.14.9]	mmu04142	Lysosome - Mus musculus (mouse)	7:105744847-105752207	249	269	1095	1003	4.34364	3.84345	15.6508	16.8616	4.09355	16.2562	1.98957	3.5126e-24	UP
ENSMUSG00000021997	Lrrc63	leucine_rich_repeat_containing_63	GO:0005488|GO:0005515	binding|protein binding	-	-	-	-	14:75084303-75130881	3940	4762	2197	1796	95.4093	94.4493	43.5905	41.9124	94.9293	42.7515	-1.15088	3.79306e-24	DOWN
ENSMUSG00000037432	Fer1l5	fer_1_like_5_C._elegans_	GO:0005623|GO:0009987|GO:0005488|GO:0016020|GO:0032502|GO:0031224|GO:0048646|GO:0005886|GO:0009653|GO:0071944|GO:0048856|GO:0005515|GO:0048869|GO:0061061|GO:0006949|GO:0016021|GO:0000768|GO:0030154|GO:0042692|GO:0051146|GO:0007520|GO:0014902	cell|cellular process|binding|membrane|developmental process|intrinsic component of membrane|anatomical structure formation involved in morphogenesis|plasma membrane|anatomical structure morphogenesis|cell periphery|anatomical structure development|protein binding|cellular developmental process|muscle structure development|syncytium formation|integral component of membrane|syncytium formation by …	-	-	-	-	1:36372291-36422110	3315	3611	1684	1185	27.5913	24.6168	11.4841	9.50493	26.104	10.4945	-1.31463	3.80724e-24	DOWN
ENSMUSG00000002227	Mov10	Moloney_leukemia_virus_10	GO:0005623|GO:0009987|GO:0005576|GO:0005488|GO:0003824|GO:0032991|GO:0008152|GO:0016787|GO:0019222|GO:0071704|GO:0048523|GO:0043229|GO:0050794|GO:0006807|GO:0009058|GO:0005622|GO:0043167|GO:0097367|GO:0009892|GO:0005615|GO:0005515|GO:0044237|GO:0036094|GO:0097159|GO:0046483|GO:0005737|GO:1901360|GO:0031324|GO:0009890|GO:0044249|GO:0019538|GO:0001882|GO:0016817|GO:0003676|GO:0000166|GO:0030529|GO:…	cell|cellular process|extracellular region|binding|catalytic activity|macromolecular complex|metabolic process|hydrolase activity|regulation of metabolic process|organic substance metabolic process|negative regulation of cellular process|intracellular organelle|regulation of cellular process|nitrogen compound metabolic process|biosynthetic process|intracellular|ion binding|carbohydrate derivative…	-	-	-	-	3:104794836-104818563	614	598	2335	2154	4.69203	3.74291	14.62	15.8628	4.21747	15.2414	1.85355	4.03406e-24	UP
ENSMUSG00000037143	Cfap61	cilia_and_flagella_associated_protein_61	GO:0016020|GO:0031224|GO:0016021	membrane|intrinsic component of membrane|integral component of membrane	-	-	-	-	2:145934784-146215039	1718	2121	910	791	7.46139	7.54487	3.23821	3.31066	7.50313	3.27444	-1.19624	4.67724e-24	DOWN
ENSMUSG00000074812	Spdye4c	speedy_RINGO_cell_cycle_regulator_family_member_E4C	GO:0009987|GO:0005488|GO:0008152|GO:0019222|GO:0071704|GO:0050794|GO:0005515|GO:0044237|GO:0006793|GO:0050790|GO:0019538|GO:0019899|GO:0031323|GO:0019900|GO:0043412|GO:0051246|GO:0044267|GO:0006796|GO:0036211|GO:0032268|GO:0051174|GO:0016310|GO:0043549|GO:0006464|GO:0019901|GO:0001932|GO:0042325|GO:0006468|GO:0045859	cellular process|binding|metabolic process|regulation of metabolic process|organic substance metabolic process|regulation of cellular process|protein binding|cellular metabolic process|phosphorus metabolic process|regulation of catalytic activity|protein metabolic process|enzyme binding|regulation of cellular metabolic process|kinase binding|macromolecule modification|regulation of protein metabo…	K08694	speedy[-]	mmu04114|mmu04914	Oocyte meiosis - Mus musculus (mouse)|Progesterone-mediated oocyte maturation - Mus musculus (mouse)	2:128591209-128598464	637	739	258	220	22.1987	21.0934	7.36675	7.38844	21.6461	7.37759	-1.55288	4.81124e-24	DOWN
ENSMUSG00000075249	Fsip2	fibrous_sheath_interacting_protein_2	GO:0005623|GO:0005488|GO:0043227|GO:0043229|GO:0005929|GO:0005622|GO:0042995|GO:0005515|GO:0005737|GO:0031514|GO:0043231|GO:0005739	cell|binding|membrane-bounded organelle|intracellular organelle|cilium|intracellular|cell projection|protein binding|cytoplasm|motile cilium|intracellular membrane-bounded organelle|mitochondrion	-	-	-	-	2:82943634-83008937	12256	12587	5768	5207	30.678	25.8057	11.8296	12.5605	28.2419	12.1951	-1.21153	5.24953e-24	DOWN
ENSMUSG00000037820	Tgm2	transglutaminase_2_C_polypeptide	GO:0050896|GO:0030054|GO:0005623|GO:0009987|GO:0005576|GO:0023052|GO:0005488|GO:0031012|GO:0003824|GO:0016020|GO:0032502|GO:0008152|GO:0031224|GO:0048646|GO:0043227|GO:0007155|GO:0005886|GO:0009653|GO:0005578|GO:0071704|GO:0043229|GO:0016740|GO:0050794|GO:0005622|GO:0043167|GO:0097367|GO:0071944|GO:0012505|GO:0051716|GO:0030055|GO:0048856|GO:0005515|GO:1903561|GO:0044237|GO:0036094|GO:0097159|GO:…	response to stimulus|cell junction|cell|cellular process|extracellular region|signaling|binding|extracellular matrix|catalytic activity|membrane|developmental process|metabolic process|intrinsic component of membrane|anatomical structure formation involved in morphogenesis|membrane-bounded organelle|cell adhesion|plasma membrane|anatomical structure morphogenesis|proteinaceous extracellular matri…	K05625	transglutaminase 2[2.3.2.13]	mmu05016	Huntington,s disease - Mus musculus (mouse)	2:158116402-158146436	292	360	1429	1088	3.46863	3.50262	13.9084	12.4551	3.48563	13.1817	1.91905	5.54051e-24	UP
ENSMUSG00000006494	Pdk1	pyruvate_dehydrogenase_kinase_isoenzyme_1	GO:0050896|GO:0005623|GO:0009987|GO:0023052|GO:0005488|GO:0003824|GO:0032991|GO:0016020|GO:0008152|GO:0043227|GO:0019222|GO:0005886|GO:0071704|GO:0043229|GO:0016740|GO:0050794|GO:0009058|GO:0005622|GO:0043167|GO:0097367|GO:0071944|GO:0016043|GO:0006950|GO:0051716|GO:0043234|GO:0006914|GO:0005515|GO:0044237|GO:0036094|GO:0008283|GO:0009056|GO:0097159|GO:0006793|GO:0006979|GO:0033554|GO:0005737|GO:…	response to stimulus|cell|cellular process|signaling|binding|catalytic activity|macromolecular complex|membrane|metabolic process|membrane-bounded organelle|regulation of metabolic process|plasma membrane|organic substance metabolic process|intracellular organelle|transferase activity|regulation of cellular process|biosynthetic process|intracellular|ion binding|carbohydrate derivative binding|cel…	K12077	pyruvate dehydrogenase kinase isoform 1[2.7.11.2]	mmu04360|mmu04066|mmu05230	Axon guidance - Mus musculus (mouse)|HIF-1 signaling pathway - Mus musculus (mouse)|Central carbon metabolism in cancer - Mus musculus (mouse)	2:71873224-71903858	285	359	1318	1098	1.53766	1.58644	5.82637	5.70899	1.56205	5.76768	1.88455	5.66605e-24	UP
ENSMUSG00000020799	Tekt1	tektin_1	GO:0005623|GO:0005488|GO:0043227|GO:0043229|GO:0005622|GO:0005515|GO:0005874|GO:0043231|GO:0005634|GO:0005856|GO:0015630	cell|binding|membrane-bounded organelle|intracellular organelle|intracellular|protein binding|microtubule|intracellular membrane-bounded organelle|nucleus|cytoskeleton|microtubule cytoskeleton	-	-	-	-	11:72344722-72362442	6633	7846	3657	2521	216.775	210.021	97.9246	79.3988	213.398	88.6617	-1.26716	5.6719e-24	DOWN
ENSMUSG00000034926	Dhcr24	24_dehydrocholesterol_reductase	GO:0022414|GO:0050896|GO:0005623|GO:0009987|GO:0023052|GO:0005488|GO:0000003|GO:0003824|GO:0016020|GO:0032502|GO:0008152|GO:0031224|GO:0043227|GO:0005789|GO:0031090|GO:0019222|GO:0071704|GO:0048523|GO:0043229|GO:0050794|GO:0009058|GO:0005622|GO:0043167|GO:0012505|GO:0016043|GO:0003006|GO:0009892|GO:0006950|GO:0003823|GO:0016491|GO:0044702|GO:0051716|GO:0033218|GO:0048037|GO:0048856|GO:0005515|GO:…	reproductive process|response to stimulus|cell|cellular process|signaling|binding|reproduction|catalytic activity|membrane|developmental process|metabolic process|intrinsic component of membrane|membrane-bounded organelle|endoplasmic reticulum membrane|organelle membrane|regulation of metabolic process|organic substance metabolic process|negative regulation of cellular process|intracellular organ…	K09828	Delta24-sterol reductase [EC:<a href=/dbget-bin/www_bget?ec:1.3.1.72>1.3.1.72</a> 1.3.1.-][-]	mmu01100|mmu00100	Metabolic pathways - Mus musculus (mouse)|Steroid biosynthesis - Mus musculus (mouse)	4:106561038-106589113	959	1343	4790	3492	14.5113	16.6448	59.387	50.9219	15.5781	55.1545	1.82396	5.96689e-24	UP
ENSMUSG00000056124	B4galt6	UDP_Gal_betaGlcNAc_beta_1_4_galactosyltransferase_polypeptide_6	GO:0005623|GO:0009987|GO:0005488|GO:0003824|GO:0016020|GO:0008152|GO:0031224|GO:0043227|GO:0031090|GO:0071704|GO:0043229|GO:0016740|GO:0006807|GO:0009058|GO:0005622|GO:0043167|GO:0012505|GO:0044237|GO:0005737|GO:0098588|GO:0005794|GO:0044249|GO:0019538|GO:0005975|GO:0016757|GO:0043169|GO:0006486|GO:0043231|GO:0006629|GO:0044255|GO:0016021|GO:0016758|GO:0009100|GO:0043412|GO:0044267|GO:0070085|GO:…	cell|cellular process|binding|catalytic activity|membrane|metabolic process|intrinsic component of membrane|membrane-bounded organelle|organelle membrane|organic substance metabolic process|intracellular organelle|transferase activity|nitrogen compound metabolic process|biosynthetic process|intracellular|ion binding|endomembrane system|cellular metabolic process|cytoplasm|bounding membrane of org…	K07553	beta-1,4-galactosyltransferase 6[2.4.1.274]	mmu01100|mmu00600	Metabolic pathways - Mus musculus (mouse)|Sphingolipid metabolism - Mus musculus (mouse)	18:20684599-20746404	91	96	525	477	0.95498	0.825162	4.51417	4.82405	0.890071	4.66911	2.39116	6.09503e-24	UP
ENSMUSG00000039953	Clstn1	calsyntenin_1	GO:0030054|GO:0005623|GO:0009987|GO:0005576|GO:0023052|GO:0045202|GO:0005488|GO:0016020|GO:0032502|GO:0040007|GO:0044089|GO:0031224|GO:0043227|GO:0005789|GO:0031090|GO:0007155|GO:0005886|GO:0023051|GO:0043229|GO:0097060|GO:0050794|GO:0005622|GO:0043167|GO:0009986|GO:0071944|GO:0012505|GO:0016043|GO:0042995|GO:0033218|GO:0016049|GO:0048856|GO:0060076|GO:0005515|GO:1903561|GO:0040008|GO:0050793|GO:…	cell junction|cell|cellular process|extracellular region|signaling|synapse|binding|membrane|developmental process|growth|positive regulation of cellular component biogenesis|intrinsic component of membrane|membrane-bounded organelle|endoplasmic reticulum membrane|organelle membrane|cell adhesion|plasma membrane|regulation of signaling|intracellular organelle|synaptic membrane|regulation of cellul…	-	-	-	-	4:149586468-149648899	714	964	2959	2835	7.47873	8.2703	25.3946	28.617	7.87452	27.0058	1.77801	6.12689e-24	UP
ENSMUSG00000024665	Fads2	fatty_acid_desaturase_2	GO:0005623|GO:0009987|GO:0003824|GO:0016020|GO:0008152|GO:0031224|GO:0043227|GO:0005789|GO:0031090|GO:0071704|GO:0043229|GO:0009058|GO:0005622|GO:0012505|GO:0016491|GO:0044237|GO:0042175|GO:0016705|GO:0005783|GO:0005737|GO:0098588|GO:0044249|GO:0055114|GO:0006082|GO:0043231|GO:0006629|GO:0044255|GO:0016021|GO:0016717|GO:0006631|GO:0008610|GO:0019752|GO:0006633|GO:0004768|GO:0032787|GO:0006636	cell|cellular process|catalytic activity|membrane|metabolic process|intrinsic component of membrane|membrane-bounded organelle|endoplasmic reticulum membrane|organelle membrane|organic substance metabolic process|intracellular organelle|biosynthetic process|intracellular|endomembrane system|oxidoreductase activity|cellular metabolic process|nuclear outer membrane-endoplasmic reticulum membrane ne…	K10226	fatty acid desaturase 2 (delta-6 desaturase) [EC:1.14.19.-][-]	mmu03320|mmu01212|mmu01040|mmu00592	PPAR signaling pathway - Mus musculus (mouse)|Fatty acid metabolism - Mus musculus (mouse)|Biosynthesis of unsaturated fatty acids - Mus musculus (mouse)|alpha-Linolenic acid metabolism - Mus musculus (mouse)	19:10064164-10101503	2922	3850	13173	9642	118.102	127.454	436.243	375.565	122.778	405.904	1.72509	6.4136e-24	UP
ENSMUSG00000037001	Zfp39	zinc_finger_protein_39	GO:0022414|GO:0001071|GO:0005623|GO:0009987|GO:0005488|GO:0000003|GO:0032502|GO:0008152|GO:0003700|GO:0043227|GO:0019222|GO:0071704|GO:0043229|GO:0050794|GO:0006807|GO:0009058|GO:0005622|GO:0043167|GO:0048609|GO:0044702|GO:0048856|GO:0044237|GO:0019953|GO:0097159|GO:0046483|GO:1901360|GO:0044249|GO:0043169|GO:0048869|GO:0003676|GO:0006725|GO:0006139|GO:0051171|GO:0007276|GO:0043231|GO:0031323|GO:…	reproductive process|nucleic acid binding transcription factor activity|cell|cellular process|binding|reproduction|developmental process|metabolic process|transcription factor activity, sequence-specific DNA binding|membrane-bounded organelle|regulation of metabolic process|organic substance metabolic process|intracellular organelle|regulation of cellular process|nitrogen compound metabolic proce…	-	-	-	-	11:58888153-58904225	5218	6257	2801	2569	81.7584	80.2988	35.9591	38.7913	81.0286	37.3752	-1.11635	6.45016e-24	DOWN
ENSMUSG00000037437	Adam32	a_disintegrin_and_metallopeptidase_domain_32	GO:0005488|GO:0003824|GO:0016020|GO:0008152|GO:0031224|GO:0016787|GO:0071704|GO:0043167|GO:0005515|GO:0008233|GO:0019538|GO:0043169|GO:0016021|GO:0046872|GO:0006508|GO:0008237|GO:0046914|GO:0004175|GO:0004222|GO:0008270	binding|catalytic activity|membrane|metabolic process|intrinsic component of membrane|hydrolase activity|organic substance metabolic process|ion binding|protein binding|peptidase activity|protein metabolic process|cation binding|integral component of membrane|metal ion binding|proteolysis|metallopeptidase activity|transition metal ion binding|endopeptidase activity|metalloendopeptidase activity|z…	-	-	-	-	8:24836140-24948804	9732	12628	5653	4670	138.172	146.847	65.7603	63.8963	142.51	64.8283	-1.13636	6.45544e-24	DOWN
ENSMUSG00000022518	4930562C15Rik	RIKEN_cDNA_4930562C15_gene	-	-	-	-	-	-	16:4835416-4867691	2265	2360	1107	850	19.7727	16.8743	7.91796	7.15087	18.3235	7.53441	-1.28213	6.62544e-24	DOWN
ENSMUSG00000074785	Plxnc1	plexin_C1	GO:0050896|GO:0005623|GO:0009987|GO:0023052|GO:0005488|GO:0004871|GO:0032991|GO:0016020|GO:0007610|GO:0032502|GO:0040007|GO:0040011|GO:0031224|GO:0005886|GO:0009653|GO:0050795|GO:0048870|GO:0009605|GO:0050794|GO:0038023|GO:0071944|GO:0016043|GO:0051716|GO:0004872|GO:0016049|GO:0043234|GO:0048856|GO:0005515|GO:0048589|GO:0040012|GO:0040008|GO:0050793|GO:0045595|GO:0048638|GO:0007154|GO:0005887|GO:…	response to stimulus|cell|cellular process|signaling|binding|signal transducer activity|macromolecular complex|membrane|behavior|developmental process|growth|locomotion|intrinsic component of membrane|plasma membrane|anatomical structure morphogenesis|regulation of behavior|cell motility|response to external stimulus|regulation of cellular process|signaling receptor activity|cell periphery|cellul…	K06572	plexin C[-]	mmu04360	Axon guidance - Mus musculus (mouse)	10:94790866-94944578	483	568	1884	1732	3.55846	3.4275	11.3727	12.2972	3.49298	11.8349	1.76052	6.65283e-24	UP
ENSMUSG00000074224	4932431P20Rik	RIKEN_cDNA_4932431P20_gene	GO:0005623|GO:0005488|GO:0005622|GO:0005515|GO:0005737	cell|binding|intracellular|protein binding|cytoplasm	-	-	-	-	7:29519205-29538057	4140	5029	1896	1956	22.9605	22.8442	8.61561	10.4542	22.9023	9.53491	-1.2642	6.87391e-24	DOWN
ENSMUSG00000037101	Ttc29	tetratricopeptide_repeat_domain_29	GO:0005488|GO:0005515	binding|protein binding	-	-	-	-	8:78213297-78394326	4158	5546	2386	2031	49.7219	54.3198	23.3777	23.4054	52.0208	23.3915	-1.1531	9.01175e-24	DOWN
ENSMUSG00000026170	Cyp27a1	cytochrome_P450_family_27_subfamily_a_polypeptide_1	GO:0005623|GO:0005488|GO:0003824|GO:0016020|GO:0008152|GO:0043227|GO:0031090|GO:0043229|GO:0005622|GO:0043167|GO:0016491|GO:0097159|GO:0016705|GO:0005737|GO:0019866|GO:0043169|GO:0055114|GO:0031966|GO:0004497|GO:0046906|GO:0043231|GO:0020037|GO:0046872|GO:0005739|GO:0005740|GO:0016709|GO:0005743|GO:0046914|GO:0047749|GO:0005506	cell|binding|catalytic activity|membrane|metabolic process|membrane-bounded organelle|organelle membrane|intracellular organelle|intracellular|ion binding|oxidoreductase activity|organic cyclic compound binding|oxidoreductase activity, acting on paired donors, with incorporation or reduction of molecular oxygen|cytoplasm|organelle inner membrane|cation binding|oxidation-reduction process|mitochon…	K00488	cholestanetriol 26-monooxygenase[1.14.13.15]	mmu01100|mmu03320|mmu00120	Metabolic pathways - Mus musculus (mouse)|PPAR signaling pathway - Mus musculus (mouse)|Primary bile acid biosynthesis - Mus musculus (mouse)	1:74713574-74737892	166	176	853	684	3.2554	2.82699	13.7061	12.9269	3.0412	13.3165	2.1305	9.01982e-24	UP
ENSMUSG00000079003	Samd1	sterile_alpha_motif_domain_containing_1	GO:0005623|GO:0005576|GO:0005488|GO:0005622|GO:0005515|GO:0005737	cell|extracellular region|binding|intracellular|protein binding|cytoplasm	-	-	-	-	8:83997672-84000386	177	203	850	772	5.2092	4.89337	20.4967	21.8956	5.05128	21.1962	2.06908	9.27523e-24	UP
ENSMUSG00000031786	Drc7	dynein_regulatory_complex_subunit_7	GO:0022414|GO:0005623|GO:0009987|GO:0005488|GO:0000003|GO:0032502|GO:0043229|GO:0005929|GO:0005622|GO:0048609|GO:0042995|GO:0044702|GO:0005515|GO:0019953|GO:0005737|GO:0031514|GO:0048869|GO:0007276|GO:0030154|GO:0048232|GO:0005856|GO:0007283	reproductive process|cell|cellular process|binding|reproduction|developmental process|intracellular organelle|cilium|intracellular|multicellular organismal reproductive process|cell projection|single organism reproductive process|protein binding|sexual reproduction|cytoplasm|motile cilium|cellular developmental process|gamete generation|cell differentiation|male gamete generation|cytoskeleton|spe…	-	-	-	-	8:95055103-95078141	2405	2847	1238	1126	51.7606	50.1865	21.831	23.3542	50.9736	22.5926	-1.1739	9.38698e-24	DOWN
ENSMUSG00000089715	Cbx6	chromobox_6	GO:0005623|GO:0009987|GO:0005488|GO:0032991|GO:0008152|GO:0043227|GO:0019222|GO:0071704|GO:0048523|GO:0043229|GO:0050794|GO:0000785|GO:0006807|GO:0009058|GO:0005622|GO:0016043|GO:0009892|GO:0043234|GO:0005515|GO:0044237|GO:0097159|GO:0046483|GO:1901360|GO:0031324|GO:0009890|GO:0044249|GO:0003676|GO:0006725|GO:0006139|GO:0000792|GO:0051171|GO:0043231|GO:0006996|GO:0031323|GO:0031519|GO:0005634|GO:…	cell|cellular process|binding|macromolecular complex|metabolic process|membrane-bounded organelle|regulation of metabolic process|organic substance metabolic process|negative regulation of cellular process|intracellular organelle|regulation of cellular process|chromatin|nitrogen compound metabolic process|biosynthetic process|intracellular|cellular component organization|negative regulation of me…	-	-	-	-	15:79823896-79834688	229	345	1300	1079	1.26143	1.55654	5.86729	5.72783	1.40898	5.79756	2.04079	9.38698e-24	UP
ENSMUSG00000026872	Zeb2	zinc_finger_E_box_binding_homeobox_2	GO:0050896|GO:0005623|GO:0009987|GO:0023052|GO:0005488|GO:0032502|GO:0008152|GO:0040011|GO:0048646|GO:0043227|GO:0019222|GO:0023051|GO:0009653|GO:0071704|GO:0048523|GO:0043229|GO:0048870|GO:0009893|GO:0050794|GO:0006807|GO:0009058|GO:0005622|GO:0043167|GO:0016043|GO:0009892|GO:0006950|GO:0051716|GO:0043473|GO:0048856|GO:0005515|GO:0044237|GO:0050793|GO:0008283|GO:0097159|GO:0045595|GO:0006582|GO:…	response to stimulus|cell|cellular process|signaling|binding|developmental process|metabolic process|locomotion|anatomical structure formation involved in morphogenesis|membrane-bounded organelle|regulation of metabolic process|regulation of signaling|anatomical structure morphogenesis|organic substance metabolic process|negative regulation of cellular process|intracellular organelle|cell motilit…	K09299	zinc finger homeobox protein 1/2[-]	mmu05206	MicroRNAs in cancer - Mus musculus (mouse)	2:44983632-45117395	312	444	1662	1275	0.557377	0.649669	2.43272	2.19506	0.603523	2.31389	1.93884	9.48839e-24	UP
ENSMUSG00000064210	Ano6	anoctamin_6	GO:0050896|GO:0005215|GO:0005623|GO:0009987|GO:0005576|GO:0023052|GO:0005488|GO:0002376|GO:0032991|GO:0016020|GO:0007610|GO:0032502|GO:0040011|GO:0031224|GO:0043227|GO:0005886|GO:0050795|GO:0002684|GO:0051050|GO:0050900|GO:0048870|GO:0009605|GO:0050794|GO:0005622|GO:0009986|GO:0071944|GO:0016043|GO:0006950|GO:0051716|GO:0043234|GO:0040017|GO:0048856|GO:0005515|GO:1903561|GO:0048520|GO:0040012|GO:…	response to stimulus|transporter activity|cell|cellular process|extracellular region|signaling|binding|immune system process|macromolecular complex|membrane|behavior|developmental process|locomotion|intrinsic component of membrane|membrane-bounded organelle|plasma membrane|regulation of behavior|positive regulation of immune system process|positive regulation of transport|leukocyte migration|cell…	-	-	-	-	15:95790843-95975464	372	494	1637	1434	4.02014	4.3726	14.4949	14.9345	4.19637	14.7147	1.81004	9.64683e-24	UP
ENSMUSG00000068860	Gm128	predicted_gene_128	GO:0005623|GO:0005576|GO:0043227|GO:0043229|GO:0005622|GO:0005737|GO:0043231|GO:0005634|GO:0005654|GO:0031981	cell|extracellular region|membrane-bounded organelle|intracellular organelle|intracellular|cytoplasm|intracellular membrane-bounded organelle|nucleus|nucleoplasm|nuclear lumen	-	-	-	-	3:95236920-95241598	6457	7801	3344	3188	121.169	119.902	51.4157	57.653	120.536	54.5344	-1.14422	9.72473e-24	DOWN
ENSMUSG00000027939	Nup210l	nucleoporin_210_like	GO:0022414|GO:0009987|GO:0000003|GO:0016020|GO:0032502|GO:0031224|GO:0048609|GO:0003006|GO:0044702|GO:0048856|GO:0019953|GO:0007548|GO:0009888|GO:0008406|GO:0048869|GO:0060009|GO:0048515|GO:0048468|GO:0007276|GO:0045137|GO:0048608|GO:0007281|GO:0060008|GO:0007275|GO:0048513|GO:0016021|GO:0007286|GO:0008584|GO:0030154|GO:0046546|GO:0060429|GO:0048232|GO:0002064|GO:0046661|GO:0061458|GO:0030855|GO:…	reproductive process|cellular process|reproduction|membrane|developmental process|intrinsic component of membrane|multicellular organismal reproductive process|developmental process involved in reproduction|single organism reproductive process|anatomical structure development|sexual reproduction|sex differentiation|tissue development|gonad development|cellular developmental process|Sertoli cell d…	K14314	nuclear pore complex protein Nup210[-]	mmu03013	RNA transport - Mus musculus (mouse)	3:90104132-90212048	4276	5138	2337	2089	39.3752	38.752	17.6324	18.5381	39.0636	18.0853	-1.11101	1.06943e-23	DOWN
ENSMUSG00000058925	1700011I03Rik	RIKEN_cDNA_1700011I03_gene	-	-	-	-	-	-	18:57533780-57731065	1484	1793	794	622	48.3435	47.8409	21.193	19.527	48.0922	20.36	-1.24006	1.14866e-23	DOWN
ENSMUSG00000045330	4933402E13Rik	RIKEN_cDNA_4933402E13_gene	-	-	-	-	-	-	X:62283499-62292078	451	646	2090	1819	13.5747	15.9258	51.5427	52.7628	14.7502	52.1527	1.82201	1.14866e-23	UP
ENSMUSG00000030934	Oat	ornithine_aminotransferase	GO:0005623|GO:0009987|GO:0005488|GO:0003824|GO:0008152|GO:0043227|GO:0071704|GO:0043229|GO:0016740|GO:0006807|GO:0009058|GO:0005622|GO:0043167|GO:0016043|GO:0048037|GO:0005515|GO:0044237|GO:0009056|GO:0097159|GO:0046483|GO:0005737|GO:1901360|GO:0044249|GO:0042802|GO:0030170|GO:0006082|GO:0006520|GO:0043168|GO:0043231|GO:0022607|GO:0009063|GO:0005759|GO:0006461|GO:0005739|GO:0008652|GO:0008483|GO:…	cell|cellular process|binding|catalytic activity|metabolic process|membrane-bounded organelle|organic substance metabolic process|intracellular organelle|transferase activity|nitrogen compound metabolic process|biosynthetic process|intracellular|ion binding|cellular component organization|cofactor binding|protein binding|cellular metabolic process|catabolic process|organic cyclic compound binding…	K00819	ornithine--oxo-acid transaminase[2.6.1.13]	mmu01100|mmu00330	Metabolic pathways - Mus musculus (mouse)|Arginine and proline metabolism - Mus musculus (mouse)	7:132557475-132576398	425	539	1753	1565	12.0204	12.4863	40.6238	42.6567	12.2534	41.6402	1.7648	1.15314e-23	UP
ENSMUSG00000029311	Hsd17b11	hydroxysteroid_17_beta_dehydrogenase_11	GO:0005623|GO:0009987|GO:0005576|GO:0003824|GO:0008152|GO:0042445|GO:0071704|GO:0043229|GO:0009058|GO:0005622|GO:0016491|GO:0044237|GO:0009056|GO:0005737|GO:1901360|GO:0016229|GO:0055114|GO:0042447|GO:0010817|GO:0016614|GO:0006629|GO:0008209|GO:0005811|GO:0008202|GO:0006710|GO:0016042|GO:0033764|GO:0016616|GO:0008610|GO:0006694|GO:0006706|GO:0004303	cell|cellular process|extracellular region|catalytic activity|metabolic process|hormone metabolic process|organic substance metabolic process|intracellular organelle|biosynthetic process|intracellular|oxidoreductase activity|cellular metabolic process|catabolic process|cytoplasm|organic cyclic compound metabolic process|steroid dehydrogenase activity|oxidation-reduction process|hormone catabolic …	-	-	-	-	5:103989762-104021919	179	226	906	784	2.93916	3.03943	12.1889	12.4059	2.9893	12.2974	2.04048	1.16451e-23	UP
ENSMUSG00000071550	Cfap44	cilia_and_flagella_associated_protein_44	GO:0005488|GO:0005515	binding|protein binding	-	-	-	-	16:44394796-44482428	3099	3523	1566	1433	17.6282	16.4139	7.29869	7.8555	17.0211	7.5771	-1.1676	1.20509e-23	DOWN
ENSMUSG00000072722	Gm6588	predicted_gene_6588	-	-	-	-	-	-	5:112449426-112451738	881	949	382	295	23.2155	20.4825	8.2477	7.49147	21.849	7.86958	-1.47321	1.24108e-23	DOWN
ENSMUSG00000024302	Dtna	dystrobrevin_alpha	GO:0030054|GO:0005623|GO:0045202|GO:0005488|GO:0032991|GO:0016020|GO:0005886|GO:0005622|GO:0043167|GO:0071944|GO:0042995|GO:0043234|GO:0005515|GO:0019898|GO:0031234|GO:0005737|GO:0043169|GO:0098797|GO:0042383|GO:0043005|GO:0019904|GO:0009898|GO:0019897|GO:0046872|GO:0016010|GO:0030165|GO:0030424|GO:0016014|GO:0046914|GO:0008270	cell junction|cell|synapse|binding|macromolecular complex|membrane|plasma membrane|intracellular|ion binding|cell periphery|cell projection|protein complex|protein binding|extrinsic component of membrane|extrinsic component of cytoplasmic side of plasma membrane|cytoplasm|cation binding|plasma membrane protein complex|sarcolemma|neuron projection|protein domain specific binding|cytoplasmic side o…	-	-	-	-	18:23415415-23659714	431	529	1730	1578	3.98812	4.00922	13.1161	14.0715	3.99867	13.5938	1.76535	1.33368e-23	UP
ENSMUSG00000044948	Cfap43	cilia_and_flagella_associated_protein_43	GO:0050896|GO:0005623|GO:0009987|GO:0023052|GO:0005488|GO:0016020|GO:0008152|GO:0019222|GO:0005886|GO:0023051|GO:0071704|GO:0048523|GO:0050794|GO:0071944|GO:0030234|GO:0009892|GO:0051716|GO:0005515|GO:0044237|GO:0023057|GO:0006793|GO:0043086|GO:0050790|GO:0031324|GO:0007154|GO:0019538|GO:0008219|GO:0019207|GO:0009966|GO:0010646|GO:0009968|GO:0007165|GO:0051726|GO:0010941|GO:0007049|GO:0004857|GO:…	response to stimulus|cell|cellular process|signaling|binding|membrane|metabolic process|regulation of metabolic process|plasma membrane|regulation of signaling|organic substance metabolic process|negative regulation of cellular process|regulation of cellular process|cell periphery|enzyme regulator activity|negative regulation of metabolic process|cellular response to stimulus|protein binding|cell…	-	-	-	-	19:47737561-47919299	9713	11568	5463	4696	52.9576	51.6592	24.4047	24.6743	52.3084	24.5395	-1.09194	1.37236e-23	DOWN
ENSMUSG00000028405	Aco1	aconitase_1	GO:0050896|GO:0005623|GO:0009987|GO:0005576|GO:0005488|GO:0003824|GO:0032502|GO:0008152|GO:0043227|GO:0016829|GO:0019222|GO:0071704|GO:0043229|GO:0050794|GO:0006807|GO:0009058|GO:0005622|GO:0043167|GO:0012505|GO:0048856|GO:0005515|GO:1903561|GO:0044237|GO:0097159|GO:0070062|GO:0019725|GO:0009791|GO:0006810|GO:0005783|GO:0006091|GO:0005737|GO:0010035|GO:0005794|GO:0007586|GO:0044249|GO:0042592|GO:…	response to stimulus|cell|cellular process|extracellular region|binding|catalytic activity|developmental process|metabolic process|membrane-bounded organelle|lyase activity|regulation of metabolic process|organic substance metabolic process|intracellular organelle|regulation of cellular process|nitrogen compound metabolic process|biosynthetic process|intracellular|ion binding|endomembrane system|…	K01681	aconitate hydratase[4.2.1.3]	mmu01100|mmu01200|mmu01230|mmu00020|mmu00630|mmu01210	Metabolic pathways - Mus musculus (mouse)|Carbon metabolism - Mus musculus (mouse)|Biosynthesis of amino acids - Mus musculus (mouse)|Citrate cycle (TCA cycle) - Mus musculus (mouse)|Glyoxylate and dicarboxylate metabolism - Mus musculus (mouse)|2-Oxocarboxylic acid metabolism - Mus musculus (mouse)	4:40143081-40198338	262	272	1183	971	3.21503	2.7338	11.8942	11.4827	2.97441	11.6885	1.97441	1.42402e-23	UP
ENSMUSG00000021545	1700067P10Rik	RIKEN_cDNA_1700067P10_gene	-	-	-	-	-	-	17:48089632-48090920	1256	1536	665	493	96.4155	96.5747	41.826	36.4709	96.4951	39.1484	-1.3015	1.48227e-23	DOWN
ENSMUSG00000086761	Cep112os1	centrosomal_protein_112_opposite_strand_1	-	-	-	-	-	-	11:108529097-108533664	630	648	233	169	12.7783	10.7652	3.87219	3.30342	11.7718	3.5878	-1.71416	1.48962e-23	DOWN
ENSMUSG00000023022	Lima1	LIM_domain_and_actin_binding_1	GO:0030054|GO:0005623|GO:0009987|GO:0005488|GO:0016020|GO:0005886|GO:0048523|GO:0043229|GO:0050794|GO:0005622|GO:0043167|GO:0009986|GO:0071944|GO:0016043|GO:0030055|GO:0005515|GO:0005737|GO:0005912|GO:0043169|GO:0005903|GO:0008092|GO:0030029|GO:0032970|GO:0005924|GO:0006996|GO:0032535|GO:0030030|GO:0032403|GO:0022607|GO:0032154|GO:0051128|GO:0033043|GO:0032432|GO:0005925|GO:0030036|GO:0046872|GO:…	cell junction|cell|cellular process|binding|membrane|plasma membrane|negative regulation of cellular process|intracellular organelle|regulation of cellular process|intracellular|ion binding|cell surface|cell periphery|cellular component organization|cell-substrate junction|protein binding|cytoplasm|adherens junction|cation binding|brush border|cytoskeletal protein binding|actin filament-based pro…	-	-	-	-	15:99778470-99875428	347	414	1561	1222	2.62698	2.5671	9.68275	8.91541	2.59704	9.29908	1.84022	1.49447e-23	UP
ENSMUSG00000025510	Cd151	CD151_antigen	GO:0050896|GO:0030054|GO:0005623|GO:0009987|GO:0005576|GO:0023052|GO:0005488|GO:0031012|GO:0002376|GO:0016020|GO:0040011|GO:0031224|GO:0007155|GO:0005886|GO:0005578|GO:0048870|GO:0050794|GO:0071944|GO:0051716|GO:0005604|GO:0030055|GO:0005515|GO:0008283|GO:0070661|GO:0005912|GO:0007154|GO:0050839|GO:0005887|GO:0007165|GO:0005102|GO:0098609|GO:0016477|GO:0046649|GO:0016337|GO:0006928|GO:0001775|GO:…	response to stimulus|cell junction|cell|cellular process|extracellular region|signaling|binding|extracellular matrix|immune system process|membrane|locomotion|intrinsic component of membrane|cell adhesion|plasma membrane|proteinaceous extracellular matrix|cell motility|regulation of cellular process|cell periphery|cellular response to stimulus|basement membrane|cell-substrate junction|protein bin…	-	-	-	-	7:141467362-141471479	683	844	2624	2317	19.6828	19.9216	61.9582	64.3481	19.8022	63.1531	1.67319	1.52956e-23	UP
ENSMUSG00000028657	Ppt1	palmitoyl_protein_thioesterase_1	GO:0005623|GO:0009987|GO:0005576|GO:0023052|GO:0045202|GO:0003824|GO:0016020|GO:0007610|GO:0032502|GO:0008152|GO:0040007|GO:0043227|GO:0016787|GO:0019222|GO:0071704|GO:0048523|GO:0043229|GO:0008021|GO:0044297|GO:0051050|GO:0050794|GO:0007626|GO:0005622|GO:0044708|GO:0051641|GO:0012505|GO:0016043|GO:0042995|GO:0005615|GO:0016049|GO:0045926|GO:0048856|GO:1903561|GO:0044237|GO:0040008|GO:0007269|GO:…	cell|cellular process|extracellular region|signaling|synapse|catalytic activity|membrane|behavior|developmental process|metabolic process|growth|membrane-bounded organelle|hydrolase activity|regulation of metabolic process|organic substance metabolic process|negative regulation of cellular process|intracellular organelle|synaptic vesicle|cell body|positive regulation of transport|regulation of ce…	K01074	palmitoyl-protein thioesterase[3.1.2.22]	mmu01100|mmu04142|mmu01212|mmu00062	Metabolic pathways - Mus musculus (mouse)|Lysosome - Mus musculus (mouse)|Fatty acid metabolism - Mus musculus (mouse)|Fatty acid elongation - Mus musculus (mouse)	4:122836242-122859175	2863	2982	10166	8631	30.4222	25.9532	88.5088	88.3836	28.1877	88.4462	1.64974	1.62496e-23	UP
ENSMUSG00000053846	Lipg	lipase_endothelial	GO:0050896|GO:0005623|GO:0009987|GO:0005576|GO:0005488|GO:0003824|GO:0008152|GO:0043227|GO:0016787|GO:0019222|GO:0071704|GO:0043229|GO:0051050|GO:0009605|GO:0050794|GO:0005622|GO:0043167|GO:0009986|GO:0097367|GO:0012505|GO:0016043|GO:0005615|GO:0005515|GO:0044237|GO:0097006|GO:0008283|GO:0009056|GO:0016788|GO:0006810|GO:0009991|GO:0034369|GO:0005737|GO:0005794|GO:0008201|GO:0005539|GO:0042592|GO:…	response to stimulus|cell|cellular process|extracellular region|binding|catalytic activity|metabolic process|membrane-bounded organelle|hydrolase activity|regulation of metabolic process|organic substance metabolic process|intracellular organelle|positive regulation of transport|response to external stimulus|regulation of cellular process|intracellular|ion binding|cell surface|carbohydrate deriva…	K01046	triacylglycerol lipase[3.1.1.3]	mmu01100|mmu00561	Metabolic pathways - Mus musculus (mouse)|Glycerolipid metabolism - Mus musculus (mouse)	18:74939322-74961263	400	509	1904	1405	6.43787	6.70989	25.1083	21.7922	6.57388	23.4502	1.83479	1.62496e-23	UP
ENSMUSG00000040943	Tet2	tet_methylcytosine_dioxygenase_2	GO:0050896|GO:0005623|GO:0009987|GO:0005488|GO:0003824|GO:0002376|GO:0032502|GO:0008152|GO:0043227|GO:0019222|GO:0009653|GO:0071704|GO:0043229|GO:0009893|GO:0050794|GO:0006807|GO:0009058|GO:0005622|GO:0043167|GO:0016043|GO:0016491|GO:0048856|GO:0005515|GO:0044237|GO:0032259|GO:0002520|GO:0009056|GO:0097159|GO:0051213|GO:0016705|GO:0009791|GO:0046483|GO:1901360|GO:0001822|GO:0044249|GO:0042592|GO:…	response to stimulus|cell|cellular process|binding|catalytic activity|immune system process|developmental process|metabolic process|membrane-bounded organelle|regulation of metabolic process|anatomical structure morphogenesis|organic substance metabolic process|intracellular organelle|positive regulation of metabolic process|regulation of cellular process|nitrogen compound metabolic process|biosy…	-	-	-	-	3:133463679-133545139	142	197	801	690	0.28875	0.328107	1.33455	1.35215	0.308428	1.34335	2.12283	1.62496e-23	UP
ENSMUSG00000045817	Zfp36l2	zinc_finger_protein_36_C3H_type_like_2	GO:0005623|GO:0009987|GO:0005488|GO:0002376|GO:0032502|GO:0008152|GO:0043227|GO:0007155|GO:0019222|GO:0071704|GO:0048523|GO:0043229|GO:0009893|GO:0050794|GO:0006807|GO:0005622|GO:0043167|GO:0098727|GO:0048856|GO:0044237|GO:0050793|GO:0002520|GO:0009056|GO:0097159|GO:0045595|GO:0046483|GO:0005737|GO:1901360|GO:0019827|GO:0043169|GO:0043487|GO:0051301|GO:0048869|GO:0045596|GO:0003676|GO:0098609|GO:…	cell|cellular process|binding|immune system process|developmental process|metabolic process|membrane-bounded organelle|cell adhesion|regulation of metabolic process|organic substance metabolic process|negative regulation of cellular process|intracellular organelle|positive regulation of metabolic process|regulation of cellular process|nitrogen compound metabolic process|intracellular|ion binding|…	-	-	-	-	17:84183931-84187947	179	208	1033	730	3.0907	2.94159	14.6141	12.147	3.01614	13.3805	2.14936	1.69257e-23	UP
[truncated: 6,876 more rows]
