# Supplementary material for: Deletion of Hnrnpk Gene Causes Infertility in Male Mice by Disrupting Spermatogenesis
Source: Cells. 2022 Apr 9;11(8):1277. doi: 10.3390/cells11081277 (PMC9028439; doi:10.3390/cells11081277)
Supplement: Supplementary file 1 [file cells-11-01277-s001.zip › Supplementary Table S5. The overlaped dys-regulated gene transcripts between P21 and P28.xlsx]

## Sheet: Sheet1
Supplementary Table S5. The overlaped dys-regulated gene transcripts between P21 and P28
gene_id	gene_name	description	locus	P21 WT-1	3w WT 2	3w cKO 1	3w cKO 2	4w WT1	4w WT2	4w cKO 1	4w cKO 2	regulated
ENSMUSG00000022037	Clu	clusterin	14:65968483-65981548	214.242	274.275	569.91	616.364	139.051	133.687	535.4	485.473	UP
ENSMUSG00000032968	Inha	inhibin_alpha	1:75507077-75510366	155.666	195.305	430.844	484.605	78.5553	74.8762	421.202	392.272	UP
ENSMUSG00000018593	Sparc	secreted_acidic_cysteine_rich_glycoprotein	11:55394500-55420080	192.845	230.505	487.26	511.854	123.242	115.879	396.24	393.962	UP
ENSMUSG00000053279	Aldh1a1	aldehyde_dehydrogenase_family_1_subfamily_A1	19:20601961-20643462	176.507	174.993	382.752	389.854	81.2905	99.8129	358.923	355.829	UP
ENSMUSG00000021477	Ctsl	cathepsin_L	13:64363214-64370306	158.463	205.358	440.952	459.658	92.423	86.2462	350.253	326.571	UP
ENSMUSG00000068522	Aard	alanine_and_arginine_rich_domain_containing_protein	15:52040107-52045722	149.985	222.541	433.551	463.413	78.5124	71.7119	325.761	305.751	UP
ENSMUSG00000058135	Gstm1	glutathione_S_transferase_mu_1	3:108012255-108017973	80.2684	87.9651	196.223	202.764	50.5487	51.0259	200.299	173.622	UP
ENSMUSG00000004207	Psap	prosaposin	10:60277627-60302597	86.903	112.168	218.55	229.984	50.1223	50.9424	190.115	181.005	UP
ENSMUSG00000037852	Cpe	carboxypeptidase_E	8:64592558-64693040	76.3096	101.354	220.197	233.186	42.435	43.6321	180.633	177.026	UP
ENSMUSG00000023047	Amhr2	anti_Mullerian_hormone_type_2_receptor	15:102445367-102454630	86.5357	101.84	189.893	193.076	49.5212	48.9384	178.83	175.135	UP
ENSMUSG00000091556	Gm14569	predicted_gene_14569	X:36423601-36491830	80.7522	108.417	219.026	241.823	43.4098	45.8458	174.835	156.585	UP
ENSMUSG00000026473	Glul	glutamate_ammonia_ligase_glutamine_synthetase_	1:153899944-153909723	65.0726	62.6059	137.905	154.393	81.2951	69.9632	173.361	181.405	UP
ENSMUSG00000058927	Gm10053	predicted_gene_10053	19:24875686-24876634	90.3406	129.56	239.631	254.018	51.9211	51.5736	168.601	180.077	UP
ENSMUSG00000030246	Ldhb	lactate_dehydrogenase_B	6:142490249-142507957	70.5197	87.3743	191.374	200.758	38.304	37.0101	163.828	144.998	UP
ENSMUSG00000027199	Gatm	glycine_amidinotransferase_L_arginine_glycine_amidinotransferase_	2:122594467-122611303	78.2049	103.301	189.301	205.696	42.2971	39.5515	161.054	139.414	UP
ENSMUSG00000050645	Defb19	defensin_beta_19	2:152576086-152580312	62.111	83.3885	170.551	183.962	40.7993	32.9505	152.51	142.467	UP
ENSMUSG00000040562	Gstm2	glutathione_S_transferase_mu_2	3:107981702-107986453	66.7662	79.6482	165.778	184.827	34.9079	36.5932	147.375	148.148	UP
ENSMUSG00000032281	Acsbg1	acyl_CoA_synthetase_bubblegum_family_member_1	9:54604877-54661870	56.9463	65.5511	141.256	143.239	34.9196	36.304	142.801	135.222	UP
ENSMUSG00000043091	Tuba1c	tubulin_alpha_1C	15:99029891-99038105	67.9279	79.0956	154.322	177.592	70.3757	60.149	137.323	144.009	UP
ENSMUSG00000040260	Daam2	dishevelled_associated_activator_of_morphogenesis_2	17:49456022-49564337	58.3693	80.4149	150.648	167.725	35.5772	37.3971	130.662	118.36	UP
ENSMUSG00000054452	Aes	amino_terminal_enhancer_of_split	10:81559494-81566362	52.6515	75.0159	158.302	160.096	31.4534	29.7194	129.59	121.115	UP
ENSMUSG00000025203	Scd2	stearoyl_Coenzyme_A_desaturase_2	19:44293676-44306864	57.9795	75.3245	159.091	169.86	35.6586	34.4265	129.196	136.869	UP
ENSMUSG00000031329	Tsx	testis_specific_X_linked_gene	X:103414467-103424580	68.3659	72.5115	136.732	162.809	38.5482	34.6788	129.195	118.637	UP
ENSMUSG00000032348	Gsta4	glutathione_S_transferase_alpha_4	9:78191966-78209348	63.9569	78.5137	161.516	165.337	36.7764	34.7106	128.401	126.336	UP
ENSMUSG00000041550	Serpina5	serine_or_cysteine_peptidase_inhibitor_clade_A_member_5	12:104101113-104106137	53.3033	60.7342	142.013	149.685	27.1085	28.4173	119.052	115.078	UP
ENSMUSG00000017466	Timp2	tissue_inhibitor_of_metalloproteinase_2	11:118301069-118355740	52.5525	59.3077	136.972	136.382	29.4018	29.2539	118.18	119.662	UP
ENSMUSG00000006373	Pgrmc1	progesterone_receptor_membrane_component_1	X:36598206-36606079	52.624	61.3159	121.602	122.399	33.0394	36.9248	116.938	130.725	UP
ENSMUSG00000025151	Maged1	melanoma_antigen_family_D_1	X:94535474-94542143	52.0471	81.8073	163.615	181.004	30.7038	31.7779	116.524	109.094	UP
ENSMUSG00000037625	Cldn11	claudin_11	3:31149920-31164324	54.6588	78.8516	149.65	165.216	29.8999	26.3033	116.283	106.663	UP
ENSMUSG00000057000	Nxf3	nuclear_RNA_export_factor_3	X:136072099-136085255	52.6417	73.6939	153.613	162.252	29.4424	31.8833	113.87	105.934	UP
ENSMUSG00000019929	Dcn	decorin	10:97479500-97518162	53.3543	73.1112	174.294	186.012	34.04	29.7441	112.262	133.428	UP
ENSMUSG00000031451	Gas6	growth_arrest_specific_6	8:13465374-13494535	47.3992	64.7467	116.342	117.034	35.1938	39.2547	111.247	112.456	UP
ENSMUSG00000022892	App	amyloid_beta_A4_precursor_protein	16:84954440-85173707	54.9042	74.1744	137.768	145.168	33.1644	32.3264	106.266	103.104	UP
ENSMUSG00000033161	Atp1a1	ATPase_Na+_K+_transporting_alpha_1_polypeptide	3:101576219-101604684	40.4335	57.8863	124.679	133.955	22.1048	23.4298	95.8652	101.051	UP
ENSMUSG00000011752	Pgam1	phosphoglycerate_mutase_1	19:41911871-41918664	45.5674	60.2442	119.5	123.006	23.9113	28.2616	94.4108	94.479	UP
ENSMUSG00000045763	Basp1	brain_abundant_membrane_attached_signal_protein_1	15:25363285-25413764	43.6017	67.3634	129.234	142.364	18.785	19.8659	90.1902	83.0615	UP
ENSMUSG00000029762	Akr1b8	aldo_keto_reductase_family_1_member_B8	6:34354119-34368463	39.9329	57.2157	112.817	115.759	23.7864	21.9781	88.5217	89.9795	UP
ENSMUSG00000028657	Ppt1	palmitoyl_protein_thioesterase_1	4:122836242-122859175	40.6878	49.3167	100.576	106.193	25.9532	30.4222	88.3836	88.5088	UP
ENSMUSG00000060802	B2m	beta_2_microglobulin	2:122147686-122153083	45.1342	47.0652	113.791	112.721	28.3859	24.3802	86.8777	112.19	UP
ENSMUSG00000023004	Tuba1b	tubulin_alpha_1B	15:98931425-98934565	40.1974	61.6518	122.229	136.977	30.8025	23.6657	86.2044	87.4879	UP
ENSMUSG00000036687	Tmem184a	transmembrane_protein_184a	5:139802485-139819917	37.3878	56.2499	107.343	118.067	22.1653	20.6987	84.4147	76.6188	UP
ENSMUSG00000027869	Hsd3b6	hydroxy_delta_5_steroid_dehydrogenase_3_beta_and_steroid_delta_isomerase_6	3:98805504-98814443	33.9253	28.1679	69.6662	75.9253	18.8546	20.4601	82.3886	99.9526	UP
ENSMUSG00000022390	Zc3h7b	zinc_finger_CCCH_type_containing_7B	15:81744848-81796269	35.4043	48.9099	97.4502	104.303	20.6207	19.6826	76.6415	69.9641	UP
ENSMUSG00000023046	Igfbp6	insulin_like_growth_factor_binding_protein_6	15:102144362-102149511	32.592	45.3849	81.3409	84.106	18.9901	15.6213	76.3806	78.0083	UP
ENSMUSG00000030397	Mark4	MAP_microtubule_affinity_regulating_kinase_4	7:19426075-19458494	32.1839	47.2057	94.2096	97.8918	20.3092	20.6406	75.9513	69.6148	UP
ENSMUSG00000021190	Lgmn	legumain	12:102394084-102439813	29.3858	39.0943	79.0651	83.7109	17.4027	16.994	75.3714	70.9423	UP
ENSMUSG00000004035	Gstm7	glutathione_S_transferase_mu_7	3:107926334-107931817	30.7846	32.6995	83.8468	78.8149	16.778	17.2821	71.8222	66.0079	UP
ENSMUSG00000029309	Sparcl1	SPARC_like_1	5:104079111-104113733	26.8621	24.1686	70.8164	75.2443	15.5671	16.1948	70.5223	71.2919	UP
ENSMUSG00000046687	Gm5424	predicted_gene_5424	10:62071015-62072609	28.5575	14.4404	65.6068	46.4954	10.0783	12.534	70.1911	90.2671	UP
ENSMUSG00000027443	Cst12	cystatin_12	2:148789361-148793546	30.6967	49.075	90.5371	85.7965	16.3323	17.2853	66.9037	71.1837	UP
ENSMUSG00000015932	Dstn	destrin	2:143915320-143943324	34.7789	48.0329	88.8478	98.5259	22.2834	21.8478	66.6375	70.5061	UP
ENSMUSG00000022180	Slc7a8	solute_carrier_family_7_cationic_amino_acid_transporter_y+_system_member_8	14:54722216-54781886	20.3484	17.1469	47.1166	48.4759	15.2626	14.9921	65.8746	60.5764	UP
ENSMUSG00000031708	Tecr	trans_2_3_enoyl_CoA_reductase	8:83571700-83594491	34.0497	38.3995	67.5754	82.8932	31.3535	29.8972	65.8217	65.2328	UP
ENSMUSG00000025510	Cd151	CD151_antigen	7:141467362-141471479	30.9843	35.0723	76.5593	81.8776	19.9216	19.6828	64.3481	61.9582	UP
ENSMUSG00000002985	Apoe	apolipoprotein_E	7:19696109-19699166	15.2727	14.2543	34.1338	34.9212	11.811	10.4745	63.8325	41.7057	UP
ENSMUSG00000038150	Ormdl3	ORM1_like_3_S._cerevisiae_	11:98581256-98587368	31.8102	35.9287	71.9484	72.6021	27.224	25.4798	63.3371	68.3469	UP
ENSMUSG00000007891	Ctsd	cathepsin_D	7:142371148-142388038	27.9175	34.4717	65.7069	66.5195	15.5708	16.1307	62.6509	60.9901	UP
ENSMUSG00000040659	Efhd2	EF_hand_domain_containing_2	4:141858142-141874920	30.3279	36.299	67.4796	73.5062	24.3844	21.0422	61.6984	58.5601	UP
ENSMUSG00000062380	Tubb3	tubulin_beta_3_class_III	8:123411424-123422015	29.1025	42.3994	72.9219	78.5018	18.2264	13.9325	61.5681	57.2114	UP
ENSMUSG00000042712	Wbp5	WW_domain_binding_protein_5	X:136245079-136247139	27.5471	33.2673	79.1626	77.7897	15.0264	16.0251	60.4422	61.5756	UP
ENSMUSG00000057193	Slc44a2	solute_carrier_family_44_member_2	9:21337828-21355025	25.4724	35.6092	67.0054	74.0922	16.3662	15.9784	60.3527	54.6937	UP
ENSMUSG00000052852	Reep1	receptor_accessory_protein_1	6:71707561-71810710	32.1588	43.0583	81.6144	86.8362	17.544	17.3346	59.756	55.2467	UP
ENSMUSG00000034807	Colgalt1	collagen_beta_1_O_galactosyltransferase_1	8:71611024-71624909	29.9307	46.1702	88.7286	96.5346	16.0178	14.9357	58.387	55.3436	UP
ENSMUSG00000070529	Wfdc10	WAP_four_disulfide_core_domain_10	2:164656046-164657368	24.5704	36.8968	89.9006	101.819	12.3989	7.83465	58.2262	53.8565	UP
ENSMUSG00000064373	Sepp1	selenoprotein_P_plasma_1	15:3268547-3280508	22.6773	16.7722	37.5597	45.8531	15.502	15.632	57.3195	61.0725	UP
ENSMUSG00000039910	Cited2	Cbp_p300_interacting_transactivator_with_Glu_Asp_rich_carboxy_terminal_domain_2	10:17723228-17725673	22.2825	29.775	70.0853	69.8203	12.582	11.3044	57.1264	54.8626	UP
ENSMUSG00000062300	Pvrl2	poliovirus_receptor_related_2	7:19716644-19749573	22.3443	29.5716	58.8507	59.8424	20.1865	18.9585	56.8257	59.1872	UP
ENSMUSG00000067818	Myl9	myosin_light_polypeptide_9_regulatory	2:156775420-156781658	33.9341	52.1384	82.9904	100.943	23.6698	20.1047	56.7867	57.4057	UP
ENSMUSG00000027447	Cst3	cystatin_C	2:148871722-148875692	29.5846	37.5025	68.1767	77.1729	24.172	18.9305	56.7634	73.3684	UP
ENSMUSG00000021279	Cdc42bpb	CDC42_binding_protein_kinase_beta	12:111292972-111377718	26.8273	35.7888	64.393	69.0836	15.7985	15.9317	55.4768	50.4972	UP
ENSMUSG00000022330	Osr2	odd_skipped_related_2	15:35296098-35303304	16.5543	20.5756	55.3741	56.3923	9.12678	10.4709	53.9995	42.056	UP
ENSMUSG00000066705	Fxyd6	FXYD_domain_containing_ion_transport_regulator_6	9:45370185-45396158	24.3624	38.8009	77.3299	78.6893	12.8777	12.5236	53.9498	54.5962	UP
ENSMUSG00000068876	Cgn	cingulin	3:94760069-94786492	25.1935	33.8559	66.5357	71.3969	14.6768	13.9554	53.5831	49.8269	UP
ENSMUSG00000050953	Gja1	gap_junction_protein_alpha_1	10:56377300-56390419	21.2639	30.7804	62.8322	71.0576	12.0102	10.6197	53.3656	50.9851	UP
ENSMUSG00000003363	Pld3	phospholipase_D_family_member_3	7:27532000-27553218	21.0527	21.0942	52.7282	43.9599	16.5465	16.6735	52.7045	56.4389	UP
ENSMUSG00000049422	Chchd10	coiled_coil_helix_coiled_coil_helix_domain_containing_10	10:75935573-75937725	21.8054	37.6347	75.872	75.938	14.9394	11.0347	52.5453	54.0348	UP
ENSMUSG00000018326	Ywhab	tyrosine_3_monooxygenase_tryptophan_5_monooxygenase_activation_protein_beta_polypeptide	2:163994960-164018588	28.1463	38.9822	65.1253	70.8953	17.44	19.6781	52.2402	54.2721	UP
ENSMUSG00000037815	Ctnna1	catenin_cadherin_associated_protein_alpha_1	18:35118888-35254773	28.0099	38.4234	67.7991	68.2447	18.0357	17.1578	51.9716	51.047	UP
ENSMUSG00000056515	Rab31	RAB31_member_RAS_oncogene_family	17:65651726-65772752	24.3493	33.2768	71.8341	76.7092	14.8933	15.4481	51.776	48.9771	UP
ENSMUSG00000038264	Sema7a	sema_domain_immunoglobulin_domain_Ig_and_GPI_membrane_anchor_semaphorin_7A	9:57940113-57962864	19.6497	29.7332	59.0874	60.8606	11.0719	11.0214	51.2889	46.5305	UP
ENSMUSG00000029455	Aldh2	aldehyde_dehydrogenase_2_mitochondrial	5:121566027-121593824	20.3812	22.2769	45.8169	51.0444	12.0356	13.18	51.006	49.5556	UP
ENSMUSG00000031353	Rbbp7	retinoblastoma_binding_protein_7	X:162760402-162779092	26.3712	33.9388	63.1499	64.6175	12.242	13.1641	50.3798	51.8715	UP
ENSMUSG00000001472	Tcf25	transcription_factor_25_basic_helix_loop_helix_	8:123373824-123404173	25.8042	34.3516	58.9353	62.3305	15.6202	15.867	50.2692	50.7897	UP
ENSMUSG00000028893	Sesn2	sestrin_2	4:132492032-132510501	22.5288	34.2286	63.08	65.7305	13.5616	12.5935	49.9654	48.8331	UP
ENSMUSG00000037706	Cd81	CD81_antigen	7:143052739-143067934	22.7447	30.2102	61.2363	70.06	13.0259	12.468	49.4568	48.8801	UP
ENSMUSG00000041329	Atp1b2	ATPase_Na+_K+_transporting_beta_2_polypeptide	11:69599736-69605942	21.5236	28.9195	65.7515	72.6888	10.8542	9.56087	48.8172	45.2109	UP
ENSMUSG00000021262	Evl	Ena_vasodilator_stimulated_phosphoprotein	12:108554720-108688513	25.9209	36.5105	63.1915	74.3082	17.3569	15.4695	48.7123	44.4176	UP
ENSMUSG00000036880	Acaa2	acetyl_Coenzyme_A_acyltransferase_2_mitochondrial_3_oxoacyl_Coenzyme_A_thiolase_	18:74779197-74806207	20.8868	25.3382	55.9793	57.5216	12.9501	12.6729	47.1456	49.0826	UP
ENSMUSG00000026421	Csrp1	cysteine_and_glycine_rich_protein_1	1:135720061-135752232	24.5464	38.5582	66.4651	72.3947	15.0583	14.3028	47.0265	51.3439	UP
ENSMUSG00000036256	Igfbp7	insulin_like_growth_factor_binding_protein_7	5:77349240-77408041	21.0392	26.0105	38.5777	60.4773	10.076	12.7679	46.6732	52.4595	UP
ENSMUSG00000026627	Tmem206	transmembrane_protein_206	1:191325912-191350914	22.8883	29.5832	60.7761	64.6172	14.9588	16.1739	46.5773	46.5599	UP
ENSMUSG00000021939	Ctsb	cathepsin_B	14:63122462-63145919	20.7018	23.884	50.0676	54.3756	12.7992	11.511	46.2567	51.6468	UP
ENSMUSG00000031785	Adgrg1	adhesion_G_protein_coupled_receptor_G1	8:94977109-95014208	23.562	32.828	69.577	71.7152	12.8294	13.5341	46.045	43.6584	UP
ENSMUSG00000084897	Gm14226	predicted_gene_14226	2:155018266-155027104	26.0312	32.2906	67.6981	69.9496	14.8858	10.4122	45.8784	48.3997	UP
ENSMUSG00000021823	Vcl	vinculin	14:20929433-21033673	27.2739	32.5713	59.2077	64.2761	16.8985	18.5334	45.8312	42.7863	UP
ENSMUSG00000041096	Tspyl2	TSPY_like_2	X:152336852-152342425	19.6106	32.1287	56.4369	61.2425	11.6641	11.4954	45.6238	42.927	UP
ENSMUSG00000050708	Ftl1	ferritin_light_polypeptide_1	7:45457944-45459884	19.3531	18.278	60.8875	43.5322	9.04462	6.1684	45.3526	35.8025	UP
ENSMUSG00000049775	Tmsb4x	thymosin_beta_4_X_chromosome	X:167207093-167209315	25.0531	32.6884	61.1204	83.6885	11.4821	12.1031	45.0605	44.9457	UP
ENSMUSG00000024084	Qpct	glutaminyl_peptide_cyclotransferase_glutaminyl_cyclase_	17:79051906-79090243	17.7272	27.7565	64.5193	64.3481	12.0654	11.9113	44.9389	44.982	UP
ENSMUSG00000095180	Rhox5	reproductive_homeobox_5	X:37804842-37808876	25.3405	28.3121	60.8797	65.6495	12.5948	10.2308	44.8752	40.9475	UP
ENSMUSG00000052911	Lamb2	laminin_beta_2	9:108479736-108490530	16.9764	24.9017	62.754	61.6329	8.44506	7.55356	43.9592	40.8767	UP
ENSMUSG00000001525	Tubb5	tubulin_beta_5_class_I	17:35833921-35838306	21.8548	33.8372	67.0691	71.0561	11.1049	10.2847	43.5298	46.1867	UP
ENSMUSG00000030761	Myo7a	myosin_VIIA	7:98051060-98119524	23.1729	25.8041	47.5133	51.7224	18.3818	15.9333	43.5055	39.2603	UP
ENSMUSG00000033491	Prss35	protease_serine_35	9:86743649-86758443	20.5016	20.9924	53.7843	56.642	5.46323	6.46374	42.8896	36.442	UP
ENSMUSG00000030934	Oat	ornithine_aminotransferase	7:132557475-132576398	24.2867	32.7185	58.4497	59.2425	12.4863	12.0204	42.6567	40.6238	UP
ENSMUSG00000006731	B4galnt1	beta_1_4_N_acetyl_galactosaminyl_transferase_1	10:127165156-127172340	21.7526	27.222	50.1989	48.2781	17.051	14.7572	41.9761	34.6792	UP
ENSMUSG00000005202	Shbg	sex_hormone_binding_globulin	11:69614804-69617905	15.5269	30.2081	69.2504	78.7906	7.52772	7.36584	41.7913	38.3043	UP
ENSMUSG00000031502	Col4a1	collagen_type_IV_alpha_1	8:11198423-11312826	24.7218	38.4539	72.3209	81.4506	12.3053	12.0847	41.6773	43.2678	UP
ENSMUSG00000001119	Col6a1	collagen_type_VI_alpha_1	10:76708792-76726168	19.397	31.7527	73.3135	75.7634	10.0836	8.50348	41.1945	41.6494	UP
ENSMUSG00000024900	Cpt1a	carnitine_palmitoyltransferase_1a_liver	19:3323301-3385732	18.181	22.2001	47.1468	48.4466	10.8203	11.2829	41.1167	42.2977	UP
ENSMUSG00000075590	Nrbp2	nuclear_receptor_binding_protein_2	15:76085595-76090013	19.8361	28.8935	57.1092	63.8439	11.7652	10.5289	41.0814	41.513	UP
ENSMUSG00000068762	Gstm6	glutathione_S_transferase_mu_6	3:107938847-107943749	17.6789	21.9782	54.9204	63.4446	9.7364	8.36459	40.0592	30.4232	UP
ENSMUSG00000026879	Gsn	gelsolin	2:35256380-35307892	20.4368	24.4702	52.0642	55.4489	14.5776	13.3693	39.7722	46.0502	UP
ENSMUSG00000022043	Trim35	tripartite_motif_containing_35	14:66297031-66311424	20.1867	31.3513	50.5116	54.9412	12.3402	12.865	38.9216	36.9147	UP
ENSMUSG00000017009	Sdc4	syndecan_4	2:164424247-164443887	15.5226	22.3655	46.6628	47.2786	8.53087	8.49294	37.7675	32.9238	UP
ENSMUSG00000086040	Wipf3	WAS_WASL_interacting_protein_family_member_3	6:54429603-54503768	17.5118	23.2746	50.4174	55.421	9.34299	8.61679	37.3002	34.3641	UP
ENSMUSG00000022844	Pdia5	protein_disulfide_isomerase_associated_5	16:35397313-35490873	14.9887	22.2623	49.9022	48.2617	8.25592	5.62985	36.9062	32.4276	UP
ENSMUSG00000032231	Anxa2	annexin_A2	9:69453620-69491795	22.5577	28.1224	51.5145	52.8476	14.9876	14.108	36.8784	39.3823	UP
ENSMUSG00000031808	Slc27a1	solute_carrier_family_27_fatty_acid_transporter_member_1	8:71568927-71586708	17.1977	24.5803	45.0658	45.6972	12.1456	14.6761	36.84	35.2347	UP
ENSMUSG00000063410	Stk24	serine_threonine_kinase_24	14:121286343-121379334	15.3438	24.0701	44.0881	49.2352	9.98068	9.36124	36.5247	35.2526	UP
ENSMUSG00000067873	Htatsf1	HIV_TAT_specific_factor_1	X:57053583-57067183	18.3775	26.3533	46.8754	52.0835	10.0393	10.361	36.3857	34.7809	UP
ENSMUSG00000031245	Hmgn5	high_mobility_group_nucleosome_binding_domain_5	X:109004534-109013404	18.5697	22.2714	49.5096	52.8734	10.9963	10.7152	35.9596	35.5568	UP
ENSMUSG00000031835	Mbtps1	membrane_bound_transcription_factor_peptidase_site_1	8:119508156-119558761	21.8486	29.7632	51.6216	52.9474	12.0407	12.3714	35.7402	35.8263	UP
ENSMUSG00000015243	Abca1	ATP_binding_cassette_sub_family_A_ABC1_member_1	4:53030787-53159895	13.4703	17.0056	34.6513	36.4549	10.6527	11.5289	35.4831	41.51	UP
ENSMUSG00000031357	Syap1	synapse_associated_protein_1	X:162857057-162888447	19.4351	26.2067	48.7965	51.8153	11.0597	11.9791	35.401	41.4307	UP
ENSMUSG00000023809	Rps6ka2	ribosomal_protein_S6_kinase_polypeptide_2	17:7170115-7303313	13.4942	19.7227	47.8193	49.3829	7.88001	8.06433	35.282	31.9192	UP
ENSMUSG00000027931	Npr1	natriuretic_peptide_receptor_1	3:90450591-90465866	14.4478	19.2982	42.1921	44.4198	8.88199	9.68823	35.241	35.1953	UP
ENSMUSG00000031161	Hdac6	histone_deacetylase_6	X:7930120-7947889	13.9345	20.4493	42.928	46.3883	8.06868	8.16437	35.0374	30.9092	UP
ENSMUSG00000038393	Txnip	thioredoxin_interacting_protein	3:96557957-96561883	12.8178	13.3476	32.8288	38.8755	7.59479	11.0795	34.5378	26.0567	UP
ENSMUSG00000002602	Axl	AXL_receptor_tyrosine_kinase	7:25757273-25788705	14.4505	20.6931	40.7374	44.6804	8.63868	7.84435	34.3756	32.0778	UP
ENSMUSG00000023224	Serping1	serine_or_cysteine_peptidase_inhibitor_clade_G_member_1	2:84765387-84775444	14.9239	17.6811	37.1313	38.9735	10.1889	8.82407	34.2431	37.684	UP
ENSMUSG00000021238	Aldh6a1	aldehyde_dehydrogenase_family_6_subfamily_A1	12:84430723-84450950	15.7192	20.3498	37.2515	43.6365	9.82	10.128	34.1701	33.1336	UP
ENSMUSG00000024997	Prdx3	peroxiredoxin_3	19:60864051-60874556	18.1872	25.4378	45.3878	49.3808	8.91708	13.4438	34.0188	37.7757	UP
ENSMUSG00000028943	Espn	espin	4:152120331-152152371	13.5666	17.9086	35.6142	37.8168	11.6453	11.1676	33.9698	32.5657	UP
ENSMUSG00000032340	Neo1	neogenin	9:58874679-59036441	17.1644	24.4393	43.0993	47.9916	9.46134	10.1075	33.7305	30.6317	UP
ENSMUSG00000010307	Tmem86a	transmembrane_protein_86A	7:47050640-47054776	13.4803	15.9175	36.5647	35.0945	8.25067	7.99741	33.5178	32.3729	UP
ENSMUSG00000032898	Fbxo21	F_box_protein_21	5:117976730-118010201	14.3754	21.3635	34.5092	42.5265	8.06805	8.65801	33.3175	29.89	UP
ENSMUSG00000025153	Fasn	fatty_acid_synthase	11:120805846-120824547	15.0178	20.9029	39.0556	42.0197	11.1663	9.03182	33.0481	29.425	UP
ENSMUSG00000030084	Plxna1	plexin_A1	6:89316314-89362620	14.0616	20.6068	44.4729	46.2141	8.64913	8.17277	33.0002	29.5963	UP
ENSMUSG00000034219	44453	septin_14	5:129683391-129708512	15.3558	21.135	36.1432	42.296	11.0803	11.4716	32.7596	30.3901	UP
ENSMUSG00000031371	Haus7	HAUS_augmin_like_complex_subunit_7	X:73437315-73459044	14.9647	18.4978	37.1903	37.7568	11.979	14.9358	32.1115	33.717	UP
ENSMUSG00000023019	Gpd1	glycerol_3_phosphate_dehydrogenase_1_soluble_	15:99717515-99725005	15.5092	15.878	34.9329	37.2094	9.02389	7.5301	32.0011	30.3051	UP
ENSMUSG00000022629	Kif21a	kinesin_family_member_21A	15:90933276-91049948	14.0946	17.4456	39.9449	42.4594	7.94899	8.30246	31.7503	28.267	UP
ENSMUSG00000029478	Ncor2	nuclear_receptor_co_repressor_2	5:125017153-125179219	13.5585	16.4982	32.9771	37.382	11.2199	10.0395	31.7232	29.4766	UP
ENSMUSG00000033597	Caskin1	CASK_interacting_protein_1	17:24488783-24508905	12.6489	21.6497	38.4061	40.7986	6.27666	5.64869	31.3866	27.2759	UP
ENSMUSG00000032562	Gnai2	guanine_nucleotide_binding_protein_G_protein_alpha_inhibiting_2	9:107614125-107635367	17.8748	23.5651	42.3432	44.1103	10.362	10.9092	31.3106	31.1618	UP
ENSMUSG00000036620	Mgat4b	mannoside_acetylglucosaminyltransferase_4_isoenzyme_B	11:50210890-50235103	12.6449	19.0304	37.6164	40.4334	7.19183	7.83353	31.1713	29.9612	UP
ENSMUSG00000072941	Sod3	superoxide_dismutase_3_extracellular	5:52363791-52371418	12.1415	12.6254	27.9486	30.6652	7.38548	7.01143	31.0661	30.1936	UP
ENSMUSG00000028108	Ecm1	extracellular_matrix_protein_1	3:95734147-95739569	8.09457	7.46501	19.8569	19.6979	5.47874	4.07437	31.0081	30.3985	UP
ENSMUSG00000039157	Fam102a	family_with_sequence_similarity_102_member_A	2:32535332-32569756	13.374	19.462	41.1245	45.4336	7.49894	6.71919	30.9268	26.8549	UP
ENSMUSG00000031503	Col4a2	collagen_type_IV_alpha_2	8:11312805-11449287	17.3455	27.1739	54.854	59.1483	10.0164	7.95162	30.9085	33.1574	UP
ENSMUSG00000021892	Sh3bp5	SH3_domain_binding_protein_5_BTK_associated_	14:31359880-31436078	14.6867	15.4366	32.6773	32.8679	15.4339	13.011	30.8583	32.9754	UP
ENSMUSG00000037260	Hgsnat	heparan_alpha_glucosaminide_N_acetyltransferase	8:25944459-25976744	13.9574	18.1641	37.7201	40.4681	8.59054	7.73542	30.849	31.7272	UP
ENSMUSG00000062296	Trank1	tetratricopeptide_repeat_and_ankyrin_repeat_containing_1	9:111311739-111395775	15.2184	21.4078	42.273	43.934	8.82658	8.65862	30.5453	28.7331	UP
ENSMUSG00000039899	Fgl2	fibrinogen_like_protein_2	5:21372642-21378374	17.6178	22.697	42.6861	46.0408	9.9238	9.23591	30.439	30.1246	UP
ENSMUSG00000105703	Gm43305	predicted_gene_43305	14:54292443-54297343	3.78681	5.63253	20.6536	28.9386	3.19843	4.86261	30.4177	18.5147	UP
ENSMUSG00000018830	Myh11	myosin_heavy_polypeptide_11_smooth_muscle	16:14194527-14291408	17.8224	25.6128	43.365	44.7119	12.601	10.8998	30.3521	31.6716	UP
ENSMUSG00000026840	Lamc3	laminin_gamma_3	2:31887291-31946539	12.7632	18.6458	43.4647	45.6037	5.88527	5.61752	30.0123	31.059	UP
ENSMUSG00000051159	Cited1	Cbp_p300_interacting_transactivator_with_Glu_Asp_rich_carboxy_terminal_domain_1	X:102247381-102252181	13.829	19.4864	36.1357	39.0156	10.8854	9.5689	29.7533	26.6367	UP
ENSMUSG00000000567	Sox9	SRY_sex_determining_region_Y_box_9	11:112782224-112787760	11.1479	15.427	33.5354	36.6411	6.61603	6.27932	29.3903	24.5411	UP
ENSMUSG00000029781	Fkbp9	FK506_binding_protein_9	6:56832059-56879358	13.0327	21.1973	42.1616	47.2709	7.36624	7.94858	29.3195	28.7174	UP
ENSMUSG00000044986	Tst	thiosulfate_sulfurtransferase_mitochondrial	15:78399556-78405859	13.2371	20.6029	41.9142	41.7222	6.87797	7.11833	29.3155	31.2578	UP
ENSMUSG00000034714	Ttyh2	tweety_homolog_2_Drosophila_	11:114675431-114720977	12.9627	15.6482	35.2237	35.6096	7.13706	6.26537	29.2078	27.7733	UP
ENSMUSG00000008734	Gprc5b	G_protein_coupled_receptor_family_C_group_5_member_B	7:118972040-118995211	14.1555	17.7153	31.5771	35.1281	9.98441	10.2774	29.0251	27.4475	UP
ENSMUSG00000056091	St3gal5	ST3_beta_galactoside_alpha_2_3_sialyltransferase_5	6:72097592-72154571	14.6782	17.4949	36.3145	37.2383	7.41876	8.77463	29.0054	31.5254	UP
ENSMUSG00000083282	Ctsf	cathepsin_F	19:4855129-4860912	15.9389	17.7216	36.9963	38.1446	8.11392	7.65354	28.9081	32.2901	UP
ENSMUSG00000025496	Drd4	dopamine_receptor_D4	7:141292006-141294999	13.4199	17.0964	42.4685	45.8165	3.96684	3.6095	28.7967	26.6544	UP
ENSMUSG00000039953	Clstn1	calsyntenin_1	4:149586468-149648899	15.025	24.5928	46.1719	45.0338	8.2703	7.47873	28.617	25.3946	UP
ENSMUSG00000042155	Klhl23	kelch_like_23	2:69821944-69836651	13.6217	18.1489	39.2406	38.9564	7.86953	6.9541	28.6047	26.2001	UP
ENSMUSG00000020473	Aebp1	AE_binding_protein_1	11:5861947-5872088	9.26576	9.9472	27.634	29.1471	5.88307	5.04844	28.5977	30.2104	UP
ENSMUSG00000025056	Nr0b1	nuclear_receptor_subfamily_0_group_B_member_1	X:86191764-86195947	11.4459	16.7357	32.4065	33.4025	5.46714	6.30405	28.5244	23.8373	UP
ENSMUSG00000050148	Ubqln2	ubiquilin_2	X:153498227-153501570	12.2951	17.1348	35.3321	37.4584	7.00163	6.32471	28.3854	27.9119	UP
ENSMUSG00000028969	Cdk5	cyclin_dependent_kinase_5	5:24418241-24423530	12.498	17.138	35.0599	32.4225	7.35903	6.58072	28.3628	26.9992	UP
ENSMUSG00000022715	Tmem114	transmembrane_protein_114	16:8409276-8425136	10.007	21.561	42.6449	48.287	4.89988	5.33211	28.1993	28.6283	UP
ENSMUSG00000028517	Ppap2b	phosphatidic_acid_phosphatase_type_2B	4:105157347-105232764	13.3271	17.5485	37.9786	39.4749	7.25363	8.393	27.7793	31.1115	UP
ENSMUSG00000001247	Lsr	lipolysis_stimulated_lipoprotein_receptor	7:30957770-30973464	11.2384	15.2275	36.1303	39.9672	5.50996	5.94428	27.7204	23.7225	UP
ENSMUSG00000052310	Slc39a1	solute_carrier_family_39_zinc_transporter_member_1	3:90248172-90253612	11.394	14.304	29.2208	29.5713	10.7911	9.74591	27.6546	26.2373	UP
ENSMUSG00000024085	Man2a1	mannosidase_2_alpha_1	17:64600736-64755110	15.3372	14.9902	31.0796	31.4387	12.9236	13.9195	27.6113	27.4626	UP
ENSMUSG00000043251	Exoc3l	exocyst_complex_component_3_like	8:105289924-105296098	9.5812	13.5421	31.8414	33.9137	6.37772	6.44411	27.4519	25.0598	UP
ENSMUSG00000021913	Ogdhl	oxoglutarate_dehydrogenase_like	14:32322019-32347820	9.50804	10.6062	23.1186	23.8388	6.71611	7.84634	27.2999	27.8006	UP
ENSMUSG00000001334	Fndc5	fibronectin_type_III_domain_containing_5	4:129136999-129144593	12.0669	15.3031	36.6146	37.678	6.37803	6.7061	27.2325	22.7376	UP
ENSMUSG00000049892	Rasd1	RAS_dexamethasone_induced_1	11:59963181-59964944	8.22391	11.1783	24.5528	24.6671	8.42879	7.64247	26.5798	32.0221	UP
ENSMUSG00000019849	Prep	prolyl_endopeptidase	10:45067206-45158997	11.0938	17.1693	34.1678	34.025	7.11605	6.812	26.5172	26.3697	UP
ENSMUSG00000027962	Vcam1	vascular_cell_adhesion_molecule_1	3:116109949-116129688	9.01763	6.89494	17.7545	19.3834	6.28874	9.88797	26.4696	22.5357	UP
ENSMUSG00000063838	1700027J19Rik	CDC42_effector_protein_Rho_GTPase_binding_5	7:4151260-4164860	9.53827	13.4261	28.2768	31.8546	5.74326	4.85448	26.0228	21.9039	UP
ENSMUSG00000026043	Col3a1	collagen_type_III_alpha_1	1:45311538-45349706	17.3308	28.0787	75.5845	64.1356	9.30632	6.22338	25.938	31.8043	UP
ENSMUSG00000021242	Npc2	Niemann_Pick_type_C2	12:84754560-84773112	15.4788	19.0251	34.2739	38.0342	9.98136	11.0462	25.9017	26.6774	UP
ENSMUSG00000020255	D10Wsu102e	DNA_segment_Chr_10_Wayne_State_University_102_expressed	10:83360221-83368835	11.7793	15.9591	29.269	31.7254	6.75777	8.1638	25.8956	25.3327	UP
ENSMUSG00000038463	Olfml2b	olfactomedin_like_2B	1:170644532-170682789	11.4623	16.5617	39.1139	39.8933	5.72612	4.58852	25.8865	25.8331	UP
ENSMUSG00000032038	St3gal4	ST3_beta_galactoside_alpha_2_3_sialyltransferase_4	9:35046579-35116810	13.2752	19.0028	35.5622	38.4811	7.33208	8.41112	25.8228	27.5665	UP
ENSMUSG00000024140	Epas1	endothelial_PAS_domain_protein_1	17:86753907-86833410	13.2407	19.7247	33.4949	38.3535	9.78882	9.58632	25.7456	25.0968	UP
ENSMUSG00000013033	Adgrl1	adhesion_G_protein_coupled_receptor_L1	8:83900105-83941954	11.3582	15.4658	32.3433	34.2605	6.82828	7.19467	25.7275	23.377	UP
ENSMUSG00000000787	Ddx3x	DEAD_H_Asp_Glu_Ala_Asp_His_box_polypeptide_3_X_linked	X:13280970-13294052	13.5963	18.8173	33.6884	39.6711	7.32747	7.58639	25.5627	26.1829	UP
ENSMUSG00000026893	Gca	grancalcin	2:62664285-62694109	13.0248	18.2473	34.5487	36.6496	6.21598	6.97932	25.0918	24.3452	UP
ENSMUSG00000035342	Lzts2	leucine_zipper_putative_tumor_suppressor_2	19:45015176-45027104	10.0987	11.7569	25.172	24.3308	12.8395	12.2707	24.971	25.5724	UP
ENSMUSG00000007041	Clic1	chloride_intracellular_channel_1	17:35049966-35058749	12.7637	17.1586	33.7413	36.2888	8.07987	8.48494	24.9269	28.4819	UP
ENSMUSG00000020432	Tcn2	transcobalamin_2	11:3917192-3932159	8.49183	10.4369	26.879	29.4867	5.88584	6.637	24.8711	26.6228	UP
ENSMUSG00000072825	Cep170b	centrosomal_protein_170B	12:112722174-112746591	9.89884	12.7682	27.6563	30.6152	7.1681	7.4088	24.7919	23.4577	UP
ENSMUSG00000042506	Usp22	ubiquitin_specific_peptidase_22	11:61151785-61175055	11.7271	16.7842	31.371	31.7195	6.38802	7.04416	24.7498	23.3214	UP
ENSMUSG00000028378	Ptgr1	prostaglandin_reductase_1	4:58965439-58987119	9.22777	11.9739	27.4549	26.1323	4.65301	4.83144	24.713	24.165	UP
ENSMUSG00000016528	Mapkapk2	MAP_kinase_activated_protein_kinase_2	1:131053700-131097826	12.908	16.2988	32.6864	33.5157	7.69926	8.49821	24.4533	26.6859	UP
ENSMUSG00000039533	Mmd2	monocyte_to_macrophage_differentiation_associated_2	5:142562358-142608800	10.5247	13.5526	29.8395	28.693	5.36558	5.39157	24.3305	23.1023	UP
ENSMUSG00000025579	Gaa	glucosidase_alpha_acid	11:119267887-119285454	11.7186	16.2443	27.7958	30.5851	7.12119	6.34318	24.2974	22.9614	UP
ENSMUSG00000021025	Nfkbia	nuclear_factor_of_kappa_light_polypeptide_gene_enhancer_in_B_cells_inhibitor_alpha	12:55489411-55492647	10.2411	12.2068	28.9132	34.0008	6.10967	5.6042	24.2849	21.3439	UP
ENSMUSG00000054364	Rhob	ras_homolog_gene_family_member_B	12:8497763-8499985	11.2055	14.5511	30.6383	31.5728	5.86129	6.82711	24.2298	25.1832	UP
ENSMUSG00000040249	Lrp1	low_density_lipoprotein_receptor_related_protein_1	10:127538161-127621148	9.68242	13.1906	28.2073	30.2075	6.15582	5.65939	24.1636	23.758	UP
ENSMUSG00000015839	Nfe2l2	nuclear_factor_erythroid_derived_2_like_2	2:75675513-75704641	11.3346	11.7884	22.8881	24.6742	9.57201	10.7852	24.1273	23.9894	UP
ENSMUSG00000037035	Inhbb	inhibin_beta_B	1:119415465-119422248	12.9308	16.5044	29.9776	30.5566	7.05127	7.69224	24.0336	21.0087	UP
ENSMUSG00000033578	Tmem35	transmembrane_protein_35	X:134295225-134305969	10.8751	15.6288	29.2998	32.8875	7.20981	8.07167	23.7953	29.0056	UP
ENSMUSG00000000628	Hk2	hexokinase_2	6:82725025-82774454	10.9206	13.0799	30.3591	31.5025	6.2166	5.47471	23.7333	22.7925	UP
ENSMUSG00000007564	Ppp2r1a	protein_phosphatase_2_regulatory_subunit_A_alpha	17:20945311-20965916	12.5434	17.4139	29.4384	33.1501	7.5459	7.637	23.6798	23.4005	UP
ENSMUSG00000019539	Rcn3	reticulocalbin_3_EF_hand_calcium_binding_domain	7:45082914-45092213	11.944	16.2013	34.6363	33.5512	5.566	5.28547	23.6084	26.7742	UP
ENSMUSG00000020402	Vdac1	voltage_dependent_anion_channel_1	11:52360860-52389397	11.0066	13.3996	29.9216	29.9688	5.83053	5.73736	23.5669	24.2734	UP
ENSMUSG00000070047	Fat1	FAT_tumor_suppressor_homolog_1_Drosophila_	8:44935447-45052257	8.98537	13.1631	29.6572	32.2653	5.78523	6.20506	23.5271	21.3972	UP
ENSMUSG00000039646	Vasn	vasorin	16:4639941-4650802	9.78846	13.4047	30.035	31.9176	4.83875	4.85617	23.3994	22.1188	UP
ENSMUSG00000018476	Kdm6b	KDM1_lysine_K_specific_demethylase_6B	11:69398508-69413675	11.3484	14.9555	28.3956	28.8319	8.33637	7.66284	23.2044	22.49	UP
ENSMUSG00000041362	Shtn1	shootin_1	19:58973358-59076069	9.8332	12.4634	26.8565	29.8159	6.89931	7.18383	23.1728	22.5285	UP
ENSMUSG00000027463	Slc52a3	solute_carrier_protein_family_52_member_3	2:151996511-152009258	10.1525	15.463	28.8487	33.8809	4.94387	5.04345	22.9489	20.7935	UP
ENSMUSG00000085354	Gm2044	predicted_gene_2044	7:139957005-139958039	10.0359	10.7822	28.2786	28.2614	4.98672	5.68694	22.8892	22.3111	UP
ENSMUSG00000063382	Bcl9l	B_cell_CLL_lymphoma_9_like	9:44499136-44510388	9.09348	11.8566	24.8118	27.4257	6.40968	5.76871	22.5473	22.1264	UP
ENSMUSG00000031613	Hpgd	hydroxyprostaglandin_dehydrogenase_15_NAD_	8:56294552-56321046	9.33144	10.9357	27.3536	28.1966	5.48882	6.98504	22.518	23.096	UP
ENSMUSG00000025732	Fam195a	family_with_sequence_similarity_195_member_A	17:25863698-25868738	6.84337	7.6791	22.2113	20.6458	5.99556	4.33225	22.4586	18.605	UP
ENSMUSG00000021384	Susd3	sushi_domain_containing_3	13:49230690-49248706	9.26669	10.3796	24.4426	25.111	5.90516	5.80698	22.4283	21.2809	UP
ENSMUSG00000037315	Jade3	jade_family_PHD_finger_3	X:20425688-20519939	11.7563	16.7312	30.0183	32.7144	6.06582	6.8734	22.4093	21.6939	UP
ENSMUSG00000028530	Jak1	Janus_kinase_1	4:101152367-101265282	12.0604	16.6738	30.4471	31.0415	6.4275	7.42845	22.3929	21.6923	UP
ENSMUSG00000092035	Peg10	paternally_expressed_10	6:4747306-4760517	9.95695	12.6653	27.7285	30.4706	5.95865	5.0819	22.2715	20.5285	UP
ENSMUSG00000025212	Sfxn3	sideroflexin_3	19:45047576-45056383	9.84932	14.8503	32.8404	32.8726	6.37336	4.78562	22.2243	21.3961	UP
ENSMUSG00000078612	1700024P16Rik	RIKEN_cDNA_1700024P16_gene	4:104913456-105016863	9.66312	10.3914	26.0386	26.4176	5.66782	7.04908	22.1757	21.2429	UP
ENSMUSG00000070436	Serpinh1	serine_or_cysteine_peptidase_inhibitor_clade_H_member_1	7:99345375-99353230	12.0262	21.8851	31.3658	47.1665	6.83968	5.71485	22.142	21.4437	UP
ENSMUSG00000031875	Cmtm3	CKLF_like_MARVEL_transmembrane_domain_containing_3	8:104340594-104347672	7.75802	14.2876	28.3564	32.4529	4.32495	3.92255	22.1358	22.2194	UP
ENSMUSG00000022462	Slc38a2	solute_carrier_family_38_member_2	15:96687394-96699698	11.9766	18.8173	31.6023	36.0429	7.93185	7.24662	22.1061	24.2789	UP
ENSMUSG00000021395	Spin1	spindlin_1	13:51100880-51152546	11.8655	15.8127	28.279	29.992	6.01227	6.35073	22.0963	22.6497	UP
ENSMUSG00000033228	Scaf11	SR_related_CTD_associated_factor_11	15:96411698-96460843	11.7304	15.7647	27.6858	27.7241	7.03847	7.20454	22.0534	21.1875	UP
ENSMUSG00000063415	Cyp26b1	cytochrome_P450_family_26_subfamily_b_polypeptide_1	6:84571414-84593908	10.1501	16.2339	32.8492	36.5102	5.60064	4.75768	22.0324	24.8186	UP
ENSMUSG00000046574	Prr12	proline_rich_12	7:45027707-45052881	8.84192	11.8255	25.9	28.3877	5.23242	4.67828	21.9958	20.4797	UP
ENSMUSG00000079003	Samd1	sterile_alpha_motif_domain_containing_1	8:83997672-84000386	7.85115	13.7109	27.1352	27.7013	4.89337	5.2092	21.8956	20.4967	UP
ENSMUSG00000053846	Lipg	lipase_endothelial	18:74939322-74961263	8.76063	13.4161	24.5619	24.8296	6.70989	6.43787	21.7922	25.1083	UP
ENSMUSG00000019947	Arid5b	AT_rich_interactive_domain_5B_MRF1_like_	10:68095593-68278726	10.7447	10.3759	21.4841	23.1153	8.83134	9.9143	21.7098	19.3469	UP
ENSMUSG00000023000	Dhh	desert_hedgehog	15:98893031-98898540	9.4295	15.5046	28.5819	34.0841	5.99993	5.93255	21.7005	22.9727	UP
ENSMUSG00000031633	Slc25a4	solute_carrier_family_25_mitochondrial_carrier_adenine_nucleotide_translocator_member_4	8:46206797-46211284	12.4507	15.3979	28.2139	31.6675	6.12755	5.05488	21.6939	24.1507	UP
ENSMUSG00000057530	Ece1	endothelin_converting_enzyme_1	4:137862237-137965229	10.2377	13.3443	28.5079	27.731	5.71911	5.7653	21.6802	22.5218	UP
ENSMUSG00000022965	Ifngr2	interferon_gamma_receptor_2	16:91547072-91565169	10.2962	13.0497	25.163	28.2246	7.0666	6.64472	21.4904	21.307	UP
ENSMUSG00000016319	Slc25a5	solute_carrier_family_25_mitochondrial_carrier_adenine_nucleotide_translocator_member_5	X:36795651-36798807	10.0204	16.6867	31.2197	33.9484	6.28612	7.55267	21.4628	23.969	UP
ENSMUSG00000057880	Abat	4_aminobutyrate_aminotransferase	16:8513429-8621568	10.3991	11.6549	24.2725	24.3856	5.53936	6.59751	21.4246	21.0017	UP
ENSMUSG00000026179	Pnkd	paroxysmal_nonkinesiogenic_dyskinesia	1:74284930-74353694	10.1967	13.2368	24.937	27.8897	6.68565	6.59142	21.4163	19.9906	UP
ENSMUSG00000043323	Fbrsl1	fibrosin_like_1	5:110361754-110448503	10.9511	14.9586	26.6153	29.6397	6.45713	5.74617	21.3975	18.8049	UP
ENSMUSG00000027712	Anxa5	annexin_A5	3:36448923-36475894	10.0805	11.8794	26.736	27.0648	5.53718	5.87862	21.2961	21.1056	UP
ENSMUSG00000067158	Col4a4	collagen_type_IV_alpha_4	1:82448423-82586849	12.7489	20.2757	34.4751	35.4516	6.95511	7.02136	21.2907	21.7201	UP
ENSMUSG00000016239	Lonrf3	LON_peptidase_N_terminal_domain_and_ring_finger_3	X:36328353-36362341	10.2306	14.8619	25.9554	29.278	5.36673	5.39522	21.2543	20.9034	UP
ENSMUSG00000022817	Itgb5	integrin_beta_5	16:33829665-33949153	8.72429	11.0918	21.3082	23.1608	6.80657	6.15329	21.2202	21.793	UP
ENSMUSG00000062382	Gm10116	predicted_pseudogene_10116	13:74406396-74407317	8.31294	11.7557	31.1556	26.7102	3.08628	3.70196	21.1508	23.8324	UP
ENSMUSG00000035493	Tgfbi	transforming_growth_factor_beta_induced	13:56609603-56639339	9.38339	9.29624	22.3468	24.7664	8.59375	7.48795	21.122	21.091	UP
ENSMUSG00000054008	Ndst1	N_deacetylase_N_sulfotransferase_heparan_glucosaminyl_1	18:60685978-60713389	9.44312	14.2571	26.3379	29.7185	6.21764	5.94444	21.0083	20.5106	UP
ENSMUSG00000027298	Tyro3	TYRO3_protein_tyrosine_kinase_3	2:119797733-119818104	8.74549	12.3332	27.5482	27.3252	4.7352	4.85179	20.9897	19.8171	UP
ENSMUSG00000064036	Mro	maestro	18:73859385-73881333	9.41481	12.124	24.7494	27.1032	5.6895	5.05453	20.9207	19.2274	UP
ENSMUSG00000031700	Gpt2	glutamic_pyruvate_transaminase_alanine_aminotransferase_2	8:85492576-85527560	9.32345	8.15492	18.6038	16.6472	5.17567	5.91842	20.919	22.687	UP
ENSMUSG00000021222	Dcaf4	DDB1_and_CUL4_associated_factor_4	12:83520466-83541988	9.83915	16.5748	29.6615	30.7687	6.88498	6.23858	20.8871	23.422	UP
ENSMUSG00000024978	Gpam	glycerol_3_phosphate_acyltransferase_mitochondrial	19:55069734-55099451	9.17207	11.1666	24.675	27.6637	6.01878	6.20322	20.7545	22.5067	UP
ENSMUSG00000024600	Slc27a6	solute_carrier_family_27_fatty_acid_transporter_member_6	18:58556257-58612773	8.98858	12.0173	25.9173	26.4422	5.4643	5.6413	20.7297	19.5739	UP
ENSMUSG00000041773	Enc1	ectodermal_neural_cortex_1	13:97241105-97253039	10.0211	13.7023	26.5023	26.9463	6.64295	5.83542	20.6983	20.652	UP
ENSMUSG00000021390	Ogn	osteoglycin	13:49608071-49624500	8.51375	11.9349	23.2243	26.3764	5.8177	5.11122	20.6971	20.3298	UP
ENSMUSG00000034522	Zfp395	zinc_finger_protein_395	14:65358676-65398930	8.9842	12.361	25.2023	27.9387	4.83993	4.45348	20.459	19.8507	UP
ENSMUSG00000026074	Map4k4	mitogen_activated_protein_kinase_kinase_kinase_kinase_4	1:39900913-40026310	9.1069	12.981	25.0501	26.5753	5.19838	5.77959	20.3729	19.1686	UP
ENSMUSG00000005142	Man2b1	mannosidase_2_alpha_B1	8:85083269-85098739	10.0886	10.6508	21.0849	24.9244	6.2215	5.18608	20.2222	21.0266	UP
ENSMUSG00000026751	Nr5a1	nuclear_receptor_subfamily_5_group_A_member_1	2:38692656-38714542	8.98194	10.3475	23.7893	24.5392	5.95815	5.62112	20.0557	22.8558	UP
ENSMUSG00000021876	Rnase4	ribonuclease_RNase_A_family_4	14:51091077-51106151	5.97935	6.70294	16.7901	19.3483	3.95174	4.24457	19.9227	19.1402	UP
ENSMUSG00000073411	H2-D1	histocompatibility_2_D_region_locus_1	17:35262730-35267499	11.6471	13.8632	27.3877	27.5256	6.82873	5.39473	19.8503	24.5278	UP
ENSMUSG00000097415	AU020206	expressed_sequence_AU020206	7:75769038-75782099	9.02238	13.1234	26.3126	27.9926	4.7947	4.83946	19.777	18.7359	UP
ENSMUSG00000001506	Col1a1	collagen_type_I_alpha_1	11:94936224-94953042	15.0249	23.8948	65.0421	62.4517	10.1082	7.15514	19.7375	28.7509	UP
ENSMUSG00000038235	F11r	F11_receptor	1:171437535-171464603	8.33299	12.0857	26.0571	27.4902	4.44058	4.51237	19.6334	19.3689	UP
ENSMUSG00000033685	Ucp2	uncoupling_protein_2_mitochondrial_proton_carrier_	7:100493337-100502020	10.0054	13.011	23.8124	26.5033	5.20322	5.18656	19.5946	19.787	UP
ENSMUSG00000046805	Mpeg1	macrophage_expressed_gene_1	19:12460779-12465284	8.51194	10.5351	24.2048	24.9057	4.57188	4.21804	19.5658	21.0127	UP
ENSMUSG00000020108	Ddit4	DNA_damage_inducible_transcript_4	10:59949675-59951770	9.06489	11.9269	29.5968	26.0086	4.97739	4.01513	19.5213	20.3019	UP
ENSMUSG00000028413	B4galt1	UDP_Gal_betaGlcNAc_beta_1_4_galactosyltransferase_polypeptide_1	4:40804602-40854005	10.4218	11.2531	22.1169	22.6577	7.64041	8.53653	19.5193	18.6477	UP
ENSMUSG00000043753	Dmrta1	doublesex_and_mab_3_related_transcription_factor_like_family_A1	4:89679436-89694772	8.67193	12.4175	23.0636	25.4246	4.58882	5.02927	19.4622	18.6073	UP
ENSMUSG00000026728	Vim	vimentin	2:13573927-13582826	8.72133	11.6822	25.0416	25.2148	5.42117	5.19044	19.459	20.9952	UP
ENSMUSG00000030826	Bcat2	branched_chain_aminotransferase_2_mitochondrial	7:45570153-45589710	9.62499	14.2902	28.3908	26.8814	5.60922	4.99529	19.4111	19.1111	UP
ENSMUSG00000034936	Arl4d	ADP_ribosylation_factor_like_4D	11:101665541-101667832	9.82431	10.4571	25.3632	26.5675	6.28543	4.45442	19.381	21.3201	UP
ENSMUSG00000039982	Dtx4	deltex_4_homolog_Drosophila_	19:12466341-12501996	10.3416	15.2366	28.6804	31.9607	5.9664	7.37962	19.3179	19.1962	UP
ENSMUSG00000027984	Hadh	hydroxyacyl_Coenzyme_A_dehydrogenase	3:131233419-131272101	10.0266	14.6894	27.3231	28.9418	6.16299	5.85738	19.2682	22.1411	UP
ENSMUSG00000003534	Ddr1	discoidin_domain_receptor_family_member_1	17:35681567-35704621	6.10997	9.52565	23.1321	22.7161	3.5912	3.76205	19.2664	18.1323	UP
ENSMUSG00000031799	Tpm4	tropomyosin_4	8:72134975-72153142	11.6842	15.0033	28.8418	30.4767	6.63395	5.78143	19.264	21.2718	UP
ENSMUSG00000050379	44445	septin_6	X:36911326-36991794	9.12185	11.2936	21.608	22.5433	5.37776	5.78993	19.2557	18.0318	UP
ENSMUSG00000004451	Ralb	v_ral_simian_leukemia_viral_oncogene_homolog_B_ras_related_	1:119470305-119504794	9.20427	12.9481	24.4109	24.2168	4.98461	5.483	19.2368	18.5968	UP
ENSMUSG00000022175	Lrp10	low_density_lipoprotein_receptor_related_protein_10	14:54464164-54471497	8.24915	12.2015	25.9944	26.3529	4.81276	5.65835	19.1413	19.8166	UP
ENSMUSG00000031162	Gata1	GATA_binding_protein_1	X:7959260-7978071	8.92609	14.0721	25.0283	28.0864	4.66663	4.7038	19.0899	18.6912	UP
ENSMUSG00000006800	Sulf2	sulfatase_2	2:166073089-166155663	8.75401	12.4109	26.9684	29.0215	5.33948	4.72468	19.0494	19.1305	UP
ENSMUSG00000032216	Nedd4	neural_precursor_cell_expressed_developmentally_down_regulated_4	9:72662346-72749852	9.21178	14.0964	24.8877	26.0817	5.78442	6.12064	18.8889	18.8549	UP
ENSMUSG00000020642	Rnf144a	ring_finger_protein_144A	12:26306797-26415256	7.70885	10.9995	20.1464	23.1013	6.54605	5.35959	18.8626	17.2849	UP
ENSMUSG00000022139	Mbnl2	muscleblind_like_2	14:120275669-120431697	9.45318	10.9382	20.1837	21.3207	5.82351	6.92255	18.775	19.0236	UP
ENSMUSG00000038319	Kcnh2	potassium_voltage_gated_channel_subfamily_H_eag_related_member_2	5:24319589-24351604	7.98011	11.4881	18.9084	21.4998	5.28438	5.34603	18.6064	15.4963	UP
ENSMUSG00000055053	Nfic	nuclear_factor_I_C	10:81396186-81431005	7.88375	6.96967	22.59	24.8217	4.50288	4.07396	18.5647	18.2418	UP
ENSMUSG00000031320	Rps4x	ribosomal_protein_S4_X_linked	X:102184941-102189394	8.5708	14.2764	29.8307	33.8568	5.31825	4.17816	18.5274	18.5973	UP
ENSMUSG00000036966	Spryd3	SPRY_domain_containing_3	15:102116528-102136234	8.86491	11.3667	20.063	23.0595	8.30863	7.00306	18.5262	16.9606	UP
ENSMUSG00000032554	Trf	transferrin	9:103204001-103230444	6.13859	4.61268	12.4188	12.4403	1.51851	1.5268	18.4856	20.373	UP
ENSMUSG00000019843	Fyn	Fyn_proto_oncogene	10:39368855-39565381	8.58121	12.1208	21.8292	24.0158	5.41816	5.78822	18.4269	18.4495	UP
ENSMUSG00000031310	Zmym3	zinc_finger_MYM_type_3	X:101404384-101420849	8.99274	12.223	23.2566	24.6524	6.22191	6.34189	18.2958	16.9336	UP
ENSMUSG00000030341	Tnfrsf1a	tumor_necrosis_factor_receptor_superfamily_member_1a	6:125349362-125362484	8.13055	10.7835	22.5769	21.8289	5.26543	4.79314	18.2893	17.8053	UP
ENSMUSG00000004951	Hspb1	heat_shock_protein_1	5:135887919-135889563	7.16815	8.19218	20.9572	21.5269	4.38485	3.82396	18.1373	15.7475	UP
ENSMUSG00000025246	Tbl1x	transducin_beta_like_1_X_linked	X:77511013-77662983	8.5811	11.0697	22.4123	23.8812	4.90446	5.50027	17.8895	17.0112	UP
ENSMUSG00000022032	Scara5	scavenger_receptor_class_A_member_5_putative_	14:65666403-65764826	7.63449	10.4941	24.7429	25.2849	6.42236	6.44095	17.8847	17.922	UP
ENSMUSG00000025268	Maged2	melanoma_antigen_family_D_2	X:150806370-150814345	5.80097	12.9425	23.4558	26.5994	3.36907	5.21856	17.8659	15.7016	UP
ENSMUSG00000082450	Mageb7-ps	melanoma_antigen_family_B_7_pseudogene	X:86398204-86399244	7.41528	9.54423	24.8019	24.0332	3.83646	4.21558	17.8302	14.9195	UP
ENSMUSG00000038855	Itpkb	inositol_1_4_5_trisphosphate_3_kinase_B	1:180330485-180424802	9.42949	11.3759	20.9126	22.0768	7.02173	6.11307	17.7332	17.858	UP
ENSMUSG00000028763	Hspg2	perlecan_heparan_sulfate_proteoglycan_2_	4:137468769-137570630	7.77698	11.9191	23.9891	27.4611	4.5058	4.32367	17.6998	17.7458	UP
ENSMUSG00000000957	Mmp14	matrix_metallopeptidase_14_membrane_inserted_	14:54431612-54441265	8.92371	11.1085	22.2629	24.9262	4.46211	4.76159	17.6326	18.8236	UP
ENSMUSG00000070644	Etnk2	ethanolamine_kinase_2	1:133363572-133380336	7.40476	9.97192	21.8123	24.3323	4.02919	4.08139	17.5997	17.4069	UP
ENSMUSG00000031119	Gpc4	glypican_4	X:52053021-52165252	9.2518	9.96586	21.9079	22.3162	6.36501	6.43763	17.4375	18.5366	UP
ENSMUSG00000001435	Col18a1	collagen_type_XVIII_alpha_1	10:77052178-77166548	8.4466	15.7832	31.9717	33.6229	3.2946	2.89723	17.3915	16.5501	UP
ENSMUSG00000023009	Nckap5l	NCK_associated_protein_5_like	15:99422035-99457748	6.35229	9.42662	19.6546	20.7324	3.76321	2.97773	17.2963	16.4305	UP
ENSMUSG00000013698	Pea15a	phosphoprotein_enriched_in_astrocytes_15A	1:172196728-172206804	6.75534	9.70524	22.1503	24.085	4.76237	4.08276	17.2243	15.9181	UP
ENSMUSG00000055172	C1ra	complement_component_1_r_subcomponent_A	6:124512405-124523443	6.68493	7.08252	18.9856	19.2074	4.57187	3.49632	17.2214	17.5233	UP
ENSMUSG00000020150	Gamt	guanidinoacetate_methyltransferase	10:80258151-80261012	8.29616	11.5301	25.2222	26.8787	3.5267	3.23493	17.0925	17.6946	UP
ENSMUSG00000029603	Dtx1	deltex_1_homolog_Drosophila_	5:120680202-120711927	7.95043	9.38105	19.5935	24.7654	4.54027	4.52787	17.0724	11.9669	UP
ENSMUSG00000004044	Ptrf	polymerase_I_and_transcript_release_factor	11:100956733-100970887	8.24697	11.7829	24.6992	26.6023	5.47471	4.53935	17.0028	18.6928	UP
ENSMUSG00000030894	Tpp1	tripeptidyl_peptidase_I	7:105744847-105752207	6.03247	9.40328	19.1832	21.2891	3.84345	4.34364	16.8616	15.6508	UP
ENSMUSG00000038604	Fam65a	family_with_sequence_similarity_65_member_A	8:105605229-105622194	8.98011	13.6424	22.1378	24.1778	5.61304	5.71088	16.8109	15.2165	UP
ENSMUSG00000022425	Enpp2	ectonucleotide_pyrophosphatase_phosphodiesterase_2	15:54838898-54920146	8.08176	12.1903	21.7527	22.3516	4.82168	5.4159	16.6373	16.5619	UP
ENSMUSG00000031311	Nono	non_POU_domain_containing_octamer_binding_protein	X:101429318-101448591	7.97068	11.7881	21.8408	24.3563	4.85889	4.72622	16.4894	17.2732	UP
ENSMUSG00000024176	Sox8	SRY_sex_determining_region_Y_box_8	17:25565892-25570686	7.65	8.59338	17.6191	19.079	3.91011	4.25053	16.4613	15.8019	UP
ENSMUSG00000031636	Pdlim3	PDZ_and_LIM_domain_3	8:45885485-45919546	5.551	10.3388	25.283	24.4736	4.90363	3.51491	16.3038	17.2162	UP
ENSMUSG00000022843	Clcn2	chloride_channel_voltage_sensitive_2	16:20702964-20717746	8.16829	11.8519	19.5178	21.0003	4.89693	4.91609	16.2772	14.1827	UP
ENSMUSG00000048756	Foxo3	forkhead_box_O3	10:42181841-42276755	7.13768	10.9569	19.7748	21.3321	4.11191	4.54165	16.223	14.9159	UP
ENSMUSG00000031375	Bgn	biglycan	X:73483602-73495933	8.33938	12.8841	24.6605	25.1142	5.75627	4.42475	16.0178	16.3814	UP
ENSMUSG00000032702	Kank1	KN_motif_and_ankyrin_repeat_domains_1	19:25236975-25434496	7.23672	9.24145	19.6895	21.8533	4.11743	4.29921	15.9935	15.1234	UP
ENSMUSG00000001729	Akt1	thymoma_viral_proto_oncogene_1	12:112653821-112674884	8.82558	12.6023	21.995	21.0873	6.44922	6.60252	15.9716	17.1339	UP
ENSMUSG00000019943	Atp2b1	ATPase_Ca++_transporting_plasma_membrane_1	10:98915152-99026143	9.35223	11.5596	20.9035	23.3064	4.166	4.70166	15.9491	15.7664	UP
ENSMUSG00000038650	Rnh1	ribonuclease_angiogenin_inhibitor_1	7:141160328-141172851	8.53716	11.3731	23.1738	26.1838	4.10139	4.40145	15.8909	17.2737	UP
ENSMUSG00000002227	Mov10	Moloney_leukemia_virus_10	3:104794836-104818563	6.40404	10.0433	20.8015	21.9571	3.74291	4.69203	15.8628	14.62	UP
ENSMUSG00000029661	Col1a2	collagen_type_I_alpha_2	6:4504814-4541544	9.39972	17.5252	41.5868	39.2125	5.94728	4.94854	15.7635	19.6536	UP
ENSMUSG00000037643	Prkci	protein_kinase_C_iota	3:30995747-31052959	8.46128	12.2304	20.0496	21.7181	5.37756	5.50828	15.7212	14.4405	UP
ENSMUSG00000097971	Gm26917	predicted_gene_26917	17:39843013-39846341	5.5164	8.48528	16.5229	15.0124	4.30486	3.77493	15.657	13.1095	UP
ENSMUSG00000030158	Clec12b	C_type_lectin_domain_family_12_member_B	6:129375515-129385874	7.98289	11.937	22.9989	25.9139	3.6287	3.41	15.6031	14.1679	UP
ENSMUSG00000038437	Mllt6	myeloid_lymphoid_or_mixed_lineage_leukemia_trithorax_homolog_Drosophila_;_translocated_to_6	11:97663414-97685463	6.68303	9.87738	18.6097	20.6264	3.56861	3.40513	15.5679	14.4936	UP
ENSMUSG00000029364	Wsb2	WD_repeat_and_SOCS_box_containing_2	5:117357304-117378601	9.57975	11.651	20.8792	22.4476	7.0615	6.48031	15.4837	15.0517	UP
ENSMUSG00000003134	Tbc1d8	TBC1_domain_family_member_8	1:39371492-39478755	5.33262	8.54823	13.77	20.2517	4.04161	4.51966	15.3487	13.6939	UP
ENSMUSG00000043384	Gprasp1	G_protein_coupled_receptor_associated_sorting_protein_1	X:135742733-135803474	7.77755	10.9763	20.9984	23.5009	3.97297	4.392	15.3141	15.1117	UP
ENSMUSG00000034160	Ogt	O_linked_N_acetylglucosamine_GlcNAc_transferase_UDP_N_acetylglucosamine_polypeptide_N_acetylglucosaminyl_transferase_	X:101640060-101684351	7.52052	8.56852	17.4484	19.3588	4.38773	4.62567	15.2772	15.8566	UP
ENSMUSG00000016458	Wt1	Wilms_tumor_1_homolog	2:105126529-105173616	6.69415	8.0382	17.3323	19.1558	5.08026	4.8618	15.2665	13.9051	UP
ENSMUSG00000006205	Htra1	HtrA_serine_peptidase_1	7:130936111-130985660	5.07276	6.5988	13.9339	16.4094	3.04822	2.79483	15.2253	16.9906	UP
ENSMUSG00000022272	Myo10	myosin_X	15:25622525-25813673	6.76859	9.14494	16.7257	18.13	5.80092	5.60257	15.2082	14.8229	UP
ENSMUSG00000033352	Map2k4	mitogen_activated_protein_kinase_kinase_4	11:65688243-65788297	7.46242	11.0601	18.3095	20.6436	4.03763	4.39838	15.1734	13.6753	UP
ENSMUSG00000021253	Tgfb3	transforming_growth_factor_beta_3	12:86056744-86079041	7.49046	10.1427	18.5941	22.8412	5.22235	3.98051	15.1705	15.9825	UP
ENSMUSG00000024743	Syt7	synaptotagmin_VII	19:10389090-10453181	6.60953	11.0538	18.1311	20.1913	5.05957	5.16234	15.1609	16.6394	UP
ENSMUSG00000019966	Kitl	kit_ligand	10:100015630-100100413	7.7621	8.81106	21.5404	21.2962	3.53903	3.81629	15.1531	16.0026	UP
ENSMUSG00000020321	Mdh1	malate_dehydrogenase_1_NAD_soluble_	11:21556787-21572367	6.48316	11.3069	19.9149	22.4207	4.81705	5.07921	15.028	15.8142	UP
ENSMUSG00000033059	Pygb	brain_glycogen_phosphorylase	2:150786735-150831758	6.92761	11.5866	22.206	23.9244	4.33912	4.02493	15.0226	13.9221	UP
ENSMUSG00000027933	Ints3	integrator_complex_subunit_3	3:90391388-90433622	8.46773	12.7134	21.0147	21.9487	5.74007	5.465	15.0206	14.2669	UP
ENSMUSG00000053062	Jam2	junction_adhesion_molecule_2	16:84774123-84825928	6.70751	10.0483	20.468	23.1262	4.88376	5.58166	14.9989	13.6185	UP
ENSMUSG00000021895	Arhgef3	Rho_guanine_nucleotide_exchange_factor_GEF_3	14:27238039-27403904	6.97886	8.34577	18.108	17.4857	6.14105	6.78362	14.9754	16.1729	UP
ENSMUSG00000064210	Ano6	anoctamin_6	15:95790843-95975464	5.89206	7.42683	15.8353	19.0735	4.3726	4.02014	14.9345	14.4949	UP
ENSMUSG00000022479	Vdr	vitamin_D_receptor	15:97854425-97910630	6.92746	10.1597	19.9076	22.0999	3.55125	3.06701	14.9324	13.5797	UP
ENSMUSG00000040488	Ltbp4	latent_transforming_growth_factor_beta_binding_protein_4	7:27305136-27337692	6.53147	12.5622	24.4206	26.234	4.93342	3.95726	14.9056	17.1477	UP
ENSMUSG00000041229	Phf8	PHD_finger_protein_8	X:151520672-151633859	8.4928	9.80723	17.8767	19.9344	5.96117	6.32897	14.8948	14.3443	UP
ENSMUSG00000041836	Ptpre	protein_tyrosine_phosphatase_receptor_type_E	7:135537824-135686294	7.24425	9.28521	17.6747	18.8153	5.04664	4.76475	14.8718	15.3944	UP
ENSMUSG00000021944	Gata4	GATA_binding_protein_4	14:63198922-63271692	4.57537	8.06921	16.4497	11.6376	3.28738	3.84674	14.8538	14.399	UP
ENSMUSG00000005413	Hmox1	heme_oxygenase_1	8:75093591-75100596	7.25605	7.64517	17.7634	18.9599	3.35338	4.18224	14.8489	15.1677	UP
ENSMUSG00000038366	Lasp1	LIM_and_SH3_protein_1	11:97799000-97838764	7.32159	10.0596	17.5339	18.2906	4.78705	4.40819	14.7084	15.2358	UP
ENSMUSG00000030811	Fbxl19	F_box_and_leucine_rich_repeat_protein_19	7:127744543-127769483	8.46376	10.8713	19.503	21.1652	5.09419	4.86927	14.6859	14.2582	UP
ENSMUSG00000027523	Gnas	GNAS_guanine_nucleotide_binding_protein_alpha_stimulating_complex_locus	2:174284320-174346744	7.30236	10.218	19.8228	21.0855	4.35189	4.24438	14.6732	15.0324	UP
ENSMUSG00000031328	Flna	filamin_alpha	X:74223461-74249820	8.04414	11.309	21.0971	21.6583	5.8473	5.89445	14.6575	14.2925	UP
ENSMUSG00000027940	Tpm3	tropomyosin_3_gamma	3:90072649-90100902	7.95909	9.39108	17.506	17.8946	6.29537	6.84762	14.6396	15.6401	UP
ENSMUSG00000030605	Mfge8	milk_fat_globule_EGF_factor_8_protein	7:79133768-79149060	5.08332	6.19405	12.3933	13.7092	4.56673	3.73991	14.6368	11.9451	UP
ENSMUSG00000031365	Zfp275	zinc_finger_protein_275	X:73342621-73359080	6.50605	9.8614	20.3281	22.5496	2.99911	3.51057	14.5775	14.0469	UP
ENSMUSG00000031400	G6pdx	glucose_6_phosphate_dehydrogenase_X_linked	X:74409483-74429194	7.08103	8.89653	18.5256	21.0504	3.83021	3.72845	14.5703	14.2259	UP
ENSMUSG00000029860	Zyx	zyxin	6:42349630-42360213	6.40094	8.38096	17.6855	18.7149	4.35121	3.58014	14.547	14.4999	UP
ENSMUSG00000028367	Txn1	thioredoxin_1	4:57943373-57956411	7.55303	9.66826	24.132	23.7513	4.27496	4.29146	14.5308	15.1577	UP
ENSMUSG00000020923	Ubtf	upstream_binding_transcription_factor_RNA_polymerase_I	11:102304560-102319742	6.69083	8.90591	17.113	18.3416	3.81085	3.87256	14.3935	13.7662	UP
ENSMUSG00000026211	Obsl1	obscurin_like_1	1:75479310-75506452	5.92272	9.03216	19.1244	18.848	3.55367	3.70549	14.3705	13.7711	UP
ENSMUSG00000031217	Efnb1	ephrin_B1	X:99136130-99148991	6.01478	7.35711	15.4947	16.5965	4.95303	3.96315	14.3388	18.7973	UP
ENSMUSG00000041313	Slc7a1	solute_carrier_family_7_cationic_amino_acid_transporter_y+_system_member_1	5:148327410-148399904	8.71807	10.6356	19.983	20.3813	4.47475	4.65283	14.2799	13.613	UP
ENSMUSG00000031555	Adam9	a_disintegrin_and_metallopeptidase_domain_9_meltrin_gamma_	8:24949611-25016922	7.93037	9.0671	16.8654	17.4442	4.15501	4.67357	14.2711	13.1681	UP
ENSMUSG00000016534	Lamp2	lysosomal_associated_membrane_protein_2	X:38401357-38456454	7.62066	8.42499	16.0561	17.1558	6.04159	6.06016	14.2701	15.2372	UP
ENSMUSG00000005533	Igf1r	insulin_like_growth_factor_I_receptor	7:67952859-68226780	6.0125	7.57053	16.8611	19.2011	3.72553	3.8425	14.2625	15.5749	UP
ENSMUSG00000032733	Snx33	sorting_nexin_33	9:56917200-56928371	6.28555	7.75535	17.7204	18.0394	4.4081	3.36537	14.2341	13.0211	UP
ENSMUSG00000024302	Dtna	dystrobrevin_alpha	18:23415415-23659714	6.19193	8.38167	17.6254	19.7386	4.00922	3.98812	14.0715	13.1161	UP
ENSMUSG00000003420	Fcgrt	Fc_receptor_IgG_alpha_chain_transporter	7:45092993-45103822	5.92195	5.91155	17.2822	15.2324	3.04474	3.47186	13.9917	15.66	UP
ENSMUSG00000028799	Zfp362	zinc_finger_protein_362	4:128773088-128806045	6.99421	6.89801	13.9405	16.1463	6.53215	5.71451	13.9916	13.3776	UP
ENSMUSG00000023088	Abcc1	ATP_binding_cassette_sub_family_C_CFTR_MRP_member_1	16:14361558-14475737	6.50857	8.49185	16.8892	17.3085	3.56165	4.14064	13.9123	12.6503	UP
ENSMUSG00000031170	Slc38a5	solute_carrier_family_38_member_5	X:8271133-8280179	7.53716	10.4027	21.4314	24.8689	3.69399	3.27412	13.8957	13.0223	UP
ENSMUSG00000008540	Mgst1	microsomal_glutathione_S_transferase_1	6:138140316-138156755	6.68412	7.74079	16.229	17.4467	3.3713	3.96549	13.8591	15.0323	UP
ENSMUSG00000037681	Esyt3	extended_synaptotagmin_like_protein_3	9:99309963-99358557	5.43089	7.7371	13.8358	15.5379	5.71946	4.93453	13.8112	14.1009	UP
ENSMUSG00000005161	Prdx2	peroxiredoxin_2	8:84969587-84974834	7.12869	8.31372	15.8692	16.2097	4.11602	3.5466	13.7827	13.971	UP
ENSMUSG00000023021	Cers5	ceramide_synthase_5	15:99734881-99772885	6.68899	9.03158	15.851	17.6365	3.37782	4.00535	13.7148	11.393	UP
ENSMUSG00000031488	Rab11fip1	RAB11_family_interacting_protein_1_class_I_	8:27138773-27174646	5.93862	6.97411	15.0484	15.3259	3.87342	3.58893	13.6429	13.2734	UP
ENSMUSG00000037656	Slc20a2	solute_carrier_family_20_member_2	8:22476700-22569607	5.71621	8.94197	16.9314	21.3971	3.5297	3.10683	13.5698	12.0846	UP
ENSMUSG00000022178	Ajuba	ajuba_LIM_protein	14:54567469-54577661	7.6736	11.0873	19.4431	21.3782	4.60315	4.92406	13.515	14.3133	UP
ENSMUSG00000002996	Hbp1	high_mobility_group_box_transcription_factor_1	12:31926254-31950535	7.32521	9.67685	16.6764	18.1686	5.10072	5.28349	13.3944	12.48	UP
ENSMUSG00000035112	Wnk4	WNK_lysine_deficient_protein_kinase_4	11:101260567-101277409	5.7892	7.19675	15.1161	14.5487	3.95346	3.54914	13.3802	12.8184	UP
ENSMUSG00000038991	Txndc5	thioredoxin_domain_containing_5	13:38500273-38528824	3.33396	4.41866	17.1387	9.84988	5.21291	4.49816	13.328	14.0893	UP
ENSMUSG00000032796	Lama1	laminin_alpha_1	17:67697265-67822645	5.8842	8.65937	17.665	18.8644	3.31485	3.38756	13.3176	12.5505	UP
ENSMUSG00000068267	Cenpb	centromere_protein_B	2:131175182-131180067	6.5212	9.84386	18.0807	19.0156	4.25042	3.95443	13.2479	13.7676	UP
ENSMUSG00000029090	Adgra3	adhesion_G_protein_coupled_receptor_A3	5:49959956-50059006	5.52834	9.16796	17.9149	18.2361	3.252	3.72998	13.2265	12.2415	UP
ENSMUSG00000059401	Mamld1	mastermind_like_domain_containing_1	X:71050256-71156056	5.90177	8.40774	15.8555	18.0612	3.85922	3.70674	13.2057	12.2635	UP
ENSMUSG00000034708	Grn	granulin	11:102430315-102437048	6.15258	8.42265	15.8678	17.3807	3.01515	3.85774	13.1618	15.1224	UP
ENSMUSG00000066406	Akap13	A_kinase_PRKA_anchor_protein_13	7:75455534-75754609	7.06648	10.3155	16.9081	18.9779	4.48156	4.63094	13.1591	12.6571	UP
ENSMUSG00000027452	Acss1	acyl_CoA_synthetase_short_chain_family_member_1	2:150618105-150668500	5.59746	7.41438	17.148	17.4843	1.96703	2.40157	13.1268	12.3916	UP
ENSMUSG00000032374	Plod2	procollagen_lysine_2_oxoglutarate_5_dioxygenase_2	9:92542223-92608428	7.89907	10.1262	20.7702	19.9887	3.69918	4.12974	13.089	14.1346	UP
ENSMUSG00000022228	Zscan26	zinc_finger_and_SCAN_domain_containing_26	13:21442175-21453730	6.90804	9.03503	16.7448	16.3378	4.5056	4.96657	13.0866	13.1181	UP
ENSMUSG00000027230	Creb3l1	cAMP_responsive_element_binding_protein_3_like_1	2:91982328-92024502	5.06874	4.64107	14.1886	14.5139	3.7782	3.65282	12.9526	14.2548	UP
ENSMUSG00000028583	Pdpn	podoplanin	4:143267431-143299564	6.60083	6.6246	15.0815	22.1511	2.71092	3.1976	12.9478	13.973	UP
ENSMUSG00000044641	Pard6b	par_6_family_cell_polarity_regulator_beta	2:168081004-168101203	5.63734	8.05508	15.5609	15.9068	3.39277	2.67186	12.9435	11.8274	UP
ENSMUSG00000026170	Cyp27a1	cytochrome_P450_family_27_subfamily_a_polypeptide_1	1:74713574-74737892	6.23562	7.81028	17.3846	17.9724	2.82699	3.2554	12.9269	13.7061	UP
ENSMUSG00000045287	Rtn4rl1	reticulon_4_receptor_like_1	11:75193783-75267769	5.09415	6.32582	15.0855	17.6564	3.27149	2.76656	12.9141	11.9005	UP
ENSMUSG00000023827	Agpat4	1_acylglycerol_3_phosphate_O_acyltransferase_4_lysophosphatidic_acid_acyltransferase_delta_	17:12118704-12219645	5.71755	7.68456	16.0352	17.2275	3.15023	3.52703	12.9	11.876	UP
ENSMUSG00000036622	Atp13a2	ATPase_type_13A2	4:140986873-141007330	6.34753	8.83641	14.6415	15.8622	3.80265	3.44482	12.7804	12.6606	UP
ENSMUSG00000006931	P3h4	prolyl_3_hydroxylase_family_member_4_non_enzymatic_	11:100408456-100414836	4.73878	6.62482	17.8124	18.4936	3.46941	3.09445	12.6129	10.9938	UP
ENSMUSG00000056427	Slit3	slit_homolog_3_Drosophila_	11:35121224-35708507	6.34756	8.13522	15.3657	16.2542	4.24154	4.11042	12.5821	12.0649	UP
ENSMUSG00000010660	Plcd1	phospholipase_C_delta_1	9:119071527-119093496	5.14218	8.24101	15.1786	17.5025	4.55721	4.73626	12.4965	12.452	UP
ENSMUSG00000028962	Slc4a2	solute_carrier_family_4_anion_exchanger_member_2	5:24423837-24440950	5.84713	8.7638	15.5057	16.5166	4.24449	4.41329	12.4876	11.709	UP
ENSMUSG00000037820	Tgm2	transglutaminase_2_C_polypeptide	2:158116402-158146436	6.88202	10.221	19.3945	18.7185	3.50262	3.46863	12.4551	13.9084	UP
ENSMUSG00000019278	Dpep1	dipeptidase_1_renal_	8:123186235-123201810	6.84028	8.58996	17.8539	21.8785	5.48007	4.46045	12.4501	14.0615	UP
ENSMUSG00000042524	Sun2	Sad1_and_UNC84_domain_containing_2	15:79724070-79742536	5.21397	5.55056	14.9478	9.2276	3.17308	3.37883	12.4387	7.43214	UP
ENSMUSG00000021474	Sfxn1	sideroflexin_1	13:54071845-54108346	4.9274	8.29407	16.2003	17.5018	3.17896	2.58027	12.433	12.9868	UP
ENSMUSG00000029311	Hsd17b11	hydroxysteroid_17_beta_dehydrogenase_11	5:103989762-104021919	4.1296	4.82092	11.8381	11.7911	3.03943	2.93916	12.4059	12.1889	UP
ENSMUSG00000031672	Got2	glutamatic_oxaloacetic_transaminase_2_mitochondrial	8:95864134-95888547	5.27176	7.99752	19.9591	22.7602	3.75236	4.0113	12.3906	13.3369	UP
ENSMUSG00000038777	Sema6c	sema_domain_transmembrane_domain_TM_and_cytoplasmic_domain_semaphorin_6C	3:95160457-95174024	5.05689	7.05234	17.0364	17.7936	2.38652	2.25826	12.3611	11.2195	UP
ENSMUSG00000020536	Llgl1	lethal_giant_larvae_homolog_1_Drosophila_	11:60699723-60714186	6.84874	9.73156	16.6127	17.7479	3.38709	3.42203	12.3459	12.9134	UP
ENSMUSG00000044250	Pced1b	PC_esterase_domain_containing_1B	15:97247107-97385689	5.23057	5.95855	13.6912	16.3734	3.49773	3.71581	12.3195	11.8374	UP
ENSMUSG00000020439	Smtn	smoothelin	11:3517523-3540612	6.30143	6.28013	14.4385	15.3947	4.05814	3.26749	12.3177	13.2373	UP
ENSMUSG00000074785	Plxnc1	plexin_C1	10:94790866-94944578	5.90944	8.44084	18.5873	19.8158	3.4275	3.55846	12.2972	11.3727	UP
ENSMUSG00000027566	Psma7	proteasome_prosome_macropain_subunit_alpha_type_7	2:180036373-180042433	6.36708	9.00436	16.7578	17.3583	4.01056	4.05673	12.2771	11.5811	UP
ENSMUSG00000020490	Btnl10	butyrophilin_like_10	11:58917908-58927158	5.83475	9.7446	16.4559	21.3888	3.31027	2.78982	12.2128	13.4736	UP
ENSMUSG00000036158	Prickle1	prickle_homolog_1_Drosophila_	15:93499114-93595891	5.31873	8.05211	14.7112	16.4734	2.93206	3.97006	12.1912	11.8206	UP
ENSMUSG00000031422	Morf4l2	mortality_factor_4_like_2	X:136732942-136743690	8.25777	11.3992	19.8477	27.1206	3.75633	4.52246	12.1132	15.5061	UP
ENSMUSG00000028048	Gba	glucosidase_beta_acid	3:89202928-89208966	5.60473	7.45227	15.5923	16.436	3.57023	3.32892	12.0843	12.1944	UP
ENSMUSG00000020019	Ntn4	netrin_4	10:93640681-93747207	3.79393	6.31546	15.2059	15.4222	1.74751	1.72991	12.0727	11.5636	UP
ENSMUSG00000005373	Mlxipl	MLX_interacting_protein_like	5:135089890-135138382	4.13994	5.8143	14.4454	14.5561	2.20121	2.37976	12.0139	11.4358	UP
ENSMUSG00000031216	Stard8	START_domain_containing_8	X:99003248-99074728	5.55427	6.39131	14.6189	15.1241	2.9932	3.35572	11.928	12.2381	UP
ENSMUSG00000032135	Mcam	melanoma_cell_adhesion_molecule	9:44134469-44142727	5.34088	7.65072	15.2665	15.3918	3.27496	3.33395	11.9022	11.5838	UP
ENSMUSG00000005220	Corin	corin	5:72300025-72504473	5.74549	6.06879	11.9046	12.914	3.50341	3.95014	11.8933	11.2417	UP
ENSMUSG00000026426	Arl8a	ADP_ribosylation_factor_like_8A	1:135146824-135156269	5.48855	7.64133	15.8423	17.3805	4.80611	4.5222	11.8624	10.9712	UP
ENSMUSG00000037071	Scd1	stearoyl_Coenzyme_A_desaturase_1	19:44394451-44407709	4.68675	3.87553	8.59168	25.0337	5.8325	5.19264	11.8545	13.5176	UP
ENSMUSG00000060671	Atp8b2	ATPase_class_I_type_8B_member_2	3:89939481-89963508	5.47363	7.10517	15.5877	13.5684	2.9916	3.16652	11.7974	11.209	UP
ENSMUSG00000035476	Tab3	TGF_beta_activated_kinase_1_MAP3K7_binding_protein_3	X:85574022-85634469	5.87295	8.5798	14.0226	15.488	3.03758	3.73282	11.7865	10.3975	UP
ENSMUSG00000000420	Galnt1	UDP_N_acetyl_alpha_D_galactosamine_polypeptide_N_acetylgalactosaminyltransferase_1	18:24205344-24286818	5.87663	8.71157	14.3219	14.8762	3.45923	3.75415	11.7712	11.1225	UP
ENSMUSG00000024222	Fkbp5	FK506_binding_protein_5	17:28399095-28517524	5.888	8.06819	15.2631	15.2349	3.94393	4.58538	11.7645	11.7104	UP
ENSMUSG00000040350	Trim7	tripartite_motif_containing_7	11:48826140-48852209	5.14333	6.62447	13.6973	15.5582	3.1355	3.30274	11.7549	10.7672	UP
ENSMUSG00000055717	Slain1	SLAIN_motif_family_member_1	14:103650228-103704907	6.76434	8.78023	16.5323	16.2668	4.50574	5.05135	11.7476	11.1974	UP
ENSMUSG00000022263	Trio	triple_functional_domain_PTPRF_interacting_	15:27730652-28025848	5.92525	7.82882	13.4727	14.4527	5.51601	5.21797	11.672	11.1185	UP
ENSMUSG00000020092	Pald1	phosphatase_domain_containing_paladin_1	10:61319657-61383523	4.76504	7.55511	14.4288	15.9765	2.70986	2.70955	11.5717	11.3223	UP
ENSMUSG00000090124	Ugt1a7c	UDP_glucuronosyltransferase_1_family_polypeptide_A7C	1:88095062-88220002	2.88664	2.36072	7.57631	8.48031	2.09774	3.32458	11.5696	11.582	UP
ENSMUSG00000033530	Ttc7b	tetratricopeptide_repeat_domain_7B	12:100300771-100520822	5.13896	6.349	13.6815	13.9234	3.87364	3.18834	11.5394	12.7425	UP
ENSMUSG00000024811	Tnks2	tankyrase_TRF1_interacting_ankyrin_related_ADP_ribose_polymerase_2	19:36834232-36893477	6.33823	9.08719	15.9244	16.376	3.40735	3.99833	11.5109	10.8179	UP
ENSMUSG00000028405	Aco1	aconitase_1	4:40143081-40198338	4.68439	6.6033	14.6188	16.6434	2.7338	3.21503	11.4827	11.8942	UP
ENSMUSG00000032194	Kank2	KN_motif_and_ankyrin_repeat_domains_2	9:21766773-21798546	4.82826	6.51413	14.7508	14.9584	2.91117	2.80074	11.4741	11.7414	UP
ENSMUSG00000047139	Cd24a	CD24a_antigen	10:43579169-43584262	6.28092	7.25498	15.4355	23.0919	4.26802	3.96698	11.4366	12.2026	UP
ENSMUSG00000045680	Tcf21	transcription_factor_21	10:22817279-22820128	5.68507	11.5858	28.847	27.8248	4.44932	2.143	11.4307	13.761	UP
ENSMUSG00000031987	Egln1	egl_9_family_hypoxia_inducible_factor_1	8:124908596-124949254	4.84387	7.27531	14.7879	16.2098	2.71269	3.1559	11.3967	12.2469	UP
ENSMUSG00000019899	Lama2	laminin_alpha_2	10:26980036-27619758	5.37345	8.35614	16.3509	17.7703	2.72795	2.94269	11.3951	10.5759	UP
ENSMUSG00000031255	Sytl4	synaptotagmin_like_4	X:133936385-133981812	6.15663	7.65716	16.3294	17.4979	3.32526	3.4377	11.3005	11.9492	UP
ENSMUSG00000028194	Ddah1	dimethylarginine_dimethylaminohydrolase_1	3:145758675-145894277	6.13508	8.12825	14.9574	17.1333	3.5395	3.37932	11.2502	11.9815	UP
ENSMUSG00000026930	Gpsm1	G_protein_signalling_modulator_1_AGS3_like_C._elegans_	2:26315515-26348237	3.16836	4.0732	8.46037	9.52114	2.82035	2.76389	11.2282	6.40589	UP
ENSMUSG00000000078	Klf6	Kruppel_like_factor_6	13:5861489-5870393	5.28383	6.89419	13.6507	13.9494	3.37392	2.89071	11.2128	11.878	UP
ENSMUSG00000039286	Fndc3b	fibronectin_type_III_domain_containing_3B	3:27416162-27711307	4.54986	6.375	14.3164	15.1542	3.01546	3.10846	11.1963	11.0888	UP
ENSMUSG00000039278	Pcsk1n	proprotein_convertase_subtilisin_kexin_type_1_inhibitor	X:7919822-7924410	3.66974	9.78191	21.9092	21.5407	1.50244	1.44526	11.1155	10.5436	UP
ENSMUSG00000034463	Scara3	scavenger_receptor_class_A_member_3	14:65919395-65953744	2.87802	6.36638	17.5253	20.5305	1.6714	2.05853	11.0748	10.0026	UP
ENSMUSG00000042436	Mfap4	microfibrillar_associated_protein_4	11:61485431-61488900	6.82252	13.1478	27.1333	29.4736	4.28662	3.56626	11.0469	12.0485	UP
ENSMUSG00000031380	Figf	c_fos_induced_growth_factor	X:164373378-164402650	4.11053	2.9296	9.94319	9.94976	2.13137	2.49006	10.9823	11.304	UP
ENSMUSG00000031853	BC021891	cDNA_sequence_BC021891	8:125910450-125947439	5.12649	7.72595	19.3154	20.0399	2.53469	2.21658	10.9695	12.1691	UP
ENSMUSG00000047547	Cltb	clathrin_light_polypeptide_Lcb_	13:54592401-54611344	5.85313	8.10315	14.4627	14.8582	3.52526	3.76102	10.9413	11.6177	UP
ENSMUSG00000039109	F13a1	coagulation_factor_XIII_A1_subunit	13:36867178-37050244	7.22149	7.66206	16.2408	18.8847	3.35611	3.69398	10.9339	11.6361	UP
ENSMUSG00000039989	Cbx4	chromobox_4	11:119077573-119086221	4.56148	6.24111	12.2349	12.6011	3.26645	2.60304	10.9146	10.994	UP
ENSMUSG00000022443	Myh9	myosin_heavy_polypeptide_9_non_muscle	15:77760587-77842175	5.88864	8.12911	15.0501	15.0977	3.2772	3.06401	10.9121	10.4206	UP
ENSMUSG00000029767	Calu	calumenin	6:29348069-29377110	5.10222	7.09292	17.5903	12.0216	3.33182	5.377	10.8293	14.1238	UP
ENSMUSG00000024818	Slc25a45	solute_carrier_family_25_member_45	19:5877808-5885766	4.8905	6.85526	13.5087	14.3228	3.04529	2.33672	10.8047	9.62953	UP
ENSMUSG00000013921	Clip3	CAP_GLY_domain_containing_linker_protein_3	7:30291672-30308367	3.85934	4.79887	13.2261	11.9885	2.49212	2.39136	10.7921	10.3304	UP
ENSMUSG00000070473	Cldn3	claudin_3	5:134986214-134987472	2.78299	3.13873	9.00876	10.0915	2.26017	0.677762	10.7772	9.99588	UP
ENSMUSG00000029722	Agfg2	ArfGAP_with_FG_repeats_2	5:137650463-137684726	5.11492	6.46496	12.669	13.932	2.18021	2.76074	10.7612	10.5673	UP
ENSMUSG00000035262	Amh	anti_Mullerian_hormone	10:80805248-80807648	4.9979	10.4089	21.018	22.9258	1.85897	1.83036	10.7598	8.93815	UP
ENSMUSG00000002028	Kmt2a	lysine_K_specific_methyltransferase_2A	9:44803355-44881296	5.71677	7.32736	13.0562	13.7046	3.05469	3.60288	10.6865	10.3086	UP
ENSMUSG00000097124	A530020G20Rik	RIKEN_cDNA_A530020G20_gene	3:121531619-121536206	2.2736	2.13551	5.96432	6.48995	2.25799	2.69416	10.6753	9.25074	UP
ENSMUSG00000034462	Pkd2	polycystic_kidney_disease_2	5:104459450-104505819	5.87193	7.30567	15.3607	16.0528	3.30522	3.84707	10.6452	10.9199	UP
ENSMUSG00000018340	Anxa6	annexin_A6	11:54979108-55033445	5.18482	6.20026	13.9817	16.2885	3.4146	3.10667	10.6428	9.47557	UP
ENSMUSG00000030711	Sult1a1	sulfotransferase_family_1A_phenol_preferring_member_1	7:126672865-126676432	4.42198	5.09509	13.5498	12.8852	2.87322	2.92993	10.622	12.7054	UP
ENSMUSG00000029622	Arpc1b	actin_related_protein_2_3_complex_subunit_1B	5:145114215-145130705	4.32068	5.8655	11.9926	12.25	2.59352	1.98472	10.6146	10.3591	UP
ENSMUSG00000024640	Psat1	phosphoserine_aminotransferase_1	19:15904678-15947337	4.61074	8.49457	16.5382	15.0825	2.72641	2.26879	10.586	8.92856	UP
ENSMUSG00000024621	Csf1r	colony_stimulating_factor_1_receptor	18:61105572-61132149	4.67817	3.95732	9.91556	10.4532	2.46928	2.60934	10.5795	12.3252	UP
ENSMUSG00000026176	Ctdsp1	CTD_carboxy_terminal_domain_RNA_polymerase_II_polypeptide_A_small_phosphatase_1	1:74391509-74397285	4.51689	6.2602	12.6206	13.8435	2.76361	2.44407	10.5366	9.86211	UP
ENSMUSG00000086864	A630077J23Rik	RIKEN_cDNA_A630077J23_gene	4:43756123-43759464	2.8317	6.14399	17.6881	16.4653	2.20563	2.23312	10.507	12.162	UP
ENSMUSG00000036617	Etl4	enhancer_trap_locus_4	2:19909780-20810713	4.48133	5.32844	11.0633	12.7388	2.76893	2.743	10.47	9.27654	UP
ENSMUSG00000074207	Adh1	alcohol_dehydrogenase_1_class_I_	3:138260991-138290698	1.75958	2.51539	8.93018	9.83256	1.45864	1.93671	10.469	12.3664	UP
ENSMUSG00000037235	Mxd4	Max_dimerization_protein_4	5:34173883-34187720	11.2995	7.55833	19.6607	19.624	6.39645	4.63123	10.3906	14.7716	UP
ENSMUSG00000019820	Utrn	utrophin	10:12382188-12861735	5.73023	7.5865	12.6768	13.9586	4.14068	3.79033	10.3226	9.83306	UP
ENSMUSG00000029231	Pdgfra	platelet_derived_growth_factor_receptor_alpha_polypeptide	5:75152292-75198215	4.53174	6.09853	15.136	16.3969	2.22128	2.6224	10.3011	10.4464	UP
ENSMUSG00000031988	Vps26b	vacuolar_protein_sorting_26_homolog_B_yeast_	9:27004503-27030094	5.6563	7.45902	12.9466	15.5156	3.29811	3.0156	10.2655	10.5301	UP
ENSMUSG00000037003	Tns2	tensin_2	15:102102988-102116401	4.80678	5.57216	11.3463	12.1251	3.15589	2.71517	10.1842	10.0249	UP
ENSMUSG00000059248	44448	septin_9	11:117199661-117362325	4.49815	5.81846	11.4664	14.8239	3.25792	3.64069	10.1636	9.26313	UP
ENSMUSG00000058325	Dock1	dedicator_of_cytokinesis_1	7:134670687-135173639	4.86583	5.21643	11.5882	12.4734	2.74289	2.78472	10.0701	10.5866	UP
ENSMUSG00000037523	Mavs	mitochondrial_antiviral_signaling_protein	2:131234063-131248025	4.64757	6.11745	11.8496	12.4367	2.49346	2.57098	10.0661	11.1232	UP
ENSMUSG00000051817	Sox12	SRY_sex_determining_region_Y_box_12	2:152393611-152398063	3.85424	6.27899	11.4823	12.9246	2.88346	2.41766	9.98044	9.13417	UP
ENSMUSG00000023348	Trip6	thyroid_hormone_receptor_interactor_6	5:137309654-137314404	3.97134	4.84816	15.9992	14.7314	1.55399	1.49073	9.95837	9.10518	UP
ENSMUSG00000045039	Megf8	multiple_EGF_like_domains_8	7:25317164-25365917	3.1332	4.50313	11.9426	8.17162	3.81328	4.11651	9.95836	10.2453	UP
ENSMUSG00000027878	Notch2	notch_2	3:98013527-98150361	4.67582	6.95259	12.7419	13.3019	2.90488	3.28007	9.91287	8.94947	UP
ENSMUSG00000029672	Fam3c	family_with_sequence_similarity_3_member_C	6:22306520-22356243	5.86897	6.38081	14.925	15.9848	2.96166	2.80393	9.84267	9.69894	UP
ENSMUSG00000005973	Rcn1	reticulocalbin_1	2:105386291-105399319	5.68447	5.97475	13.4995	15.4766	2.29143	2.72974	9.84204	10.5599	UP
ENSMUSG00000026456	Cyb5r1	cytochrome_b5_reductase_1	1:134405559-134411740	4.91759	5.62539	11.327	13.912	2.60645	2.67755	9.81854	9.95288	UP
ENSMUSG00000040848	Sft2d2	SFT2_domain_containing_2	1:165174337-165194438	4.66913	5.44283	10.8074	12.3799	2.74585	3.02633	9.79911	8.87638	UP
ENSMUSG00000030218	Mgp	matrix_Gla_protein	6:136872435-136875823	6.94608	8.09484	19.8113	20.6316	3.67295	2.7913	9.78971	10.4228	UP
ENSMUSG00000042109	Csdc2	cold_shock_domain_containing_C2_RNA_binding	15:81936759-81950941	3.5585	5.98261	12.8454	14.7181	1.65067	1.61915	9.77723	8.54556	UP
ENSMUSG00000022199	Slc22a17	solute_carrier_family_22_organic_cation_transporter_member_17	14:54906727-54913132	4.91622	8.02237	17.2426	17.7133	3.32959	3.08208	9.67872	10.4277	UP
ENSMUSG00000020326	Ccng1	cyclin_G1	11:40748552-40755311	3.75464	4.38169	11.2907	10.5689	2.56782	2.73966	9.67628	9.69635	UP
ENSMUSG00000002900	Lamb1	laminin_B1	12:31265234-31329644	4.07565	6.33487	14.5469	15.816	2.12817	2.06815	9.67537	9.6819	UP
ENSMUSG00000029675	Eln	elastin	5:134702593-134747323	9.3423	15.7307	26.3031	24.5111	4.36012	4.00038	9.67129	11.1545	UP
ENSMUSG00000039629	Strip2	striatin_interacting_protein_2	6:29917012-29959681	4.86923	7.2548	14.3894	12.3622	3.14715	3.44427	9.64543	7.2865	UP
ENSMUSG00000020522	Mfap3	microfibrillar_associated_protein_3	11:57518664-57533815	6.05906	8.55045	14.9513	15.6092	3.17121	3.3871	9.63857	9.96083	UP
ENSMUSG00000024201	Kdm4b	lysine_K_specific_demethylase_4B	17:56326062-56402870	4.86226	6.5382	11.0063	12.0071	3.78876	3.29194	9.5652	8.23124	UP
ENSMUSG00000000753	Serpinf1	serine_or_cysteine_peptidase_inhibitor_clade_F_member_1	11:75409769-75422701	4.53701	5.40136	11.336	12.6783	2.77066	2.17353	9.49958	9.30567	UP
ENSMUSG00000021910	Nisch	nischarin	14:31170930-31216946	4.87393	6.284	11.0179	12.1536	3.48149	2.97307	9.43888	6.87981	UP
ENSMUSG00000031659	Adcy7	adenylate_cyclase_7	8:88272403-88329962	4.75682	7.41099	13.2178	15.1375	2.65778	2.31093	9.38139	11.5342	UP
ENSMUSG00000047409	Ctdspl	CTD_carboxy_terminal_domain_RNA_polymerase_II_polypeptide_A_small_phosphatase_like	9:118926453-119043998	4.50164	6.40058	12.1966	13.3017	2.8981	2.73935	9.3797	9.47952	UP
ENSMUSG00000018339	Gpx3	glutathione_peroxidase_3	11:54902453-54910377	5.95473	4.52187	32.6304	59.415	6.20868	5.62738	9.36045	24.2751	UP
ENSMUSG00000021957	Tkt	transketolase	14:30548359-30574722	4.38764	6.63918	13.246	13.1276	2.81204	2.27525	9.3129	10.4436	UP
ENSMUSG00000035615	Frmpd1	FERM_and_PDZ_domain_containing_1	4:45184875-45285936	4.86726	5.724	11.5163	12.0288	2.81523	3.28041	9.28977	9.51275	UP
ENSMUSG00000067276	Capn6	calpain_6	X:143802231-143827414	4.08235	5.56157	10.9205	12.2581	2.13864	2.09188	9.28932	8.71786	UP
ENSMUSG00000038816	Ctnnal1	catenin_cadherin_associated_protein_alpha_like_1	4:56810935-56865188	4.19953	6.60055	13.4577	14.5523	1.94053	2.20538	9.20572	9.90222	UP
ENSMUSG00000030527	Crtc3	CREB_regulated_transcription_coactivator_3	7:80586627-80688877	4.04032	4.92654	11.0781	11.9992	2.20402	2.00679	9.18624	8.15122	UP
ENSMUSG00000031099	Smarca1	SWI_SNF_related_matrix_associated_actin_dependent_regulator_of_chromatin_subfamily_a_member_1	X:47809368-47892974	4.82573	5.80224	11.8244	12.5246	2.00224	2.9076	9.15425	9.11645	UP
ENSMUSG00000014361	Mertk	c_mer_proto_oncogene_tyrosine_kinase	2:128698956-128802894	4.05266	5.2606	11.3038	12.6771	2.55088	2.77502	9.08102	9.75729	UP
ENSMUSG00000038248	Sobp	sine_oculis_binding_protein_homolog_Drosophila_	10:43002500-43174530	4.07334	5.2038	11.0894	13.0458	2.61321	2.35776	9.06936	7.97391	UP
ENSMUSG00000026360	Rgs2	regulator_of_G_protein_signaling_2	1:143999338-144004161	4.45816	5.69213	13.1948	13.4228	2.884	2.68957	9.02796	10.6884	UP
ENSMUSG00000055447	Cd47	CD47_antigen_Rh_related_antigen_integrin_associated_signal_transducer_	16:49855618-49915010	4.91603	4.58828	10.337	11.9389	2.64893	2.97452	9.01659	8.90672	UP
ENSMUSG00000026478	Lamc1	laminin_gamma_1	1:153218922-153332786	4.86244	7.38541	13.7465	15.2092	2.93314	2.53066	8.96717	9.29644	UP
ENSMUSG00000023022	Lima1	LIM_domain_and_actin_binding_1	15:99778470-99875428	4.33839	5.46219	10.4561	11.0814	2.5671	2.62698	8.91541	9.68275	UP
ENSMUSG00000076431	Sox4	SRY_sex_determining_region_Y_box_4	13:28948919-28953713	4.27013	7.53478	13.6693	13.1667	2.75899	2.50412	8.90566	9.15473	UP
ENSMUSG00000039697	Ncoa7	nuclear_receptor_coactivator_7	10:30645584-30803107	3.98083	3.93556	9.20722	9.50315	3.96682	3.52956	8.86136	9.87375	UP
ENSMUSG00000024538	Ppic	peptidylprolyl_isomerase_C	18:53406341-53418007	3.10768	7.72593	16.6641	17.7572	2.21272	1.42186	8.86093	10.951	UP
ENSMUSG00000029471	Camkk2	calcium_calmodulin_dependent_protein_kinase_kinase_2_beta	5:122731170-122779409	4.41488	5.39158	10.0359	10.6359	3.03742	3.17923	8.85534	9.08919	UP
ENSMUSG00000002058	Unc119	unc_119_homolog_C._elegans_	11:78343482-78349164	3.59997	5.42807	11.5616	12.2565	2.57817	2.21192	8.84533	8.4188	UP
ENSMUSG00000028138	Adh5	alcohol_dehydrogenase_5_class_III_chi_polypeptide	3:138443093-138455499	3.55673	4.68112	10.2647	10.9853	2.16219	1.88799	8.8075	8.52178	UP
ENSMUSG00000032937	Fshr	follicle_stimulating_hormone_receptor	17:88985170-89200612	4.02896	4.86045	11.4319	14.6184	1.60884	1.72973	8.78671	8.74364	UP
ENSMUSG00000037469	Papl	iron_zinc_purple_acid_phospatase_like	7:28607634-28631332	3.66616	5.4806	11.5415	13.9701	1.4236	1.97245	8.75143	7.02452	UP
ENSMUSG00000020167	Tcf3	transcription_factor_3	10:80409514-80433647	3.98959	5.46522	9.76178	10.5881	2.18386	2.3887	8.74134	8.45287	UP
ENSMUSG00000022799	Arhgap31	Rho_GTPase_activating_protein_31	16:38598340-38713274	4.79795	5.78682	12.5467	12.3582	2.44675	3.08348	8.68531	8.93587	UP
ENSMUSG00000024697	Gna14	guanine_nucleotide_binding_protein_alpha_14	19:16435667-16610818	3.4955	4.50548	10.715	10.787	2.24303	2.41423	8.68136	9.16717	UP
ENSMUSG00000040569	Slc26a7	solute_carrier_family_26_member_7	4:14502430-14621805	4.45551	6.49252	11.8416	12.1377	1.97872	2.82178	8.67332	7.47148	UP
ENSMUSG00000037470	Uggt1	UDP_glucose_glycoprotein_glucosyltransferase_1	1:36140027-36244720	4.80371	6.81389	11.387	12.1963	2.85542	2.44601	8.648	9.19307	UP
ENSMUSG00000028082	Sh3d19	SH3_domain_protein_D19	3:85971109-86130526	3.99532	5.35131	10.1277	11.2368	2.1931	1.79599	8.63992	7.92181	UP
ENSMUSG00000029998	Pcyox1	prenylcysteine_oxidase_1	6:86386006-86397154	4.05531	6.3803	10.8394	12.8984	2.26719	2.24847	8.58108	9.06459	UP
ENSMUSG00000041133	Smc1a	structural_maintenance_of_chromosomes_1A	X:152016428-152062694	4.52058	6.2313	11.5502	12.7074	2.23553	3.09447	8.57784	9.40819	UP
ENSMUSG00000029390	Tmed2	transmembrane_emp24_domain_trafficking_protein_2	5:124540695-124550506	0.190055	0.318459	2.34955	3.18163	0.227461	0.952141	8.56411	1.17021	UP
ENSMUSG00000002603	Tgfb1	transforming_growth_factor_beta_1	7:25687002-25705077	3.43305	4.81557	8.8852	10.1175	2.15988	1.95375	8.56019	8.67755	UP
ENSMUSG00000024781	Lipa	lysosomal_acid_lipase_A	19:34492318-34527474	4.27431	5.65622	12.7933	13.1823	2.32234	3.17245	8.54128	4.7113	UP
ENSMUSG00000062866	Phactr2	phosphatase_and_actin_regulator_2	10:13207717-13474396	3.7412	5.14365	10.8747	12.1549	1.96354	2.16517	8.47106	7.95933	UP
ENSMUSG00000035637	Grhpr	glyoxylate_reductase_hydroxypyruvate_reductase	4:44981395-44990734	4.76058	6.12438	14.6087	13.4653	2.27389	2.62478	8.41548	10.3395	UP
ENSMUSG00000020422	Tns3	tensin_3	11:8431652-8664535	3.92403	5.42045	11.0223	10.9991	2.19841	2.28223	8.38548	7.53886	UP
ENSMUSG00000046982	Tshz1	teashirt_zinc_finger_family_member_1	18:84011627-84086404	3.36795	4.07659	8.97537	9.2423	2.07682	2.37415	8.35082	7.13424	UP
ENSMUSG00000023960	Enpp5	ectonucleotide_pyrophosphatase_phosphodiesterase_5	17:44078813-44086567	4.80189	5.27582	11.7425	9.4771	3.3016	3.08755	8.30654	7.96411	UP
ENSMUSG00000042429	Adora1	adenosine_A1_receptor	1:134199223-134235431	5.09481	5.5735	12.6856	10.5017	2.97305	3.37181	8.29844	9.68192	UP
ENSMUSG00000002010	Idh3g	isocitrate_dehydrogenase_3_NAD+_gamma	X:73778963-73786897	3.10833	4.12533	8.71627	9.67686	2.18523	2.77961	8.25131	7.63729	UP
ENSMUSG00000058756	Thra	thyroid_hormone_receptor_alpha	11:98740638-98769006	4.01319	5.41746	12.896	14.9798	2.27113	2.302	8.2082	7.27019	UP
ENSMUSG00000062908	Acadm	acyl_Coenzyme_A_dehydrogenase_medium_chain	3:153922357-153944632	4.30451	4.68853	9.78052	10.2626	2.65997	2.99635	8.2054	9.7897	UP
ENSMUSG00000031207	Msn	moesin	X:96096042-96168552	4.32088	6.05302	10.9338	11.8594	2.51314	2.76497	8.20262	8.47951	UP
ENSMUSG00000036402	Gng12	guanine_nucleotide_binding_protein_G_protein_gamma_12	6:66896397-67021350	3.89245	6.57495	10.3804	11.2105	2.5136	3.0464	8.16288	8.22964	UP
ENSMUSG00000054920	Klhl5	kelch_like_5	5:65107539-65168188	3.79474	4.56755	8.13298	9.8611	2.44513	2.13084	8.15298	7.03978	UP
ENSMUSG00000030428	Ttyh1	tweety_homolog_1_Drosophila_	7:4119408-4136708	3.5107	4.51115	10.2829	11.6751	1.96388	2.00688	8.12728	7.6058	UP
ENSMUSG00000028836	Slc30a2	solute_carrier_family_30_zinc_transporter_member_2	4:134343181-134354484	4.21128	4.74012	15.1039	9.4545	2.40538	1.88914	8.10152	8.23181	UP
ENSMUSG00000044617	Zbtb39	zinc_finger_and_BTB_domain_containing_39	10:127739538-127747335	4.20774	5.30721	10.5344	10.5144	2.72867	2.63443	8.10045	8.80201	UP
ENSMUSG00000020241	Col6a2	collagen_type_VI_alpha_2	10:76595762-76623630	5.559	9.48447	24.2904	22.262	3.67909	2.24592	8.09389	9.99976	UP
ENSMUSG00000019767	Ccdc170	coiled_coil_domain_containing_170	10:4482502-4562231	2.97876	3.96917	9.35993	9.33065	2.34417	1.98373	8.02632	6.99775	UP
ENSMUSG00000052105	Mtcl1	microtubule_crosslinking_factor_1	17:66336982-66449750	4.10523	5.95652	12.2963	14.2169	2.51436	2.63679	8.01988	8.62773	UP
ENSMUSG00000040152	Thbs1	thrombospondin_1	2:118111876-118127133	3.34857	4.38117	8.98676	9.82292	2.26325	2.2106	8.01589	7.63638	UP
ENSMUSG00000046318	Ccbe1	collagen_and_calcium_binding_EGF_domains_1	18:66045302-66302739	3.67313	4.11047	8.16188	8.49806	2.19746	2.23379	7.99576	7.11279	UP
ENSMUSG00000031749	St3gal2	ST3_beta_galactoside_alpha_2_3_sialyltransferase_2	8:110919922-110972480	3.29026	7.59285	14.5624	14.1566	1.66862	1.54752	7.95697	8.53059	UP
ENSMUSG00000022440	C1qtnf6	C1q_and_tumor_necrosis_factor_related_protein_6	15:78523346-78529625	3.9362	4.95508	13.0175	12.0471	1.78899	1.61742	7.91345	8.2572	UP
ENSMUSG00000089704	Galnt2	UDP_N_acetyl_alpha_D_galactosamine_polypeptide_N_acetylgalactosaminyltransferase_2	8:124231391-124345724	4.48689	6.41219	13.4693	13.2271	2.6118	2.5098	7.89874	8.21566	UP
ENSMUSG00000032788	Pdxk	pyridoxal_pyridoxine_vitamin_B6_kinase	10:78436744-78464975	3.76799	4.06197	9.90123	9.53777	2.14975	1.54788	7.86921	7.83006	UP
ENSMUSG00000034903	Cobll1	Cobl_like_1	2:65088339-65239403	3.57149	3.81544	7.88015	9.28859	2.11982	2.09109	7.85361	8.29515	UP
ENSMUSG00000025478	Dpysl4	dihydropyrimidinase_like_4	7:139086001-139102704	4.14136	6.13316	13.8747	14.0375	2.25859	2.21362	7.85044	7.91303	UP
ENSMUSG00000025332	Kdm5c	lysine_K_specific_demethylase_5C	X:152233020-152274535	4.32328	4.91246	9.6784	9.48158	2.41978	2.22567	7.83907	6.66079	UP
ENSMUSG00000032547	Ryk	receptor_like_tyrosine_kinase	9:102834917-102908305	4.83564	6.95149	11.6558	12.9667	2.01733	2.77086	7.83442	7.69719	UP
ENSMUSG00000027848	Olfml3	olfactomedin_like_3	3:103722222-103738001	3.96884	3.93547	10.2398	11.0207	0.754363	2.3223	7.79218	8.41664	UP
ENSMUSG00000019326	Aoc3	amine_oxidase_copper_containing_3	11:101330605-101341938	3.74479	4.74318	11.2455	12.6611	2.51851	2.19948	7.77199	8.01545	UP
ENSMUSG00000035776	Cd99l2	CD99_antigen_like_2	X:71420060-71492849	4.17806	4.48425	9.68215	10.391	2.01484	2.02386	7.76925	7.28344	UP
ENSMUSG00000019189	Rnf145	ring_finger_protein_145	11:44518964-44565520	4.13466	5.94035	9.9646	10.5339	2.65398	2.41183	7.7004	7.09435	UP
ENSMUSG00000097993	Ptprv	protein_tyrosine_phosphatase_receptor_type_V	1:135108497-135132594	3.7081	5.93854	11.7139	12.5694	2.60467	2.21251	7.69581	7.11914	UP
ENSMUSG00000000275	Trim25	tripartite_motif_containing_25	11:88999376-89020293	3.82106	4.3768	8.73003	9.89121	2.47165	2.12703	7.69442	5.26268	UP
ENSMUSG00000018547	Pip4k2b	phosphatidylinositol_5_phosphate_4_kinase_type_II_beta	11:97715157-97744704	3.78059	4.67167	9.55087	10.1563	1.98602	2.09307	7.6936	7.95623	UP
ENSMUSG00000020467	Efemp1	epidermal_growth_factor_containing_fibulin_like_extracellular_matrix_protein_1	11:28853204-28926743	3.36036	3.92027	11.3632	13.165	2.12483	1.91152	7.68436	7.13744	UP
ENSMUSG00000035258	Abi3bp	ABI_gene_family_member_3_NESH_binding_protein	16:56477846-56690128	2.90209	3.20709	7.87218	8.23887	1.56039	1.80213	7.67875	7.04534	UP
ENSMUSG00000025223	Ldb1	LIM_domain_binding_1	19:46032593-46045214	2.97064	5.18331	9.42388	10.5716	1.98446	2.17017	7.52759	7.06986	UP
ENSMUSG00000040940	Arhgef1	Rho_guanine_nucleotide_exchange_factor_GEF_1	7:24902912-24926594	3.65814	5.73839	9.31835	9.76082	2.74826	2.45035	7.50638	7.88479	UP
ENSMUSG00000029185	Fam114a1	family_with_sequence_similarity_114_member_A1	5:64970071-65041886	3.54873	4.78095	10.0252	11.668	1.9351	2.02506	7.50011	7.58041	UP
ENSMUSG00000030530	Furin	furin_paired_basic_amino_acid_cleaving_enzyme_	7:80388585-80405436	3.13323	4.76591	10.193	11.7193	1.36384	1.26426	7.47738	7.31741	UP
ENSMUSG00000055485	Soga1	suppressor_of_glucose_autophagy_associated_1	2:157015799-157079254	2.79581	3.7622	8.96017	8.93602	2.5161	2.34634	7.45009	7.43983	UP
ENSMUSG00000070327	Rnf213	ring_finger_protein_213	11:119393100-119487418	3.59435	6.45453	11.6671	12.6822	2.14295	2.34716	7.41841	7.92303	UP
ENSMUSG00000080935	Got2-ps1	glutamatic_oxaloacetic_transaminase_2_mitochondrial_pseudogene_1	5:138364260-138365552	2.66749	4.366	12.3423	12.8129	1.89185	2.87549	7.40472	9.61714	UP
ENSMUSG00000070509	Rgma	repulsive_guidance_molecule_family_member_A	7:73375509-73419899	3.26619	3.80418	9.2672	9.28219	2.33793	1.89352	7.399	5.94335	UP
ENSMUSG00000030102	Itpr1	inositol_1_4_5_trisphosphate_receptor_1	6:108213096-108551109	3.80814	4.87117	8.94389	9.67559	2.55679	2.74893	7.38141	6.94753	UP
ENSMUSG00000028127	Abcd3	ATP_binding_cassette_sub_family_D_ALD_member_3	3:121758774-121815302	4.43762	6.13002	11.2402	12.6342	2.51335	2.67415	7.36401	8.52321	UP
ENSMUSG00000000223	Drp2	dystrophin_related_protein_2	X:134404551-134456573	2.58987	3.15998	5.55078	6.83607	1.02113	1.14411	7.36204	6.7511	UP
ENSMUSG00000001555	Fkbp10	FK506_binding_protein_10	11:100415697-100424824	3.12977	5.05521	12.5878	11.5115	2.04013	2.19139	7.34555	6.55751	UP
ENSMUSG00000019087	Atp6ap1	ATPase_H+_transporting_lysosomal_accessory_protein_1	X:74297097-74304721	3.40047	5.26385	9.44031	10.8269	2.32371	2.00804	7.31452	7.70567	UP
ENSMUSG00000053559	Smagp	small_cell_adhesion_glycoprotein	15:100621342-100636865	3.06827	1.40115	7.43811	9.27606	1.27903	1.26877	7.24231	7.23706	UP
ENSMUSG00000024899	Papss2	3_phosphoadenosine_5_phosphosulfate_synthase_2	19:32620005-32667187	3.11763	3.29239	8.92163	9.86981	1.35964	1.64324	7.23925	6.22356	UP
ENSMUSG00000037206	Islr	immunoglobulin_superfamily_containing_leucine_rich_repeat	9:58156265-58159221	3.37223	6.01932	12.5418	13.4813	1.80263	1.83836	7.1863	7.08576	UP
ENSMUSG00000025780	Itih5	inter_alpha_globulin_inhibitor_H5	2:10153571-10256529	4.10254	6.20257	16.074	15.7991	2.20542	2.03683	7.17497	8.11045	UP
ENSMUSG00000042116	Vwa1	von_Willebrand_factor_A_domain_containing_1	4:155768149-155774698	3.05239	5.45354	10.7446	11.7409	2.03932	2.01878	7.16596	8.54611	UP
ENSMUSG00000045216	Hs6st1	heparan_sulfate_6_O_sulfotransferase_1	1:36068400-36106446	2.95991	4.97679	10.7811	11.4415	1.73766	1.53898	7.1642	6.96021	UP
ENSMUSG00000048387	Osr1	odd_skipped_related_1_Drosophila_	12:9574442-9581499	3.35018	3.96006	9.58423	11.9458	1.6144	1.97103	7.15962	6.36046	UP
ENSMUSG00000029757	Dync1i1	dynein_cytoplasmic_1_intermediate_chain_1	6:5725639-6028039	3.26081	4.83903	9.84166	10.1988	2.02053	2.28376	7.13203	6.62861	UP
ENSMUSG00000006576	Slc4a3	solute_carrier_family_4_anion_exchanger_member_3	1:75546266-75562172	2.52523	2.92143	7.7746	7.72529	1.29877	1.3457	7.10788	6.5102	UP
ENSMUSG00000020806	Rhbdf2	rhomboid_5_homolog_2_Drosophila_	11:116598165-116627019	2.27479	4.07361	8.60451	9.80638	1.26533	1.06368	7.08599	5.68565	UP
ENSMUSG00000029426	Scarb2	scavenger_receptor_class_B_member_2	5:92441314-92506833	3.88781	4.1515	9.22116	8.69775	1.98769	1.92876	7.04229	8.42097	UP
ENSMUSG00000006611	Hfe	hemochromatosis	13:23702034-23710854	2.96812	3.5015	9.09983	8.91046	1.60559	2.0863	7.01672	7.69803	UP
ENSMUSG00000002489	Tiam1	T_cell_lymphoma_invasion_and_metastasis_1	16:89787111-89980080	4.11367	4.55847	10.7891	7.74189	3.00646	3.00188	6.98427	7.29871	UP
ENSMUSG00000024940	Ltbp3	latent_transforming_growth_factor_beta_binding_protein_3	19:5740904-5758532	3.7869	4.16592	9.04892	9.92147	2.68367	2.61888	6.91502	8.08272	UP
ENSMUSG00000027339	Rassf2	Ras_association_RalGDS_AF_6_domain_family_member_2	2:131989415-132030258	3.39714	4.68223	8.02792	8.69991	1.91296	1.89858	6.8794	6.78105	UP
ENSMUSG00000032724	Abtb2	ankyrin_repeat_and_BTB_POZ_domain_containing_2	2:103566310-103718423	3.38928	4.80277	9.71215	10.9667	2.06454	2.28527	6.83376	6.36998	UP
ENSMUSG00000023991	Foxp4	forkhead_box_P4	17:47867133-47924645	3.6757	4.13476	8.49454	9.80143	2.10525	2.04274	6.79226	7.46518	UP
ENSMUSG00000036461	Elf1	E74_like_factor_1	14:79481194-79582476	2.89275	4.66658	8.22351	9.49074	2.65294	2.55614	6.75867	7.16772	UP
ENSMUSG00000018217	Pmp22	peripheral_myelin_protein_22	11:63128982-63159547	3.87834	5.10237	10.8345	11.0747	2.48335	2.0574	6.65255	9.08296	UP
ENSMUSG00000036916	Zfp280c	zinc_finger_protein_280C	X:48541625-48594504	3.03319	3.83437	7.11378	8.29006	1.91818	2.33438	6.5669	6.23317	UP
ENSMUSG00000028339	Col15a1	collagen_type_XV_alpha_1	4:47208161-47313167	3.16082	3.47657	10.5118	11.2084	3.73095	2.98464	6.55646	7.87031	UP
ENSMUSG00000044694	2010007H06Rik	RIKEN_cDNA_2010007H06_gene	9:51278513-51284210	2.71764	2.88352	9.25656	8.70757	1.51741	1.96226	6.54993	5.54187	UP
ENSMUSG00000066129	Kndc1	kinase_non_catalytic_C_lobe_domain_KIND_containing_1	7:139894696-139941537	5.06209	5.95477	13.3133	16.0752	2.62748	1.77546	6.47461	11.004	UP
ENSMUSG00000002688	Prkd1	protein_kinase_D1	12:50341231-50649223	3.49231	4.22867	9.83609	9.89624	1.30818	1.7101	6.46772	7.2702	UP
ENSMUSG00000042570	Mier2	mesoderm_induction_early_response_1_family_member_2	10:79540245-79555199	2.87895	4.54914	8.37407	8.81622	1.9507	1.7955	6.40649	5.56236	UP
ENSMUSG00000052934	Fbxo31	F_box_protein_31	8:121549440-121578806	2.72079	4.3149	8.22209	8.21795	1.43281	2.07158	6.36181	5.58992	UP
ENSMUSG00000032402	Smad3	SMAD_family_member_3	9:63646767-63757994	2.32172	3.29057	7.15173	8.6055	1.52467	1.41474	6.34535	5.81322	UP
ENSMUSG00000004568	Arhgef18	rho_rac_guanine_nucleotide_exchange_factor_GEF_18	8:3393006-3456601	3.89373	5.53664	9.86848	10.7109	2.21755	1.95508	6.30341	6.55434	UP
ENSMUSG00000032420	Nt5e	5_nucleotidase_ecto	9:88327197-88372092	2.82456	4.26457	7.48067	7.97209	1.65388	1.69772	6.25928	6.0857	UP
ENSMUSG00000041361	Myzap	myocardial_zonula_adherens_protein	9:71504347-71592360	2.8062	3.74935	8.67528	8.65047	1.59931	1.66688	6.25108	5.61908	UP
ENSMUSG00000043733	Ptpn11	protein_tyrosine_phosphatase_non_receptor_type_11	5:121130533-121191397	3.16054	3.9848	8.08618	7.85525	1.93511	2.12208	6.16505	6.47807	UP
ENSMUSG00000044456	Rin3	Ras_and_Rab_interactor_3	12:102283048-102390855	2.43694	2.99218	6.65052	7.00615	1.23954	1.1762	6.1058	5.17836	UP
ENSMUSG00000022098	Bmp1	bone_morphogenetic_protein_1	14:70474557-70520260	3.51183	4.70308	10.1945	10.7113	1.70083	2.09279	6.08175	5.75561	UP
ENSMUSG00000021756	Il6st	interleukin_6_signal_transducer	13:112464070-112510086	2.95666	4.15301	8.33717	8.81604	1.86194	1.5885	6.02623	6.70988	UP
ENSMUSG00000028927	Padi2	peptidyl_arginine_deiminase_type_II	4:140906344-140952586	1.42144	1.79386	5.24563	7.74319	0.947951	0.897547	5.98648	5.5639	UP
ENSMUSG00000030539	Sema4b	sema_domain_immunoglobulin_domain_Ig_transmembrane_domain_TM_and_short_cytoplasmic_domain_semaphorin_4B	7:80186841-80226527	2.40326	3.68994	7.49898	7.38437	1.61952	1.40395	5.97156	5.84195	UP
ENSMUSG00000002147	Stat6	signal_transducer_and_activator_of_transcription_6	10:127642986-127660957	2.43508	3.62473	8.72977	9.09585	1.54656	1.50847	5.96734	6.66381	UP
ENSMUSG00000022894	Adamts5	a_disintegrin_like_and_metallopeptidase_reprolysin_type_with_thrombospondin_type_1_motif_5_aggrecanase_2_	16:85858170-85901125	3.58618	6.68409	13.2502	13.7729	1.86953	1.43883	5.95294	7.74617	UP
ENSMUSG00000019124	Scrn1	secernin_1	6:54501173-54566489	3.05062	3.59826	7.67131	8.44205	1.75613	2.13797	5.91031	6.22619	UP
ENSMUSG00000069729	Arid1b	AT_rich_interactive_domain_1B_SWI_like_	17:4994332-5347656	2.48252	3.18332	5.66187	6.68513	2.55547	2.31864	5.88651	6.1312	UP
ENSMUSG00000050199	Lgr4	leucine_rich_repeat_containing_G_protein_coupled_receptor_4	2:109917647-110014257	2.74408	4.41597	8.89815	8.74733	1.52597	1.65273	5.87864	5.94187	UP
ENSMUSG00000060166	Zdhhc8	zinc_finger_DHHC_domain_containing_8	16:18220754-18235136	2.45218	4.18721	8.61893	8.44093	1.40524	1.32746	5.87744	5.70505	UP
ENSMUSG00000066687	Zbtb16	zinc_finger_and_BTB_domain_containing_16	9:48654311-48835945	2.51191	5.3906	9.75621	11.8744	1.67385	2.1273	5.87381	6.24736	UP
ENSMUSG00000031274	Col4a5	collagen_type_IV_alpha_5	X:141475385-141689234	3.3561	4.59799	9.1164	9.53003	1.46577	1.80456	5.8666	6.22099	UP
ENSMUSG00000041245	Wnk3	WNK_lysine_deficient_protein_kinase_3	X:151198078-151320152	2.88914	3.81471	7.49279	8.49408	1.55578	1.7967	5.84006	5.04948	UP
ENSMUSG00000038545	Cul7	cullin_7	17:46650337-46664364	2.9598	3.47313	6.94805	7.71712	1.59046	1.51387	5.77895	6.18	UP
ENSMUSG00000031134	Rbmx	RNA_binding_motif_protein_X_chromosome	X:57383530-57393036	2.85449	3.95383	7.32582	8.08698	2.03314	1.86567	5.76715	5.92669	UP
ENSMUSG00000022571	Pycrl	pyrroline_5_carboxylate_reductase_like	15:75916463-75921560	1.33528	3.37958	9.22533	8.8526	1.21761	0.855908	5.73057	5.01982	UP
ENSMUSG00000089715	Cbx6	chromobox_6	15:79823896-79834688	2.37986	3.72945	7.86547	8.58898	1.55654	1.26143	5.72783	5.86729	UP
ENSMUSG00000030551	Nr2f2	nuclear_receptor_subfamily_2_group_F_member_2	7:70351946-70366735	3.14824	3.80492	8.34281	8.86157	1.87348	1.76389	5.71369	5.72497	UP
ENSMUSG00000018143	Mafk	v_maf_musculoaponeurotic_fibrosarcoma_oncogene_family_protein_K_avian_	5:139791513-139802653	2.35837	2.56399	5.96904	6.24607	3.05438	2.33072	5.71154	5.53413	UP
ENSMUSG00000006494	Pdk1	pyruvate_dehydrogenase_kinase_isoenzyme_1	2:71873224-71903858	2.48122	4.12259	6.93708	7.92211	1.58644	1.53766	5.70899	5.82637	UP
ENSMUSG00000000134	Tfe3	transcription_factor_E3	X:7762560-7775202	2.56559	2.92153	6.80706	7.25908	1.38243	1.50488	5.67021	5.44462	UP
ENSMUSG00000030494	Rhpn2	rhophilin_Rho_GTPase_binding_protein_2	7:35334170-35392289	1.91258	2.66413	5.66597	5.47488	1.46253	1.48678	5.66645	4.91561	UP
ENSMUSG00000067336	Bmpr2	bone_morphogenetic_protein_receptor_type_II_serine_threonine_kinase_	1:59763400-59879014	3.06402	4.43002	7.32083	7.7016	1.71939	1.99293	5.59853	4.89327	UP
ENSMUSG00000002265	Peg3	paternally_expressed_3	7:6703892-6730421	3.70739	5.25513	8.35841	10.7782	1.9546	2.3024	5.59673	6.26944	UP
ENSMUSG00000033577	Myo6	myosin_VI	9:80165031-80311729	2.99978	2.71335	6.41608	6.56972	1.95243	2.28507	5.57811	5.33127	UP
ENSMUSG00000041481	Serpina3g	serine_or_cysteine_peptidase_inhibitor_clade_A_member_3G	12:104236245-104241939	1.29879	1.96649	4.80949	5.00873	1.93392	2.654	5.50338	5.3539	UP
ENSMUSG00000039904	Gpr37	G_protein_coupled_receptor_37	6:25665878-25690729	3.01452	3.59477	7.82801	8.11352	1.32145	1.52205	5.50051	5.244	UP
ENSMUSG00000001173	Ocrl	oculocerebrorenal_syndrome_of_Lowe	X:47912387-47965868	2.6862	4.00274	7.23493	8.10198	1.46323	1.85216	5.49404	5.65768	UP
ENSMUSG00000030447	Cyfip1	cytoplasmic_FMR1_interacting_protein_1	7:55841745-55932602	2.41786	3.55277	6.88145	7.00488	1.24181	1.40926	5.49346	5.15063	UP
ENSMUSG00000039470	Zdhhc2	zinc_finger_DHHC_domain_containing_2	8:40423815-40510268	2.24324	4.25582	7.21215	8.30407	1.16984	1.59966	5.48212	5.53028	UP
ENSMUSG00000033792	Atp7a	ATPase_Cu++_transporting_alpha_polypeptide	X:106027276-106124926	2.4073	3.99797	6.72738	7.91065	1.27967	1.43268	5.46913	5.0901	UP
ENSMUSG00000085396	Firre	functional_intergenic_repeating_RNA_element	X:50555744-50635321	2.34095	3.59759	7.2972	7.62161	1.28079	1.43844	5.46278	4.94017	UP
ENSMUSG00000032366	Tpm1	tropomyosin_1_alpha	9:67022590-67049406	3.12166	4.24977	7.35097	7.99378	1.93494	1.54053	5.45897	6.00013	UP
ENSMUSG00000021745	Ptprg	protein_tyrosine_phosphatase_receptor_type_G	14:11553532-12242041	3.10833	4.13184	6.91657	7.77172	2.04538	2.23262	5.45465	5.20332	UP
ENSMUSG00000027692	Tnik	TRAF2_and_NCK_interacting_kinase	3:28263214-28675858	2.36398	3.00564	6.30845	6.144	1.62959	1.4608	5.45427	5.41278	UP
ENSMUSG00000028780	Sema3c	sema_domain_immunoglobulin_domain_Ig_short_basic_domain_secreted_semaphorin_3C	5:17574281-17730268	2.9529	4.37447	8.746	10.2088	1.55277	1.99991	5.44399	5.26153	UP
ENSMUSG00000028042	Zbtb7b	zinc_finger_and_BTB_domain_containing_7B	3:89377644-89394776	2.71414	2.71894	7.33368	7.27294	1.31151	1.42906	5.4341	5.93209	UP
ENSMUSG00000058013	44450	septin_11	5:93093437-93176447	1.87469	3.72389	7.78196	8.59057	1.11941	1.09654	5.38066	5.25178	UP
ENSMUSG00000051510	Mafg	v_maf_musculoaponeurotic_fibrosarcoma_oncogene_family_protein_G_avian_	11:120625117-120633600	2.4226	4.08643	7.78497	7.40874	1.6728	1.52006	5.37875	5.1926	UP
ENSMUSG00000030852	Tacc2	transforming_acidic_coiled_coil_containing_protein_2	7:130577484-130764784	2.62323	3.18875	6.69419	7.11345	1.26409	1.46619	5.37155	5.31107	UP
ENSMUSG00000015766	Eps8	epidermal_growth_factor_receptor_pathway_substrate_8	6:137477245-137654876	2.38984	3.41318	6.24143	6.64521	1.88492	2.02225	5.35289	5.4782	UP
ENSMUSG00000029096	Htra3	HtrA_serine_peptidase_3	5:35652023-35679782	2.78655	3.78526	7.7302	8.00058	1.70414	1.42113	5.31704	5.62411	UP
ENSMUSG00000027333	Smox	spermine_oxidase	2:131491496-131525922	2.41964	2.98385	6.55712	7.25747	1.36427	1.24752	5.3044	4.95353	UP
ENSMUSG00000016494	Cd34	CD34_antigen	1:194938819-194961279	3.22924	3.93264	7.6743	7.6672	1.99526	1.83478	5.25076	5.77965	UP
ENSMUSG00000027035	Cers6	ceramide_synthase_6	2:68861441-69114282	2.54461	3.04658	6.47966	6.84867	1.23084	1.44153	5.24572	5.00263	UP
ENSMUSG00000032875	Arhgef17	Rho_guanine_nucleotide_exchange_factor_GEF_17	7:100869746-100932161	2.86819	3.8167	7.25088	8.40915	1.91408	1.85528	5.24345	5.64196	UP
ENSMUSG00000037999	Arap2	ArfGAP_with_RhoGAP_domain_ankyrin_repeat_and_PH_domain_2	5:62602445-62766159	2.50877	3.10272	5.92062	6.36094	1.9719	1.70926	5.243	5.24388	UP
ENSMUSG00000062480	Acat3	acetyl_Coenzyme_A_acetyltransferase_3	17:12923833-12940402	1.10191	1.91265	5.29607	6.3086	1.20576	0.858741	5.24131	4.18816	UP
ENSMUSG00000027111	Itga6	integrin_alpha_6	2:71745616-71858416	2.35302	3.30236	7.26099	8.53556	1.41962	1.34697	5.20186	5.46545	UP
ENSMUSG00000022887	Masp1	mannan_binding_lectin_serine_peptidase_1	16:23451785-23520590	1.63126	1.04618	5.1569	5.57261	0.453503	0.930198	5.12251	3.84709	UP
ENSMUSG00000034832	Tet3	tet_methylcytosine_dioxygenase_3	6:83362373-83459084	2.3501	3.69561	7.34581	8.19939	1.10944	1.26188	5.11676	4.73509	UP
ENSMUSG00000041936	Agrn	agrin	4:156165290-156197488	2.31994	3.60238	6.73419	6.84826	1.23019	1.337	5.09948	4.39608	UP
ENSMUSG00000039262	Prrc2b	proline_rich_coiled_coil_2B	2:32151082-32234537	2.79195	3.99563	6.98955	7.26705	1.44135	1.58205	4.95333	5.72745	UP
ENSMUSG00000022969	Il10rb	interleukin_10_receptor_beta	16:91406164-91425834	2.05183	2.12643	5.83652	5.97523	1.46468	1.60366	4.94766	5.2369	UP
ENSMUSG00000033965	Slc16a2	solute_carrier_family_16_monocarboxylic_acid_transporters_member_2	X:103697414-103821983	2.11214	3.54692	8.66987	10.118	0.979512	1.35714	4.94663	4.23871	UP
ENSMUSG00000030541	Idh2	isocitrate_dehydrogenase_2_NADP+_mitochondrial	7:80094846-80115392	2.5434	3.31106	7.09405	7.31315	1.18862	1.463	4.93464	5.50051	UP
ENSMUSG00000055491	Pprc1	peroxisome_proliferative_activated_receptor_gamma_coactivator_related_1	19:46044886-46072915	2.93512	3.94853	9.04048	6.68202	1.61739	2.74835	4.88528	7.15007	UP
ENSMUSG00000031586	Rbpms	RNA_binding_protein_gene_with_multiple_splicing	8:33782643-33929863	2.4791	2.88707	5.87496	5.96383	1.73017	1.51922	4.85887	4.38893	UP
ENSMUSG00000031167	Rbm3	RNA_binding_motif_protein_3	X:8138975-8145880	2.75717	3.08645	5.90289	6.8082	1.60285	1.45373	4.79561	4.8011	UP
ENSMUSG00000036545	Adamts2	a_disintegrin_like_and_metallopeptidase_reprolysin_type_with_thrombospondin_type_1_motif_2	11:50602084-50807573	2.67154	3.98883	8.57996	8.6982	1.79475	1.38294	4.79545	5.06536	UP
ENSMUSG00000057666	Gapdh	glyceraldehyde_3_phosphate_dehydrogenase	6:125161715-125166467	2.19596	2.75519	7.05665	6.88433	1.56838	1.56157	4.77341	5.19891	UP
ENSMUSG00000005043	Sgsh	N_sulfoglucosamine_sulfohydrolase_sulfamidase_	11:119343425-119355536	2.62585	3.08576	5.80964	6.79965	1.75644	1.55321	4.76633	4.34459	UP
ENSMUSG00000042121	Ssh1	slingshot_homolog_1_Drosophila_	5:113937094-113993894	2.17378	2.9691	5.3713	6.14735	1.4979	1.36844	4.76629	4.38109	UP
ENSMUSG00000026923	Notch1	notch_1	2:26457903-26516663	2.62181	4.23711	8.76459	9.62183	1.11653	1.07823	4.76124	4.33833	UP
ENSMUSG00000060206	Zfp462	zinc_finger_protein_462	4:54945048-55083563	1.73754	2.3607	5.69261	5.57734	1.55278	1.5307	4.72314	3.95525	UP
ENSMUSG00000032827	Ppp1r9a	protein_phosphatase_1_regulatory_inhibitor_subunit_9A	6:4902917-5165661	2.25749	2.89067	7.43164	9.20793	1.34278	1.26019	4.70341	3.82518	UP
ENSMUSG00000035967	Ddx26b	DEAD_H_Asp_Glu_Ala_Asp_His_box_polypeptide_26B	X:56454857-56507843	2.29025	2.62995	6.38654	6.00561	1.40019	1.61017	4.69506	5.33481	UP
ENSMUSG00000022885	St6gal1	beta_galactoside_alpha_2_6_sialyltransferase_1	16:23224740-23360350	1.40704	2.63794	5.48402	4.79098	1.46861	1.50176	4.67859	5.63253	UP
ENSMUSG00000053931	Cnn3	calponin_3_acidic	3:121426497-121458207	1.84813	3.20123	7.12227	7.9969	1.00524	0.893411	4.66148	5.27198	UP
ENSMUSG00000052040	Klf13	Kruppel_like_factor_13	7:63886351-63938915	2.08813	3.68923	7.314	7.51498	0.955018	1.33257	4.61334	4.37922	UP
ENSMUSG00000062980	Cped1	cadherin_like_and_PC_esterase_domain_containing_1	6:21985916-22256404	2.27039	3.18912	6.45009	6.41146	1.36181	1.44358	4.612	5.578	UP
ENSMUSG00000007872	Id3	inhibitor_of_DNA_binding_3	4:136143497-136145755	2.0533	3.10202	7.10884	8.6408	0.609613	0.584797	4.61093	5.00922	UP
ENSMUSG00000026888	Grb14	growth_factor_receptor_bound_protein_14	2:64912476-65024987	1.7148	2.59339	5.34907	6.46707	0.996122	1.20911	4.59956	4.01487	UP
ENSMUSG00000029313	Aff1	AF4_FMR2_family_member_1	5:103692374-103855322	2.15778	3.2519	7.11358	7.03655	1.59428	1.76784	4.57676	4.74918	UP
ENSMUSG00000027820	Mme	membrane_metallo_endopeptidase	3:63241537-63386030	2.11012	3.24441	6.94994	7.81914	1.25653	1.33346	4.54403	4.80867	UP
ENSMUSG00000005718	Tfap4	transcription_factor_AP4	16:4544661-4559720	1.21775	2.16402	5.5026	5.50958	1.22857	1.03845	4.50334	3.82878	UP
ENSMUSG00000052373	Mpp3	membrane_protein_palmitoylated_3_MAGUK_p55_subfamily_member_3_	11:101999652-102028461	1.57075	2.51292	4.61241	5.58046	1.07068	0.778511	4.41753	4.12713	UP
ENSMUSG00000032666	1700025G04Rik	RIKEN_cDNA_1700025G04_gene	1:151852403-152090125	1.83907	2.33943	4.71939	5.04745	1.69267	1.57387	4.41654	4.22925	UP
ENSMUSG00000001761	Smo	smoothened_frizzled_class_receptor	6:29735503-29761365	1.86527	2.93	7.03251	7.06643	0.93788	1.2324	4.41401	4.27758	UP
ENSMUSG00000028150	Rorc	RAR_related_orphan_receptor_gamma	3:94372794-94398276	1.40735	2.04812	5.51766	5.43884	0.828241	0.688958	4.40134	3.50534	UP
ENSMUSG00000052062	Pard3b	par_3_family_cell_polarity_regulator_beta	1:61638824-62642284	2.24126	3.29719	7.86099	7.62901	1.04713	1.34422	4.38941	4.45607	UP
ENSMUSG00000020363	Gfpt2	glutamine_fructose_6_phosphate_transaminase_2	11:49794178-49838613	1.4883	2.70021	6.0996	8.0026	0.824594	0.985781	4.38616	4.20174	UP
ENSMUSG00000001127	Araf	v_raf_murine_sarcoma_3611_viral_oncogene_homolog	X:20797814-20860519	2.41023	2.67947	6.20583	6.02272	1.55025	1.62319	4.33494	4.69656	UP
ENSMUSG00000017765	Slc12a4	solute_carrier_family_12_member_4	8:105943590-105966115	2.35262	3.59783	7.40687	9.43485	1.85511	1.22736	4.31664	4.75862	UP
ENSMUSG00000071757	Zhx2	zinc_fingers_and_homeoboxes_2	15:57694665-57839832	1.61341	2.38917	5.24106	6.25058	1.00663	1.10746	4.30807	4.17178	UP
ENSMUSG00000051495	Irf2bp2	interferon_regulatory_factor_2_binding_protein_2	8:126588296-126593986	1.81052	2.78927	6.2156	6.32416	1.03185	1.22381	4.28973	4.7482	UP
ENSMUSG00000036591	Arhgap21	Rho_GTPase_activating_protein_21	2:20847919-20968881	2.38987	3.47244	5.62874	6.46039	1.38114	1.31998	4.2824	3.84478	UP
ENSMUSG00000020653	Klf11	Kruppel_like_factor_11	12:24651371-24662774	1.88476	2.89233	6.15195	6.48336	1.16262	1.33306	4.28225	4.7027	UP
ENSMUSG00000049555	Tmie	transmembrane_inner_ear	9:110865711-110880113	1.80129	2.45444	6.31231	6.87294	1.0706	0.895283	4.27939	4.0785	UP
ENSMUSG00000047907	Tshz2	teashirt_zinc_finger_family_member_2	2:169633013-170071816	2.39184	3.04107	5.81786	6.42644	1.18814	0.862971	4.2612	5.0943	UP
ENSMUSG00000042286	Stab1	stabilin_1	14:31139013-31168641	1.79598	1.90473	4.68856	4.5065	0.902919	0.973139	4.24216	4.32308	UP
ENSMUSG00000020937	Plcd3	phospholipase_C_delta_3	11:103070304-103101658	1.4968	2.04966	4.77452	5.44764	0.982717	1.05316	4.23963	4.12886	UP
ENSMUSG00000003617	Cp	ceruloplasmin	3:19957054-20009145	2.44609	2.68838	5.94714	6.1657	1.21261	1.28032	4.20792	5.31004	UP
ENSMUSG00000022231	Sema5a	sema_domain_seven_thrombospondin_repeats_type_1_and_type_1_like_transmembrane_domain_TM_and_short_cytoplasmic_domain_semaphorin_5A	15:32244813-32696341	2.29441	2.90903	6.02168	6.79366	1.62574	1.72549	4.15172	4.28754	UP
ENSMUSG00000022150	Dab2	disabled_2_mitogen_responsive_phosphoprotein	15:6299788-6440712	2.01409	2.2305	5.20877	4.96273	1.20369	1.39375	4.13456	4.8553	UP
ENSMUSG00000024070	Prkd3	protein_kinase_D3	17:78949405-79020816	2.95241	3.27743	6.05172	6.54223	1.63273	1.39972	4.09977	4.29748	UP
ENSMUSG00000045284	Dcaf12l1	DDB1_and_CUL4_associated_factor_12_like_1	X:44786570-44790197	2.06337	2.49115	6.27161	5.97862	0.898224	0.900407	4.06049	4.38864	UP
ENSMUSG00000014444	Piezo1	piezo_type_mechanosensitive_ion_channel_component_1	8:122481698-122551329	1.5755	2.39285	5.49024	6.10163	1.02265	0.864057	4.01357	3.73804	UP
ENSMUSG00000039671	Zmynd8	zinc_finger_MYND_type_containing_8	2:165784152-165899016	1.79418	2.41479	4.73053	5.29868	1.15487	1.00986	3.98157	3.74684	UP
ENSMUSG00000045411	2410002F23Rik	RIKEN_cDNA_2410002F23_gene	7:44246722-44252319	1.9281	2.18454	5.04887	7.9851	1.67225	0.894049	3.97935	3.74686	UP
ENSMUSG00000063558	Aox1	aldehyde_oxidase_1	1:58029931-58106413	1.61222	1.66244	4.87403	4.28192	1.22425	1.51386	3.97046	4.35965	UP
ENSMUSG00000050989	Sepn1	selenoprotein_N_1	4:134537892-134552166	1.84068	2.41439	5.46701	6.15739	0.999672	1.25065	3.96428	4.04949	UP
ENSMUSG00000063663	Brwd3	bromodomain_and_WD_repeat_domain_containing_3	X:108737016-108834372	2.26622	2.77377	5.91548	5.02174	1.74729	1.80919	3.92194	3.53615	UP
ENSMUSG00000022587	Ly6e	lymphocyte_antigen_6_complex_locus_E	15:74955051-74959905	1.99956	2.61348	8.62343	9.88497	1.48746	1.33276	3.91901	6.38395	UP
ENSMUSG00000037410	Tbc1d2b	TBC1_domain_family_member_2B	9:90202027-90270804	1.54629	2.4557	4.89989	5.49257	0.957172	0.917309	3.86905	3.95872	UP
ENSMUSG00000030287	Itpr2	inositol_1_4_5_triphosphate_receptor_2	6:146108299-146502223	1.32737	1.83292	3.78381	4.30122	1.35226	1.33038	3.85692	3.85591	UP
ENSMUSG00000047123	Ticam1	toll_like_receptor_adaptor_molecule_1	17:56269319-56276786	1.59189	1.39621	5.14327	5.1443	1.88542	1.3445	3.84782	4.90717	UP
ENSMUSG00000021466	Ptch1	patched_homolog_1	13:63508328-63573598	1.79121	3.18997	6.76918	6.93923	1.28036	0.945962	3.84008	4.50379	UP
ENSMUSG00000020053	Igf1	insulin_like_growth_factor_1	10:87858265-87937042	2.38246	3.3629	7.69242	8.20984	1.02169	1.02017	3.82531	4.28955	UP
ENSMUSG00000027204	Fbn1	fibrillin_1	2:125300594-125507993	1.95617	3.33494	6.41596	7.06243	1.27753	1.203	3.78182	3.58921	UP
ENSMUSG00000030657	Xylt1	xylosyltransferase_1	7:117380979-117673580	1.81927	2.32724	4.66084	5.28863	0.88477	0.986292	3.77933	3.35272	UP
ENSMUSG00000071341	Egr4	early_growth_response_4	6:85511121-85513589	1.27435	2.02364	4.9884	6.12334	0.464829	0.567518	3.77367	2.67368	UP
ENSMUSG00000020919	Stat5b	signal_transducer_and_activator_of_transcription_5B	11:100780731-100850724	1.96091	2.92707	5.80351	7.13109	1.00475	0.925229	3.76694	4.59959	UP
ENSMUSG00000036395	Glb1l2	galactosidase_beta_1_like_2	9:26763044-26806468	1.23033	1.04326	4.10265	4.99299	1.26428	1.43233	3.74568	4.18158	UP
ENSMUSG00000044667	Lppr4	lipid_phosphate_phosphatase_related_protein_type_4	3:117319139-117360876	1.36385	2.30822	5.46337	5.75411	0.662382	0.68218	3.73773	3.61509	UP
ENSMUSG00000036026	Tmem63b	transmembrane_protein_63b	17:45660171-45686905	1.93023	2.12922	4.84149	5.58047	0.908716	1.09947	3.72772	3.34951	UP
ENSMUSG00000024942	Capn1	calpain_1	19:5988546-6015825	1.85348	1.92893	5.94963	5.52682	1.14242	1.45211	3.71946	4.3208	UP
ENSMUSG00000021638	Ocln	occludin	13:100496507-100552718	1.62212	2.47911	4.69681	5.67844	0.686756	0.886848	3.65947	3.38216	UP
ENSMUSG00000036894	Rap2b	RAP2B_member_of_RAS_oncogene_family	3:61361638-61368430	1.90199	2.8172	5.56274	6.03121	0.646717	1.09465	3.61438	4.02134	UP
ENSMUSG00000041272	Tox	thymocyte_selection_associated_high_mobility_group_box	4:6686353-6991557	1.63991	1.85173	4.64789	4.94678	1.08032	0.951054	3.6126	3.3331	UP
ENSMUSG00000018752	Tnfsfm13	tumor_necrosis_factor_ligand_superfamily_membrane_bound_member_13	11:69682577-69696098	0.980331	1.5686	3.87122	4.21632	0.78606	0.846805	3.60879	3.34575	UP
ENSMUSG00000031740	Mmp2	matrix_metallopeptidase_2	8:92827328-92853417	2.27059	3.6978	11.6504	9.85647	1.36389	1.18371	3.55754	5.11231	UP
ENSMUSG00000040441	Slc26a10	solute_carrier_family_26_member_10	10:127172426-127180645	0.939206	1.68207	4.52872	4.97791	1.21707	0.60539	3.52693	3.02117	UP
ENSMUSG00000026519	Tmem63a	transmembrane_protein_63a	1:180942344-180975112	1.47212	1.76789	4.46689	4.40492	0.613899	0.509668	3.52486	3.24252	UP
ENSMUSG00000031154	Otud5	OTU_domain_containing_5	X:7841364-7876626	1.93485	2.60265	4.83131	4.91917	1.67811	1.49411	3.44554	3.53987	UP
ENSMUSG00000031241	Tbx22	T_box_22	X:107667964-107688978	1.28528	2.25894	4.10087	4.75594	0.773436	0.973262	3.43351	3.02837	UP
ENSMUSG00000026077	Npas2	neuronal_PAS_domain_protein_2	1:39193731-39363236	1.06412	1.92022	4.25818	4.41957	0.596353	0.542988	3.4251	2.86149	UP
ENSMUSG00000073062	Zxdb	zinc_finger_X_linked_duplicated_B	X:94724569-94730187	2.00708	2.69249	6.1874	6.41478	0.83514	0.86778	3.40783	3.42174	UP
ENSMUSG00000039063	Echdc3	enoyl_Coenzyme_A_hydratase_domain_containing_3	2:6188465-6213033	0.808986	1.05549	4.03916	2.80186	0.78286	0.974178	3.401	2.92168	UP
ENSMUSG00000060224	Pyroxd2	pyridine_nucleotide_disulphide_oxidoreductase_domain_2	19:42725858-42752775	0.912731	1.73753	5.09831	5.54496	0.88032	0.508078	3.38983	3.66661	UP
ENSMUSG00000060572	Mfap2	microfibrillar_associated_protein_2	4:141010418-141015984	1.55287	2.14633	5.46903	7.16091	0.662816	0.441396	3.36762	2.62207	UP
ENSMUSG00000020123	Avpr1a	arginine_vasopressin_receptor_1A	10:122448499-122453453	0.963348	1.75422	4.80114	5.69969	0.654162	0.547655	3.36462	2.61757	UP
ENSMUSG00000024236	Svil	supervillin	18:4920540-5119299	1.9792	2.81013	5.11753	5.0638	1.4693	1.32361	3.32963	3.90916	UP
ENSMUSG00000004317	Clcn5	chloride_channel_voltage_sensitive_5	X:7153810-7319358	1.85653	2.69907	5.02347	6.10442	0.865523	0.889143	3.26597	3.50146	UP
ENSMUSG00000007817	Zmiz1	zinc_finger_MIZ_type_containing_1	14:25459185-25666743	1.35251	1.74675	3.50969	4.12425	2.25905	1.31197	3.24706	5.25873	UP
ENSMUSG00000046807	Lrrc75b	leucine_rich_repeat_containing_75B	10:75550125-75560330	1.83243	2.2944	7.24671	8.23553	0.716118	0.715358	3.24266	3.49501	UP
ENSMUSG00000034480	Diap2	diaphanous_homolog_2_Drosophila_	X:129749742-130465834	1.38726	1.93988	3.73468	3.90536	0.814531	1.00407	3.23875	2.92391	UP
ENSMUSG00000048126	Col6a3	collagen_type_VI_alpha_3	1:90765923-90843971	2.35504	3.86148	8.46023	8.05421	1.54489	1.04342	3.23148	3.9129	UP
ENSMUSG00000021268	Meg3	maternally_expressed_3	12:109541001-109571726	1.40762	1.44481	3.04514	3.69231	0.995067	1.01121	3.22141	3.31609	UP
ENSMUSG00000020605	Hs1bp3	HCLS1_binding_protein_3	12:8313433-8343824	1.11048	1.41226	4.66287	4.73039	1.11388	0.618159	3.21689	2.49867	UP
ENSMUSG00000096054	Syne1	spectrin_repeat_containing_nuclear_envelope_1	10:5020203-5550692	1.55412	1.53555	3.41458	4.38711	1.49331	1.50298	3.20046	3.56319	UP
ENSMUSG00000002289	Angptl4	angiopoietin_like_4	17:33773750-33781575	1.40726	2.37156	5.18236	5.69042	0.919344	1.54334	3.1662	2.12672	UP
ENSMUSG00000039115	Itga9	integrin_alpha_9	9:118606690-118901003	0.924517	2.12662	4.27395	4.6862	1.30288	1.2812	3.16303	3.86284	UP
ENSMUSG00000000184	Ccnd2	cyclin_D2	6:127125162-127152193	1.57318	2.2345	5.49005	5.14214	0.78799	0.804189	3.12376	3.54922	UP
ENSMUSG00000093701	Gm21970	predicted_gene_21970	16:91391721-91419451	0.557347	0.447056	2.64342	6.20479	0	0	3.12292	2.14673	UP
ENSMUSG00000030087	Klf15	Kruppel_like_factor_15	6:90462576-90475238	1.04977	1.2543	3.29601	3.57745	0.911682	0.946117	3.10183	2.91841	UP
ENSMUSG00000001870	Ltbp1	latent_transforming_growth_factor_beta_binding_protein_1	17:75005568-75392512	1.57333	1.61096	3.84993	4.28428	0.75421	0.879903	3.07633	3.45718	UP
ENSMUSG00000029304	Spp1	secreted_phosphoprotein_1	5:104435118-104441050	1.23313	2.31188	5.708	5.84497	0.724855	0.782872	3.03969	2.11026	UP
ENSMUSG00000020122	Egfr	epidermal_growth_factor_receptor	11:16752203-16918158	1.2489	1.54077	3.83558	4.27276	0.573491	0.710112	3.03884	2.75454	UP
ENSMUSG00000031373	Car5b	carbonic_anhydrase_5b_mitochondrial	X:163976822-164027997	1.58602	2.17485	4.86702	5.39071	1.12065	1.31275	3.0113	3.14348	UP
ENSMUSG00000102918	Pcdhgc3	protocadherin_gamma_subfamily_C_3	18:37806364-37841873	1.18266	2.21995	6.32348	6.53257	0.889968	0.933181	2.99357	3.39355	UP
ENSMUSG00000074923	Pak6	p21_protein_Cdc42_Rac_activated_kinase_6	2:118663303-118698020	1.70578	1.99877	5.67731	5.81961	1.31389	1.62573	2.974	3.00592	UP
ENSMUSG00000035936	Aldh5a1	aldhehyde_dehydrogenase_family_5_subfamily_A1	13:24907579-24937661	1.17308	1.31958	4.12803	3.79609	0.565792	0.410156	2.96447	2.90069	UP
ENSMUSG00000032577	Mapkapk3	mitogen_activated_protein_kinase_activated_protein_kinase_3	9:107254927-107289877	1.18316	1.65482	4.13425	4.58749	0.568145	0.61658	2.96425	2.75561	UP
ENSMUSG00000020674	Pxdn	peroxidasin_homolog_Drosophila_	12:29938036-30017658	1.55367	2.3572	4.26694	4.75275	0.778476	1.00451	2.92149	2.68687	UP
ENSMUSG00000041559	Fmod	fibromodulin	1:134037254-134048277	2.09872	4.3282	11.3928	11.6476	2.10515	0.984694	2.89509	5.46983	UP
ENSMUSG00000020829	Slc46a1	solute_carrier_family_46_member_1	11:78465697-78472059	0.937791	1.35903	3.66773	4.02932	0.716479	0.550248	2.86892	2.43918	UP
ENSMUSG00000022419	Deptor	DEP_domain_containing_MTOR_interacting_protein	15:55112317-55259271	1.33149	1.90912	4.0371	4.63519	0.961572	1.06038	2.86235	2.91233	UP
ENSMUSG00000032648	Pygm	muscle_glycogen_phosphorylase	19:6384399-6398459	1.58234	2.02717	4.92951	5.72323	1.20242	1.12106	2.85524	3.61945	UP
ENSMUSG00000020661	Dnmt3a	DNA_methyltransferase_3A	12:3806007-3914443	1.42221	2.32825	3.75324	4.2432	0.879962	0.851143	2.85478	2.74337	UP
ENSMUSG00000024299	Adamts10	a_disintegrin_like_and_metallopeptidase_reprolysin_type_with_thrombospondin_type_1_motif_10	17:33524204-33553782	1.4279	1.99553	4.30172	4.27782	0.934819	0.780296	2.82832	2.99628	UP
ENSMUSG00000029838	Ptn	pleiotrophin	6:36714929-36810220	1.04387	1.65822	4.67005	6.10031	0.694615	0.863768	2.79994	2.3162	UP
ENSMUSG00000034771	Tle2	transducin_like_enhancer_of_split_2_homolog_of_Drosophila_E_spl_	10:81574561-81590845	0.823317	1.16833	3.59178	3.91598	0.815111	0.689645	2.76781	2.68224	UP
ENSMUSG00000042834	Nrep	neuronal_regeneration_related_protein	18:33437019-33464029	2.53652	4.51181	9.30844	10.2648	1.63838	1.55319	2.74413	4.60832	UP
ENSMUSG00000053175	Bcl3	B_cell_leukemia_lymphoma_3	7:19808462-19822770	1.26547	1.92627	4.72084	5.05178	1.03032	0.771526	2.6993	3.94405	UP
ENSMUSG00000020788	Atp2a3	ATPase_Ca++_transporting_ubiquitous	11:72961169-72993044	1.19948	1.78655	3.88497	4.42825	0.931732	0.585271	2.62153	2.53953	UP
ENSMUSG00000020427	Igfbp3	insulin_like_growth_factor_binding_protein_3	11:7206086-7213923	1.01302	1.68625	3.81172	4.92677	0.541058	0.741138	2.59298	3.08904	UP
ENSMUSG00000052854	Nrk	Nik_related_kinase	X:138914430-139010532	0.993494	1.9698	3.77426	4.59378	0.413237	0.461836	2.57318	2.15276	UP
ENSMUSG00000030022	Adamts9	a_disintegrin_like_and_metallopeptidase_reprolysin_type_with_thrombospondin_type_1_motif_9	6:92772699-92943492	1.04976	2.22934	4.83985	4.80391	0.51281	0.486965	2.56432	2.40536	UP
ENSMUSG00000055435	Maf	avian_musculoaponeurotic_fibrosarcoma_v_maf_AS42_oncogene_homolog	8:115682942-115707794	1.07974	1.48449	3.3425	3.44008	0.703274	0.820475	2.39047	3.06423	UP
ENSMUSG00000019817	Plagl1	pleiomorphic_adenoma_gene_like_1	10:13060504-13131694	0.863993	1.15293	2.5785	3.10021	0.553042	0.516787	2.38108	2.15113	UP
ENSMUSG00000047238	Mageh1	melanoma_antigen_family_H_1	X:153036166-153037575	0.504741	1.08097	2.82956	3.92982	0.778927	0.7781	2.37452	2.23133	UP
ENSMUSG00000040205	Cuzd1	CUB_and_zona_pellucida_like_domains_1	7:131308554-131322292	2.01416	0.975898	22.7374	51.2066	2.12435	2.08033	2.26518	10.8247	UP
ENSMUSG00000040102	Klhl42	kelch_like_42	6:147091379-147112778	1.19198	1.35202	3.54759	3.5698	0.588219	0.616684	2.25684	2.213	UP
ENSMUSG00000020387	Jade2	jade_family_PHD_finger_2	11:51813455-51857653	0.821834	1.21728	2.53736	2.64764	0.677303	0.682296	2.24226	2.08672	UP
ENSMUSG00000037652	Phc3	polyhomeotic_like_3_Drosophila_	3:30899371-30969415	3.20391	1.58364	5.80672	5.89856	0.979374	0.791377	2.22672	1.57844	UP
ENSMUSG00000020627	Klhl29	kelch_like_29	12:5077472-5375682	0.777545	0.938059	2.29081	2.7822	0.524677	0.493423	2.21071	1.95758	UP
ENSMUSG00000026872	Zeb2	zinc_finger_E_box_binding_homeobox_2	2:44983632-45117395	0.903406	1.22937	2.454	2.13591	0.649669	0.557377	2.19506	2.43272	UP
ENSMUSG00000040896	Kcnd3	potassium_voltage_gated_channel_Shal_related_family_member_3	3:105452330-105674002	1.13884	1.6978	3.26638	4.05397	0.738197	0.794344	2.19348	2.01511	UP
ENSMUSG00000026031	Cflar	CASP8_and_FADD_like_apoptosis_regulator	1:58711508-58758884	1.04907	1.30816	3.02564	2.8621	0.70634	0.672248	2.19221	2.35622	UP
ENSMUSG00000029228	Lnx1	ligand_of_numb_protein_X_1	5:74592447-74702912	0.833921	0.834094	2.34405	3.02656	0.471468	0.473491	2.19205	2.69286	UP
ENSMUSG00000001661	Hoxc6	homeobox_C6	15:102998257-103011881	1.01685	1.06724	3.64844	3.49001	0.645767	0.404322	2.14301	2.79928	UP
ENSMUSG00000015709	Arnt2	aryl_hydrocarbon_receptor_nuclear_translocator_2	7:84246281-84409959	0.923415	1.45183	3.04583	4.37441	1.03379	0.905915	2.13843	2.46863	UP
ENSMUSG00000046157	Tmem229b	transmembrane_protein_229B	12:78961795-79007627	0.870576	1.3559	3.31377	3.03167	0.347315	0.439184	2.13566	1.71236	UP
ENSMUSG00000049532	Sall2	sal_like_2_Drosophila_	14:52311172-52328762	0.906905	1.62093	4.12277	3.71898	0.57889	0.415086	2.12984	2.1601	UP
ENSMUSG00000022665	Ccdc80	coiled_coil_domain_containing_80	16:45093402-45127924	1.16142	1.49266	3.97782	4.46555	1.15116	0.758952	2.12197	2.60254	UP
ENSMUSG00000022893	Adamts1	a_disintegrin_like_and_metallopeptidase_reprolysin_type_with_thrombospondin_type_1_motif_1	16:85793827-85803113	1.10932	2.37712	5.48567	6.05153	0.513684	0.636814	2.11074	1.90525	UP
ENSMUSG00000050248	Evc2	Ellis_van_Creveld_syndrome_2	5:37338499-37425055	0.794033	1.27078	2.7038	3.40776	0.897529	0.727462	2.0943	2.48982	UP
ENSMUSG00000040612	Ildr2	immunoglobulin_like_domain_containing_receptor_2	1:166254139-166316823	0.660401	1.08081	3.08439	3.60497	0.198891	0.256325	2.07365	2.11121	UP
ENSMUSG00000028399	Ptprd	protein_tyrosine_phosphatase_receptor_type_D	4:75941238-78211961	0.764632	1.07691	2.22042	2.53582	0.547286	0.660638	2.05913	1.96876	UP
ENSMUSG00000040703	Cyp2s1	cytochrome_P450_family_2_subfamily_s_polypeptide_1	7:25802475-25816913	0.732579	1.20215	2.99326	3.93803	0.495628	0.298177	2.02836	1.25748	UP
ENSMUSG00000022040	Ephx2	epoxide_hydrolase_2_cytoplasmic	14:66084377-66124500	1.02228	1.10963	3.837	5.22571	0.343438	0.539126	2.02048	2.5522	UP
ENSMUSG00000035596	Mboat7	membrane_bound_O_acyltransferase_domain_containing_7	7:3677789-3693523	1.13687	1.55273	2.96358	3.12801	0.705709	0.8015	1.9986	2.15618	UP
ENSMUSG00000041417	Pik3r1	phosphatidylinositol_3_kinase_regulatory_subunit_polypeptide_1_p85_alpha_	13:101680563-101768217	0.947318	1.38879	3.52896	3.65919	0.668532	0.86666	1.99741	2.1904	UP
ENSMUSG00000033361	Prrg3	proline_rich_Gla_G_carboxyglutamic_acid_3_transmembrane_	X:71962624-71972722	0.904138	1.33869	3.01688	3.18779	0.591919	0.748496	1.99607	2.4531	UP
ENSMUSG00000000530	Acvrl1	activin_A_receptor_type_II_like_1	15:101128522-101145336	1.17377	0.903237	3.31939	3.25074	0.774793	0.468101	1.9924	2.74868	UP
ENSMUSG00000079834	Tmlhe	trimethyllysine_hydroxylase_epsilon	GL456233.1:159647-334183	0.486429	0.677106	2.68392	2.26267	0.155252	0.40617	1.98315	2.15201	UP
ENSMUSG00000022324	Matn2	matrilin_2	15:34306680-34436242	0.999162	1.45747	4.17347	3.86173	0.511108	0.651154	1.97406	2.35637	UP
ENSMUSG00000020601	Trib2	tribbles_homolog_2_Drosophila_	12:15791727-15816877	1.14784	1.92757	3.96052	5.02926	0.438613	0.498998	1.97045	2.86196	UP
ENSMUSG00000029120	Ppp2r2c	protein_phosphatase_2_regulatory_subunit_B_gamma	5:36868513-36955078	0.92558	4.11225	10.5877	11.2501	0.250078	0.279887	1.96162	2.00134	UP
ENSMUSG00000055254	Ntrk2	neurotrophic_tyrosine_kinase_receptor_type_2	13:58806596-59133970	0.90015	1.12037	2.98887	2.73647	0.509853	0.622483	1.94858	1.93161	UP
ENSMUSG00000032609	Klhdc8b	kelch_domain_containing_8B	9:108447636-108461581	0.84426	1.16386	2.78801	2.77808	0.488404	0.491864	1.90902	2.10336	UP
ENSMUSG00000048078	Tenm4	teneurin_transmembrane_protein_4	7:96171246-96911093	0.807412	1.1114	2.19427	2.24107	0.591104	0.512442	1.89099	1.85616	UP
ENSMUSG00000032531	Amotl2	angiomotin_like_2	9:102716672-102733418	0.985765	1.44259	2.99809	3.1114	0.969551	0.531962	1.88897	2.7958	UP
ENSMUSG00000020101	4632428N05Rik	RIKEN_cDNA_4632428N05_gene	10:60346851-60372684	0.652031	0.803529	2.22682	2.17051	0.717835	0.540016	1.88542	2.19778	UP
ENSMUSG00000051285	Pcmtd1	protein_L_isoaspartate_D_aspartate_O_methyltransferase_domain_containing_1	1:7088920-7173628	0.513349	1.13291	2.01715	2.8993	0.750688	0.37985	1.87734	1.36199	UP
ENSMUSG00000020388	Pdlim4	PDZ_and_LIM_domain_4	11:54054928-54069014	0.819364	0.75867	3.30759	3.09426	0.381197	0.297865	1.82996	2.04395	UP
ENSMUSG00000045790	Ccdc149	coiled_coil_domain_containing_149	5:52374651-52471521	0.367317	0.49404	1.77901	1.82866	0.349511	0.266712	1.81629	1.22372	UP
ENSMUSG00000015501	Hivep2	human_immunodeficiency_virus_type_I_enhancer_binding_protein_2	10:13966075-14151374	0.961403	1.22546	2.43947	2.67643	0.3885	0.561698	1.75625	1.91761	UP
ENSMUSG00000036446	Lum	lumican	10:97565501-97572703	1.82051	1.8772	6.67461	6.60851	1.15482	0.675596	1.72676	2.45485	UP
ENSMUSG00000021699	Pde4d	phosphodiesterase_4D_cAMP_specific	13:108449948-109953461	0.520705	0.673598	1.99424	1.78415	0.290646	0.140535	1.72002	1.90858	UP
ENSMUSG00000054555	Adam12	a_disintegrin_and_metallopeptidase_domain_12_meltrin_alpha_	7:133883199-134232146	0.602201	0.871894	1.88938	2.18853	0.240716	0.344407	1.71705	1.3545	UP
ENSMUSG00000026042	Col5a2	collagen_type_V_alpha_2	1:45374321-45503282	1.4956	2.39151	5.46087	5.03581	1.00309	0.923039	1.70348	2.60004	UP
ENSMUSG00000031958	Ldhd	lactate_dehydrogenase_D	8:111623785-111630374	0.742913	0.670304	2.26227	2.20893	0.525018	0.544506	1.70043	1.94269	UP
ENSMUSG00000021367	Edn1	endothelin_1	13:42301270-42307989	0.443759	0.674332	3.25824	3.0564	0.191684	0.312028	1.65389	1.40615	UP
ENSMUSG00000020282	Rhbdf1	rhomboid_family_1_Drosophila_	11:32209585-32222300	0.831606	0.984759	2.53026	2.78643	0.454992	0.645106	1.65208	1.94786	UP
ENSMUSG00000024421	Lama3	laminin_alpha_3	18:12333819-12583013	0.524793	0.698756	2.02625	2.02106	0.404209	0.374384	1.62903	1.39896	UP
ENSMUSG00000055653	Gpc3	glypican_3	X:52272426-52613950	1.18134	1.94536	4.95609	5.13735	0.819983	0.451485	1.62689	2.20346	UP
ENSMUSG00000051650	B3gnt2	UDP_GlcNAc_betaGal_beta_1_3_N_acetylglucosaminyltransferase_2	11:22834747-22860961	0.330528	0.43949	1.91976	1.87634	0.269677	0.290517	1.62383	1.93601	UP
ENSMUSG00000061751	Kalrn	kalirin_RhoGEF_kinase	16:33974258-34573532	0.711188	0.948022	2.07732	2.0475	0.487225	0.482041	1.61701	1.54622	UP
ENSMUSG00000098488	Pla2g4b	phospholipase_A2_group_IVB_cytosolic_	2:120033417-120043030	0.433603	0.602621	2.35516	2.24856	0.320895	0.517714	1.61138	0.728	UP
ENSMUSG00000009418	Nav1	neuron_navigator_1	1:135434580-135607295	0.646577	0.701161	1.71387	1.74647	0.504747	0.573752	1.55638	1.39507	UP
ENSMUSG00000030351	Tspan11	tetraspanin_11	6:127887589-127953977	0.827279	0.983519	2.90802	2.67661	0.505876	0.422591	1.5559	2.00646	UP
ENSMUSG00000027763	Mbnl1	muscleblind_like_1_Drosophila_	3:60472830-60629750	0.844015	1.0095	2.09287	1.99555	0.432504	0.487432	1.53709	1.63522	UP
ENSMUSG00000026365	Cfh	complement_component_factor_h	1:140084708-140183764	0.784072	0.951171	2.32659	2.31476	0.69968	0.457469	1.50253	2.00799	UP
ENSMUSG00000019301	Hsd17b1	hydroxysteroid_17_beta_dehydrogenase_1	11:101078411-101080527	0.449731	0.421601	2.80931	2.21539	0.372835	0.364133	1.4915	0.932427	UP
ENSMUSG00000001418	Glmp	glycosylated_lysosomal_membrane_protein	3:88325023-88331313	0.696689	0.98152	2.15481	2.4432	0.491243	0.441934	1.49062	1.69594	UP
ENSMUSG00000019768	Esr1	estrogen_receptor_1_alpha_	10:4611593-5005614	0.674107	0.362405	1.52654	1.5256	0.396667	0.497125	1.48978	1.42167	UP
ENSMUSG00000052688	Rab7b	RAB7B_member_RAS_oncogene_family	1:131688695-131715439	0.734284	1.58474	3.45775	3.47412	0.311432	0.313685	1.48402	1.67452	UP
ENSMUSG00000070533	Wfdc8	WAP_four_disulfide_core_domain_8	2:164596458-164613626	0.597275	0.886869	1.79082	3.27296	0.751607	0.332483	1.4739	1.05699	UP
ENSMUSG00000039062	Anpep	alanyl_membrane_aminopeptidase	7:79821803-79861059	0.619969	0.807974	2.42933	3.40679	0.471108	0.249244	1.45967	1.33529	UP
ENSMUSG00000022475	Hdac7	histone_deacetylase_7	15:97792664-97844502	0.816054	1.08313	2.62276	2.78951	0.518987	0.605687	1.43231	1.96598	UP
ENSMUSG00000034161	Scx	scleraxis	15:76457438-76459468	0.481933	0.894464	3.01028	3.54739	0.307635	0.429203	1.39604	0.92319	UP
ENSMUSG00000035184	Fam124a	family_with_sequence_similarity_124_member_A	14:62555737-62608486	0.160815	0.652922	1.73696	1.65433	0.238288	0.828039	1.3803	1.14604	UP
ENSMUSG00000020723	Cacng4	calcium_channel_voltage_dependent_gamma_subunit_4	11:107732357-107794557	0.593657	0.671874	2.29126	2.69414	0.501724	0.467493	1.36708	1.70383	UP
ENSMUSG00000035172	Plekhh3	pleckstrin_homology_domain_containing_family_H_with_MyTH4_domain_member_3	11:101162679-101171351	0.471726	1.04626	2.15897	3.06647	0.170439	0.227908	1.35601	1.62379	UP
ENSMUSG00000036452	Arhgap26	Rho_GTPase_activating_protein_26	18:38601534-39376284	0.56262	0.706025	1.64114	1.61162	0.6897	0.72388	1.35534	1.53724	UP
ENSMUSG00000032718	Mansc1	MANSC_domain_containing_1	6:134609207-134632488	0.276503	0.689016	2.18289	2.33209	0.231121	0.436084	1.33496	1.21908	UP
ENSMUSG00000035305	Ror1	receptor_tyrosine_kinase_like_orphan_receptor_1	4:100095791-100444765	0.475063	0.676014	1.87939	1.90388	0.225262	0.306767	1.30484	1.12672	UP
ENSMUSG00000058254	Tspan7	tetraspanin_7	X:10485158-10596605	0.64854	0.736036	1.85567	1.95991	0.226883	0.331501	1.29537	1.04181	UP
ENSMUSG00000023206	Il15ra	interleukin_15_receptor_alpha_chain	2:11705290-11734317	0.47064	0.790346	1.71722	2.10334	0.273848	0.344325	1.28402	0.952671	UP
ENSMUSG00000020142	Slc1a4	solute_carrier_family_1_glutamate_neutral_amino_acid_transporter_member_4	11:20302180-20332713	0.574124	0.656885	1.92413	2.25939	0.200811	0.218901	1.27416	1.34158	UP
ENSMUSG00000047986	Palm3	paralemmin_3	8:84021471-84030295	0.322248	0.379741	1.36587	1.40013	0.482743	0.461266	1.25947	1.40675	UP
ENSMUSG00000027460	Angpt4	angiopoietin_4	2:151911210-151945337	0.820613	1.3539	3.83221	3.69139	0.55587	0.49595	1.25778	2.43818	UP
ENSMUSG00000031626	Sorbs2	sorbin_and_SH3_domain_containing_2	8:45507788-45827906	0.699017	0.695556	1.5717	1.73577	0.393328	0.405293	1.25708	1.15389	UP
ENSMUSG00000027577	Chrna4	cholinergic_receptor_nicotinic_alpha_polypeptide_4	2:181018380-181043546	0.344484	0.430009	1.63274	1.45509	0.396795	0.494545	1.25471	1.38928	UP
ENSMUSG00000022358	Fbxo32	F_box_protein_32	15:58175879-58214892	0.591979	1.35107	3.30334	3.76846	0.410258	0.430588	1.25335	1.81442	UP
ENSMUSG00000003865	Gys1	glycogen_synthase_1_muscle	7:45434844-45456619	0.519407	0.791386	2.15487	1.8942	0.381733	0.302075	1.22267	1.49918	UP
ENSMUSG00000068270	Shroom4	shroom_family_member_4	X:6399854-6637448	0.74559	0.715993	2.06791	2.08891	0.446337	0.532267	1.19687	1.79116	UP
ENSMUSG00000043719	Col6a6	collagen_type_VI_alpha_6	9:105687809-105828160	0.422318	0.507135	1.34126	1.58493	0.263236	0.232113	1.193	0.985044	UP
ENSMUSG00000033214	Slitrk5	SLIT_and_NTRK_like_family_member_5	14:111675115-111683134	0.239215	0.340637	1.23335	1.19953	0.311627	0.253647	1.17329	0.904029	UP
ENSMUSG00000033420	Antxr1	anthrax_toxin_receptor_1	6:87133853-87335821	0.634028	0.781343	2.06874	2.22125	0.296129	0.314201	1.13237	1.15318	UP
ENSMUSG00000000805	Car4	carbonic_anhydrase_4	11:84957786-84966044	0.449057	0.327998	2.02579	3.3475	0.375354	0.437441	1.10411	0.887504	UP
ENSMUSG00000004562	Arhgef40	Rho_guanine_nucleotide_exchange_factor_GEF_40	14:51984719-52006251	0.493902	0.886161	1.62483	2.17629	0.344539	0.236444	1.08102	1.15337	UP
ENSMUSG00000094910	D430019H16Rik	RIKEN_cDNA_D430019H16_gene	12:105453856-105493095	0.378472	0.800042	1.90115	2.49572	0.319236	0.368693	1.07609	1.25151	UP
ENSMUSG00000029641	Rasl11a	RAS_like_family_11_member_A	5:146845071-146847726	0.429762	1.22723	4.19892	4.02199	0.391895	0.147233	1.06411	1.3269	UP
ENSMUSG00000008435	Rdh13	retinol_dehydrogenase_13_all_trans_and_9_cis_	7:4424770-4445649	0.483808	0.603903	1.78275	1.73117	0.255416	0.31893	1.05865	1.23688	UP
ENSMUSG00000031409	Tceal6	transcription_elongation_factor_A_SII_like_6	X:135208687-135210687	0.39316	0.202687	2.50695	2.81354	0.0896186	0.109434	1.0018	0.896603	UP
ENSMUSG00000028197	Col24a1	collagen_type_XXIV_alpha_1	3:145292472-145552011	0.596307	0.714433	1.78553	2.14823	0.388399	0.474203	0.993186	1.04127	UP
ENSMUSG00000021994	Wnt5a	wingless_type_MMTV_integration_site_family_member_5A	14:28504750-28527447	0.489119	0.441313	1.33667	1.71	0.426107	0.17017	0.937111	1.25885	UP
ENSMUSG00000042428	Mgat3	mannoside_acetylglucosaminyltransferase_3	15:80173721-80215519	0.375546	0.762372	2.39465	2.53155	0.353147	0.339699	0.893984	1.17757	UP
ENSMUSG00000031398	Plxna3	plexin_A3	X:74329066-74344689	0.325049	0.578522	1.41386	1.73441	0.198956	0.168551	0.893373	0.848914	UP
ENSMUSG00000045103	Dmd	dystrophin_muscular_dystrophy	X:82948870-85206141	0.470271	0.65503	1.61286	1.30663	0.285309	0.369448	0.887043	1.01536	UP
ENSMUSG00000040253	Gbp7	guanylate_binding_protein_7	3:142530342-142550149	0.527299	0.422894	1.20246	2.19909	0.572415	0.689547	0.862074	2.61876	UP
ENSMUSG00000018166	Erbb3	v_erb_b2_erythroblastic_leukemia_viral_oncogene_homolog_3_avian_	10:128567523-128589652	0.254809	0.356575	0.909493	1.46996	0.282139	0.283678	0.839675	0.996139	UP
ENSMUSG00000058396	Gpr182	G_protein_coupled_receptor_182	10:127747276-127751732	0.29076	0.142773	1.16758	0.905933	0.101009	0.138736	0.772474	0.682032	UP
ENSMUSG00000027544	Nfatc2	nuclear_factor_of_activated_T_cells_cytoplasmic_calcineurin_dependent_2	2:168476410-168601657	0.333986	0.591725	1.65634	1.90902	0.301787	0.162256	0.765539	0.756114	UP
ENSMUSG00000042251	Pm20d1	peptidase_M20_domain_containing_1	1:131797381-131821473	0.203641	0.447059	1.06003	1.64539	0.245599	0.17552	0.761189	1.04266	UP
ENSMUSG00000028088	Fmo5	flavin_containing_monooxygenase_5	3:97628804-97655282	0.220992	0.274791	0.825527	1.08312	0.177808	0.238792	0.760113	0.776696	UP
ENSMUSG00000023191	P3h3	prolyl_3_hydroxylase_3	6:124841089-124857752	0.318586	0.559969	1.86943	1.16218	0.217885	0.185407	0.738016	0.739747	UP
ENSMUSG00000040170	Fmo2	flavin_containing_monooxygenase_2	1:162874317-162898726	0.372165	0.536136	1.90876	2.0423	0.464134	0.353406	0.710516	1.44282	UP
ENSMUSG00000055976	Cldn23	claudin_23	8:35824709-35826559	0.0295593	0	0.492655	0.604734	0.0269679	0.0658613	0.698145	0.485628	UP
ENSMUSG00000030972	Acsm5	acyl_CoA_synthetase_medium_chain_family_member_5	7:119526304-119543793	0.151813	0.176102	0.671702	1.12521	0.138437	0.401402	0.692242	0.830891	UP
ENSMUSG00000021719	Rgs7bp	regulator_of_G_protein_signalling_7_binding_protein	13:104947153-105054930	0.0751511	0.184039	0.655232	0.547408	0.179885	0.198703	0.675272	0.59126	UP
ENSMUSG00000039081	Zfp503	zinc_finger_protein_503	14:21983962-21989601	0.493791	0.388583	2.08337	1.46136	0.26069	0.318286	0.669217	1.14982	UP
ENSMUSG00000062209	Erbb4	v_erb_a_erythroblastic_leukemia_viral_oncogene_homolog_4_avian_	1:68032186-69108059	0.124541	0.292265	0.827117	0.961521	0.121399	0.0764992	0.631243	0.638547	UP
ENSMUSG00000070056	Mfhas1	malignant_fibrous_histiocytoma_amplified_sequence_1	8:35587798-35679449	0.338381	0.405723	1.4173	1.43203	0.200926	0.166457	0.61634	0.646047	UP
ENSMUSG00000036782	Klhl13	kelch_like_13	X:23219271-23365082	0.204541	0.349096	1.08674	0.951818	0.135064	0.353363	0.597827	0.675556	UP
ENSMUSG00000027716	Trpc3	transient_receptor_potential_cation_channel_subfamily_C_member_3	3:36620482-36690167	0.246821	0.517229	1.25163	1.57915	0.145208	0.0443196	0.572351	0.501144	UP
ENSMUSG00000061878	Sphk1	sphingosine_kinase_1	11:116530925-116536674	0.169457	0.226362	0.753787	0.594544	0.108871	0.154361	0.528913	0.396986	UP
ENSMUSG00000025321	Itgb8	integrin_beta_8	12:119158022-119238802	0.261217	0.559421	1.31788	1.48727	0.164904	0.165541	0.504466	0.725836	UP
ENSMUSG00000050074	Spink8	serine_peptidase_inhibitor_Kazal_type_8	9:109812280-109826633	0.316689	0.244924	8.8604	17.1998	0.252692	0.352548	0.467171	3.43041	UP
ENSMUSG00000104346	Pcdhga3	protocadherin_gamma_subfamily_A_3	18:37674307-37841873	0.115991	0.119602	0.760736	0.984214	0.0951924	0.0903922	0.448	0.402058	UP
ENSMUSG00000000303	Cdh1	cadherin_1	8:106603351-106670246	0.408038	0.451534	1.57485	2.60468	0.154281	0.155118	0.416425	0.689952	UP
ENSMUSG00000029819	Npy	neuropeptide_Y	6:49822710-49829507	0	0	8.66005	17.2063	0	0	0.415108	1.94112	UP
ENSMUSG00000057897	Camk2b	calcium_calmodulin_dependent_protein_kinase_II_beta	11:5969644-6066362	0.0893744	0.104869	0.308011	0.453708	0.143326	0.133814	0.413321	0.427317	UP
ENSMUSG00000037509	Arhgef4	Rho_guanine_nucleotide_exchange_factor_GEF_4	1:34678188-34813309	0.195202	0.28582	0.881973	0.941949	0.117481	0.143432	0.406303	0.388179	UP
ENSMUSG00000067704	Wfdc13	WAP_four_disulfide_core_domain_13	2:164685107-164687706	0.254846	0.0525773	10.7728	29.4963	0.185913	0	0.382818	3.44088	UP
ENSMUSG00000050069	Grem2	gremlin_2_homolog_cysteine_knot_superfamily_Xenopus_laevis_	1:174833785-174921819	0.0584754	0.406987	2.03933	1.68881	0.0666456	0	0.376424	0.520065	UP
ENSMUSG00000027661	Slc2a10	solute_carrier_family_2_facilitated_glucose_transporter_member_10	2:165503787-165519917	0.139591	0.158335	0.71207	0.784893	0.0891059	0.108784	0.359436	0.432927	UP
ENSMUSG00000022054	Nefm	neurofilament_medium_polypeptide	14:68082590-68124846	0.123086	0.185503	0.670293	0.70665	0.155416	0.0843262	0.355552	0.336846	UP
ENSMUSG00000075304	Sp5	trans_acting_transcription_factor_5	2:70474923-70477729	0.0260544	0	0.3257	0.239861	0	0	0.335644	0.214038	UP
ENSMUSG00000030223	Ptpro	protein_tyrosine_phosphatase_receptor_type_O	6:137252319-137463233	0.196476	0.163204	0.488644	1.00435	0.139352	0.0911462	0.28107	0.497852	UP
ENSMUSG00000047216	Cdh19	cadherin_19_type_2	1:110888326-110977584	0	0	0.298138	0.305493	0	0.0138557	0.280535	0.170369	UP
ENSMUSG00000024039	Cbs	cystathionine_beta_synthase	17:31612623-31637199	0.139206	0.0512644	0.434764	0.721741	0.0997355	0.154977	0.277373	0.598623	UP
ENSMUSG00000028626	Col9a2	collagen_type_IX_alpha_2	4:121039385-121055322	0.165074	0.572557	1.85922	1.68769	0.0273671	0	0.273728	0.314858	UP
ENSMUSG00000031995	St14	suppression_of_tumorigenicity_14_colon_carcinoma_	9:31089402-31131853	0.150768	0.145746	0.627832	0.809209	0.0343666	0.062948	0.272961	0.257859	UP
ENSMUSG00000001510	Dlx3	distal_less_homeobox_3	11:95120119-95125296	0.146989	0.129931	0.633992	0.944648	0.0957375	0.116894	0.270369	0.40228	UP
ENSMUSG00000090231	Cfb	complement_factor_B	17:34856374-34862518	0.0684345	0.0352762	0.641187	0.769584	0	0	0.256981	0.738692	UP
ENSMUSG00000064023	Klk8	kallikrein_related_peptidase_8	7:43797577-43803826	0	0.027266	0.467856	0.48648	0	0	0.255267	0.0723545	UP
ENSMUSG00000046607	Hrk	harakiri_BCL2_interacting_protein_contains_only_BH3_domain_	5:118164648-118189478	0.0181644	0.0280899	0.406562	0.33426	0	0.0101067	0.253354	0.173979	UP
ENSMUSG00000054146	Krt15	keratin_15	11:100131758-100135928	0	0	0.65105	1.51846	0.0950358	0.116049	0.251622	0.570457	UP
ENSMUSG00000031382	Asb11	ankyrin_repeat_and_SOCS_box_containing_11	X:164436994-164459170	0.0996359	0.0146823	0.311197	0.82951	0.0648954	0.0633953	0.244359	0.33761	UP
ENSMUSG00000097184	4632428C04Rik	RIKEN_cDNA_4632428C04_gene	16:30008667-30021430	0	0	0.258002	0.253355	0.0410844	0.0250713	0.241734	0.143852	UP
ENSMUSG00000026976	Pax8	paired_box_8	2:24420560-24475599	0.187665	0.133963	1.0069	1.08471	0.0789797	0.0562493	0.21683	0.44771	UP
ENSMUSG00000001819	Hoxd13	homeobox_D13	2:74668310-74671599	0.0440979	0	0.734518	0.676232	0.0201037	0.0736337	0.212911	0.442478	UP
ENSMUSG00000020151	Ptprr	protein_tyrosine_phosphatase_receptor_type_R	10:116018213-116274932	0.0445685	0.0590899	0.470648	0.475209	0.0638687	0.0779797	0.211776	0.220716	UP
ENSMUSG00000028076	Cd1d1	CD1d1_antigen	3:86995834-86999441	0.0674981	0.0139255	0.505999	0.607323	0.0738732	0.0150242	0.202803	0.332522	UP
ENSMUSG00000060969	Irx1	Iroquois_related_homeobox_1_Drosophila_	13:71957921-71963723	0	0	0.216173	0.471708	0.0210356	0	0.19802	0.168348	UP
ENSMUSG00000030786	Itgam	integrin_alpha_M	7:128062640-128118491	0.0531705	0.133165	0.964814	0.248513	0.124687	0.0930303	0.163002	1.19877	UP
ENSMUSG00000062372	Otof	otoferlin	5:30367062-30461932	0.072706	0.1071	0.362236	0.536235	0.0426208	0.0289074	0.15601	0.175278	UP
ENSMUSG00000074679	Defb28	defensin_beta_28	2:152518255-152521447	0.275807	0	5.02469	9.86875	0	0	0.147999	1.38372	UP
ENSMUSG00000071179	Serpina16	serine_or_cysteine_peptidase_inhibitor_clade_A_alpha_1_antiproteinase_antitrypsin_member_16	12:103668808-103676139	0	0	6.76772	14.2414	0	0.0504382	0.145826	3.14061	UP
ENSMUSG00000034739	Mfrp	membrane_type_frizzled_related_protein	9:44101729-44109187	0.0590478	0.115019	0.423496	0.643946	0.0478656	0.0730445	0.14079	0.251377	UP
ENSMUSG00000063535	Zfp773	zinc_finger_protein_773	7:7130678-7136755	0	0	0.0942016	0.277535	0.0165017	0	0.135916	0.0825467	UP
ENSMUSG00000062393	Dgkk	diacylglycerol_kinase_kappa	X:6779306-6948363	0.0498294	0.0822111	0.249003	0.412628	0.01363	0.0221915	0.133654	0.177268	UP
ENSMUSG00000000682	Cd52	CD52_antigen	4:134082448-134095082	0.351925	0.282284	11.114	22.3081	0.178277	0.217673	0.125854	3.49579	UP
ENSMUSG00000031881	Cdh16	cadherin_16	8:104614141-104624396	0	0.131689	0.664712	2.34997	0.0332673	0	0.117448	0.166414	UP
ENSMUSG00000045083	Lingo2	leucine_rich_repeat_and_Ig_domain_containing_2	4:35706647-36951747	0.0552426	0.0797521	0.341243	0.361459	0.0403001	0.00820109	0.11064	0.164618	UP
ENSMUSG00000052382	Rnase9	ribonuclease_RNase_A_family_9_non_active_	14:51038459-51041869	0.138107	0.047492	0.71906	3.10682	0	0	0.0988318	0.966024	UP
ENSMUSG00000074681	Defb23	defensin_beta_23	2:152459055-152464620	0	0.0904935	5.38901	12.7367	0	0	0.0941595	0.960361	UP
ENSMUSG00000012350	Ehf	ets_homologous_factor	2:103263433-103303278	0.0731209	0.0463975	0.409913	0.632559	0.0307773	0.0313102	0.0905218	0.261678	UP
ENSMUSG00000052516	Robo2	roundabout_homolog_2_Drosophila_	16:73892306-74411825	0.035353	0.0315933	0.154584	0.190357	0.0150453	0.0314875	0.085979	0.0752483	UP
ENSMUSG00000038963	Slco4a1	solute_carrier_organic_anion_transporter_family_member_4a1	2:180456245-180474867	0.0158505	0.0163486	0.0907563	0.251172	0	0	0.0765283	0.0289194	UP
ENSMUSG00000020098	Pcbd1	pterin_4_alpha_carbinolamine_dehydratase_dimerization_cofactor_of_hepatocyte_nuclear_factor_1_alpha_TCF1_1	10:61089343-61094328	0	0	0.493111	1.52201	0	0	0.0726273	0.617315	UP
ENSMUSG00000018341	Il12rb2	interleukin_12_receptor_beta_2	6:67291318-67376188	0	0.0375195	0.227315	0.235637	0.0110608	0	0.0650801	0.121723	UP
ENSMUSG00000031343	Gabra3	gamma_aminobutyric_acid_GABA_A_receptor_subunit_alpha_3	X:72432681-72656848	0.0114107	0.0588658	0.320928	0.350174	0.031231	0	0.0612527	0.187466	UP
ENSMUSG00000027376	Prom2	prominin_2	2:127526473-127541467	0.0212102	0.0802107	2.47356	5.79798	0.0128953	0	0.0606952	0.748256	UP
ENSMUSG00000097558	Gm26902	predicted_gene_26902	19:34474808-34481546	0	0	0.0760812	0.199234	0	0	0.0522694	0.0777668	UP
ENSMUSG00000054169	Ceacam10	carcinoembryonic_antigen_related_cell_adhesion_molecule_10	7:24777206-24784657	0.0459871	0	1.10111	1.45742	0	0.0255873	0.0493537	0.545337	UP
ENSMUSG00000000690	Hoxb6	homeobox_B6	11:96292476-96301569	0.133327	0.0171896	0.693991	1.02227	0.0151956	0	0.035772	0.212841	UP
ENSMUSG00000035498	Cdcp1	CUB_domain_containing_protein_1	9:123170824-123216038	0.0391614	0.0403826	0.156285	0.400354	0.0119021	0.00726315	0.0280104	0.101212	UP
ENSMUSG00000072791	Abcb5	ATP_binding_cassette_sub_family_B_MDR_TAP_member_5	12:118867824-118966421	0.0695502	0.0836751	1.32743	2.92708	0.010569	0	0.0124403	0.465244	UP
ENSMUSG00000032496	Ltf	lactotransferrin	9:111019271-111042767	0	0	0.34885	0.755664	0	0	0.0105771	0.539404	UP
ENSMUSG00000025431	Crisp1	cysteine_rich_secretory_protein_1	17:40293758-40319207	0.03864	0	26.0019	55.5748	0.0352525	0	0	16.6466	UP
ENSMUSG00000022056	Adam7	a_disintegrin_and_metallopeptidase_domain_7	14:68497336-68533689	0	0	2.49354	6.02178	0	0	0	1.31537	UP
ENSMUSG00000022583	Ly6f	lymphocyte_antigen_6_complex_locus_F	15:75268421-75272235	0	0	1.5019	2.42031	0	0	0	0.506156	UP
ENSMUSG00000079186	Gzmc	granzyme_C	14:56231401-56234656	0	0	0.732302	0.419448	0	0.0652284	0	1.44366	UP
ENSMUSG00000020475	Pgam2	phosphoglycerate_mutase_2	11:5801640-5803733	625.676	428.43	207.082	166.244	908.344	792.575	383.686	383.881	DOWN
ENSMUSG00000101959	Ldhal6b	lactate_dehydrogenase_A_like_6B	17:5417323-5418767	499.994	411.377	208.061	167.445	495.8	481.995	251.781	235.217	DOWN
ENSMUSG00000051732	Pabpc2	poly_A_binding_protein_cytoplasmic_2	18:39773497-39776082	358.796	240.543	108.899	84.4961	397.504	406.667	168.264	169.131	DOWN
ENSMUSG00000020878	Lrrc46	leucine_rich_repeat_containing_46	11:97034602-97041407	349.338	254.921	134.126	105.488	385.887	398.277	193.669	198.226	DOWN
ENSMUSG00000047720	4922502D21Rik	RIKEN_cDNA_4922502D21_gene	6:129322164-129331796	339.729	267.309	119.489	94.7544	399.006	394.596	196.32	199.272	DOWN
ENSMUSG00000031554	Adam5	a_disintegrin_and_metallopeptidase_domain_5	8:24727093-24824369	339.006	248.042	112.399	93.6357	415.464	379.777	188.104	197.548	DOWN
ENSMUSG00000028294	1700003M02Rik	RIKEN_cDNA_1700003M02_gene	4:34688559-34730206	254.864	155.604	77.7972	66.4684	277.572	284.737	144.423	132.23	DOWN
ENSMUSG00000036598	Ccdc113	coiled_coil_domain_containing_113	8:95534100-95558888	250.861	190.809	88.1159	76.0946	248.707	237.856	110.498	101.215	DOWN
ENSMUSG00000070331	Qrich2	glutamine_rich_2	11:116441325-116455237	208.938	149.161	76.2079	61.7837	248.161	229.685	114.369	111.253	DOWN
ENSMUSG00000067367	Lyar	Ly1_antibody_reactive_clone	5:38220470-38234306	201.753	171.54	84.3455	72.7186	191.797	178.692	88.5811	80.2938	DOWN
ENSMUSG00000063447	Ube2d2b	ubiquitin_conjugating_enzyme_E2D_2B	5:107830099-107831776	200.912	144.73	68.9511	53.6685	203.824	220.119	102.354	97.915	DOWN
ENSMUSG00000046173	Pabpc6	poly_A_binding_protein_cytoplasmic_6	17:9666497-9669704	191.767	165.678	75.4189	62.2684	157.874	155.074	80.417	70.0992	DOWN
ENSMUSG00000053030	Spink2	serine_peptidase_inhibitor_Kazal_type_2	5:77205107-77211471	180.185	132.909	69.0442	63.0354	188.869	189.758	86.9235	84.1568	DOWN
ENSMUSG00000050553	Gk2	glycerol_kinase_2	5:97455142-97457021	177.635	126.086	57.9348	44.6867	194.085	208.885	87.0449	97.5683	DOWN
ENSMUSG00000039335	Spata16	spermatogenesis_associated_16	3:26637620-26983212	175.074	140.364	70.4951	53.495	185.547	175.54	88.7244	82.5404	DOWN
ENSMUSG00000031553	Adam3	a_disintegrin_and_metallopeptidase_domain_3_cyritestin_	8:24677225-24725852	174.342	121.618	51.8378	43.495	231.099	233.367	111.132	118.486	DOWN
ENSMUSG00000020799	Tekt1	tektin_1	11:72344722-72362442	171.432	108.182	57.9424	48.5574	210.021	216.775	79.3988	97.9246	DOWN
ENSMUSG00000027702	Lrrc34	leucine_rich_repeat_containing_34	3:30624267-30647869	167.54	85.7676	39.5439	36.6721	193.775	221.949	68.7711	76.3752	DOWN
ENSMUSG00000003354	Ccdc65	coiled_coil_domain_containing_65	15:98708207-98723326	166.934	110.275	62.2422	48.152	191.13	200.782	86.8329	89.8914	DOWN
ENSMUSG00000069355	Gm5152	predicted_gene_5152	5:10242041-10246526	166.57	147.214	65.0091	51.1031	139.837	137.801	66.5626	60.8423	DOWN
ENSMUSG00000074817	Papolb	poly_A_polymerase_beta_testis_specific_	5:142525838-142530076	163.84	101.97	51.1866	38.8317	195.99	209.193	96.1509	106.359	DOWN
ENSMUSG00000072295	Als2cr11	amyotrophic_lateral_sclerosis_2_juvenile_chromosome_region_candidate_11_human_	1:59050506-59094900	163.798	115.236	52.0556	44.2331	193.95	193.717	83.2409	87.0076	DOWN
ENSMUSG00000028976	Slc2a5	solute_carrier_family_2_facilitated_glucose_transporter_member_5	4:150119283-150144169	156.776	107.938	50.5527	38.66	175.453	169.715	84.8096	84.6471	DOWN
ENSMUSG00000036463	4930544G11Rik	RIKEN_cDNA_4930544G11_gene	6:65952609-65954014	155.129	108.648	51.8063	45.8986	149.234	153.937	72.6915	69.7592	DOWN
ENSMUSG00000047383	Als2cr11b	amyotrophic_lateral_sclerosis_2_juvenile_chromosome_region_candidate_11B	1:58997315-59006218	152.624	93.6616	37.9402	31.3698	210.682	230.761	80.2783	90.8709	DOWN
ENSMUSG00000040140	Tdrd6	tudor_domain_containing_6	17:43615335-43630299	150.644	124.631	59.9096	51.0468	136.739	144.159	68.3745	59.4828	DOWN
ENSMUSG00000078627	March10	membrane_associated_ring_finger_C3HC4_10	11:105360798-105456735	149.022	94.5125	42.3936	36.5753	192.549	202.618	86.9205	94.766	DOWN
ENSMUSG00000043913	Ccdc60	coiled_coil_domain_containing_60	5:116124641-116288985	145.781	102.911	50.1272	41.7952	161.07	166.33	73.0175	68.7292	DOWN
ENSMUSG00000091685	Gm17359	predicted_gene_17359	3:79336661-79464129	145.613	118.302	57.2448	45.1774	246.945	219.956	86.9137	61.2407	DOWN
ENSMUSG00000046846	Spesp1	sperm_equatorial_segment_protein_1	9:62270729-62282179	141.963	97.634	48.9745	38.9914	146.055	150.121	72.6575	65.1221	DOWN
ENSMUSG00000101963	1700001J11Rik	RIKEN_cDNA_1700001J11_gene	9:40050365-40053028	139.161	95.9491	39.8947	30.4174	147.018	154.912	66.0054	65.7418	DOWN
ENSMUSG00000041809	Efhc1	EF_hand_domain_C_terminal_containing_1	1:20951626-20990841	138.802	101.266	49.4352	39.2886	152.04	150.246	72.2551	72.5651	DOWN
ENSMUSG00000036168	Ccdc38	coiled_coil_domain_containing_38	10:93540632-93584327	138.166	105.45	49.5747	38.5313	116.074	123.766	56.189	51.6994	DOWN
ENSMUSG00000023949	Tcte1	t_complex_associated_testis_expressed_1	17:45523434-45542679	136.083	95.6598	45.0361	36.1602	150.156	142.76	67.203	60.5644	DOWN
ENSMUSG00000035179	Ppp1r32	protein_phosphatase_1_regulatory_subunit_32	19:10474257-10482897	133.224	47.6628	25.3702	17.1979	206.194	217.507	88.6309	108.819	DOWN
ENSMUSG00000024175	Tekt4	tektin_4	17:25471590-25476594	132.9	54.7569	24.5168	19.8745	198.743	207.837	76.9883	76.9631	DOWN
ENSMUSG00000057265	Ccdc176	coiled_coil_domain_containing_176	12:84409071-84433780	130.328	92.6528	48.8026	45.1356	119.233	124.16	56.3673	55.6988	DOWN
ENSMUSG00000071636	Rimbp3	RIMS_binding_protein_3	16:17208135-17213921	130.013	88.1848	36.5588	28.9377	157.384	159.628	71.0805	74.0508	DOWN
ENSMUSG00000022622	Acr	acrosin_prepropeptide	15:89568326-89574585	128.749	75.9699	39.9799	33.0089	158.662	160.563	74.2428	72.7844	DOWN
ENSMUSG00000031893	Tsnaxip1	translin_associated_factor_X_Tsnax_interacting_protein_1	8:105827744-105844676	127.28	98.7781	44.1776	38.014	163.116	149.425	77.9808	78.1183	DOWN
ENSMUSG00000050677	Ccdc96	coiled_coil_domain_containing_96	5:36484588-36488172	126.933	82.8119	43.2908	34.8466	144.168	137.679	63.85	60.7634	DOWN
ENSMUSG00000031027	Stk33	serine_threonine_kinase_33	7:109279223-109439081	124.888	104.324	57.2116	48.9162	135.349	134.639	63.76	68.6314	DOWN
ENSMUSG00000050114	Prdx6b	peroxiredoxin_6B	2:80292472-80295356	122.663	80.8134	36.7652	29.5661	133.622	131.197	64.4999	67.7864	DOWN
ENSMUSG00000037437	Adam32	a_disintegrin_and_metallopeptidase_domain_32	8:24836140-24948804	122.297	82.2387	36.0052	30.2861	146.847	138.172	63.8963	65.7603	DOWN
ENSMUSG00000045835	Hdgfl1	hepatoma_derived_growth_factor_like_1	13:26768173-26770119	121.612	114.876	55.7655	47.001	107.434	114.795	57.4107	53.2997	DOWN
ENSMUSG00000024154	Gtf2a1l	general_transcription_factor_IIA_1_like	17:88668660-88715152	121	81.7117	36.7633	30.1417	152.588	162.298	68.4775	71.8888	DOWN
ENSMUSG00000096375	Gm7094	predicted_pseudogene_7094	1:21272403-21272906	120.413	84.9864	36.7508	37.7722	110.62	97.9206	50.5533	52.5322	DOWN
ENSMUSG00000057246	BC051142	cDNA_sequence_BC051142	17:34398820-34460734	120.395	83.8478	40.3337	31.9336	160.62	172.011	81.1501	82.9979	DOWN
ENSMUSG00000028560	Usp1	ubiquitin_specific_peptidase_1	4:98923810-98935543	119.725	92.8066	45.5077	40.3434	114.19	123.228	56.7097	55.8764	DOWN
ENSMUSG00000040729	Cep126	centrosomal_protein_126	9:8076633-8134294	116.654	93.8802	50.1187	42.741	113.492	128.402	59.3984	52.7879	DOWN
ENSMUSG00000042189	Tekt3	tektin_3	11:63061654-63094964	111.31	64.2028	31.7255	27.0564	130.289	125.562	58.3012	61.8532	DOWN
ENSMUSG00000020462	Cfap36	cilia_and_flagella_associated_protein_36	11:29221532-29247409	109.263	82.6296	49.9046	41.8246	102.152	106.617	51.7106	52.1365	DOWN
ENSMUSG00000092518	Fam71e2	family_with_sequence_similarity_71_member_E2	7:4753226-4771302	108.997	12.6567	7.85954	5.47799	265.486	258.878	115.291	140.824	DOWN
ENSMUSG00000086587	Gm11837	predicted_gene_11837	4:14929908-14953030	108.967	90.2553	45.3907	36.2712	102.393	115.056	52.0352	53.4189	DOWN
ENSMUSG00000040794	C1qtnf4	C1q_and_tumor_necrosis_factor_related_protein_4	2:90885860-90890525	106.353	89.054	47.054	39.6563	131.384	126.343	65.8413	58.3404	DOWN
ENSMUSG00000026125	Prss39	protease_serine_39	1:34498410-34503063	105.003	55.4646	27.6381	19.6131	178.1	173.147	87.5049	86.7769	DOWN
ENSMUSG00000016982	Pom121l2	POM121_membrane_glycoprotein_like_2_rat_	13:21981194-21988734	100.259	75.8872	37.3612	32.4542	98.9278	102.832	53.4429	45.6617	DOWN
ENSMUSG00000002240	Prr27	proline_rich_27	5:87825686-87846387	98.7242	11.3157	6.18119	3.72575	145.472	168.309	56.3218	65.889	DOWN
ENSMUSG00000068860	Gm128	predicted_gene_128	3:95236920-95241598	97.5765	58.6941	29.0941	22.0227	119.902	121.169	57.653	51.4157	DOWN
ENSMUSG00000026401	Cd55b	CD55_molecule_decay_accelerating_factor_for_complement_B	1:130388537-130423009	96.8771	68.5175	29.4333	24.2592	126.549	121.683	57.4757	64.3104	DOWN
ENSMUSG00000020650	Bcap29	B_cell_receptor_associated_protein_29	12:31595354-31634658	92.0599	50.3713	43.9124	23.5622	72.2297	81.3917	25.6392	40.7786	DOWN
ENSMUSG00000045467	Ttll13	tubulin_tyrosine_ligase_like_family_member_13	7:80246376-80260821	91.0066	55.2256	30.7559	25.5338	139.268	132.822	65.8736	69.9797	DOWN
ENSMUSG00000070345	Hsf5	heat_shock_transcription_factor_family_member_5	11:87617164-87659542	89.7303	76.3961	41.2864	38.619	78.1008	80.3439	40.3312	37.1725	DOWN
ENSMUSG00000084135	Pom121l12	POM121_membrane_glycoprotein_like_12	11:14599314-14599862	89.25	70.4364	37.3737	32.114	92.7514	99.3639	45.5781	46.8468	DOWN
ENSMUSG00000027867	Spag17	sperm_associated_antigen_17	3:99885406-100143322	88.1062	66.2375	30.6331	26.3729	99.1001	101.634	44.2165	46.0653	DOWN
ENSMUSG00000047104	Pbp2	phosphatidylethanolamine_binding_protein_2	6:135309127-135310405	87.92	82.7579	38.9919	29.9323	78.2594	81.7281	38.0259	34.7508	DOWN
ENSMUSG00000021997	Lrrc63	leucine_rich_repeat_containing_63	14:75084303-75130881	86.3505	64.3019	28.8938	26.5952	94.4493	95.4093	41.9124	43.5905	DOWN
ENSMUSG00000033053	1700028P14Rik	RIKEN_cDNA_1700028P14_gene	19:23558760-23652812	85.652	27.6406	14.38	8.96297	129.061	136.788	49.6702	64.7259	DOWN
ENSMUSG00000071104	Ccdc110	coiled_coil_domain_containing_110	8:45934619-45944145	82.8998	47.367	20.3689	18.7395	99.4378	101.156	43.0703	43.5286	DOWN
ENSMUSG00000032489	Kif9	kinesin_family_member_9	9:110476958-110525179	79.1039	61.9063	31.4591	26.3965	81.3526	85.6895	42.1291	38.7366	DOWN
ENSMUSG00000021056	Tex21	testis_expressed_gene_21	12:76198692-76246746	78.9645	19.9196	8.68012	7.21263	112.336	125.757	40.1313	50.8991	DOWN
ENSMUSG00000030976	Tex36	testis_expressed_36	7:133587024-133602115	77.0044	11.0436	5.41916	2.7526	133.562	146.748	50.6495	65.4946	DOWN
ENSMUSG00000037001	Zfp39	zinc_finger_protein_39	11:58888153-58904225	75.9839	53.3319	32.1311	26.3016	80.2988	81.7584	38.7913	35.9591	DOWN
ENSMUSG00000017195	Zpbp2	zona_pellucida_binding_protein_2	11:98551097-98558665	75.9468	58.4621	26.079	20.5445	74.1869	75.6004	32.0358	30.438	DOWN
ENSMUSG00000072770	Acrbp	proacrosin_binding_protein	6:125049689-125063267	75.6781	48.9915	26.1815	19.2236	94.2345	83.554	41.2827	39.0959	DOWN
ENSMUSG00000070568	1700039E15Rik	RIKEN_cDNA_1700039E15_gene	7:45277513-45288998	72.3058	56.7635	26.7324	21.9973	79.1012	78.1788	36.3983	34.0601	DOWN
ENSMUSG00000025963	Mdh1b	malate_dehydrogenase_1B_NAD_soluble_	1:63698819-63730318	72.1357	67.1578	32.957	30.834	64.4718	69.3539	33.3157	30.3589	DOWN
ENSMUSG00000026679	Enkur	enkurin_TRPC_channel_interacting_protein	2:21180731-21205365	72.0678	37.6663	19.2298	15.3565	84.0285	88.3271	37.5628	40.2245	DOWN
ENSMUSG00000028845	Tekt2	tektin_2	4:126322121-126325688	71.4557	25.1431	13.284	10.5884	90.4169	90.8141	39.0921	45.1479	DOWN
ENSMUSG00000036196	Slc26a8	solute_carrier_family_26_member_8	17:28637783-28689987	69.6531	57.2707	27.3443	25.5695	66.481	67.3379	33.8002	30.3843	DOWN
ENSMUSG00000059395	Nkapl	NFKB_activating_protein_like	13:21467047-21468509	68.8917	73.4686	35.2177	29.0371	65.3798	66.9081	35.3713	30.2437	DOWN
ENSMUSG00000056223	Spata31	spermatogenesis_associated_31	13:64917406-64923184	68.4248	5.60664	3.25483	2.1714	112.58	143.542	45.2112	56.4185	DOWN
ENSMUSG00000044566	Cage1	cancer_antigen_1	13:38006052-38037069	68.2565	46.5328	21.8334	17.798	75.3991	74.2688	33.0592	36.745	DOWN
ENSMUSG00000085576	Dpy19l2	dpy_19_like_2_C._elegans_	9:24557048-24696293	67.8248	54.0239	24.1661	19.9742	58.5688	66.9376	29.975	29.0408	DOWN
ENSMUSG00000010435	Spaca7	sperm_acrosome_associated_7	8:12573049-12600738	67.624	12.7592	5.01799	3.16253	139.008	134.556	56.9628	69.8893	DOWN
ENSMUSG00000070883	Ccdc173	coiled_coil_domain_containing_173	2:69758033-69789575	66.7494	41.6121	21.5464	18.4165	73.4547	80.1121	28.8859	32.4358	DOWN
ENSMUSG00000039391	Ccdc81	coiled_coil_domain_containing_81	7:89866148-89903629	65.779	10.5679	5.27879	2.92182	110.913	123.218	39.5324	50.248	DOWN
ENSMUSG00000044362	Ccdc89	coiled_coil_domain_containing_89	7:90426312-90428660	65.5608	42.2488	21.1821	17.37	77.6141	75.4293	33.7075	38.4167	DOWN
ENSMUSG00000022783	Spag6	sperm_associated_antigen_6	16:16753016-16829456	65.4179	58.922	28.9571	21.8963	53.2713	54.9266	25.9726	25.5011	DOWN
ENSMUSG00000050944	Efcab5	EF_hand_calcium_binding_domain_5	11:77089915-77188968	65.2835	53.4671	26.5952	22.8245	59.0222	58.88	30.5842	28.2342	DOWN
ENSMUSG00000045620	Odf3l1	outer_dense_fiber_of_sperm_tails_3_like_1	9:56848659-56851963	64.6315	6.58605	4.11633	4.24959	108.534	111.573	40.3552	44.622	DOWN
ENSMUSG00000021414	Fam217a	family_with_sequence_similarity_217_member_A	13:34909964-34919992	63.2044	12.6811	7.37721	4.55705	137.218	141.141	56.8742	73.8773	DOWN
ENSMUSG00000030968	Pdilt	protein_disulfide_isomerase_like_testis_expressed	7:119486587-119523482	62.9113	5.75339	3.06424	2.22414	119.519	128.569	47.3145	61.3097	DOWN
ENSMUSG00000037683	Armc3	armadillo_repeat_containing_3	2:19199302-19310241	62.5676	44.0271	21.6994	16.374	62.7353	68.6788	30.7943	32.9233	DOWN
ENSMUSG00000027157	4930430A15Rik	RIKEN_cDNA_4930430A15_gene	2:111162061-111229602	62.2558	45.2201	21.1345	16.1795	65.5675	71.8867	28.807	27.2199	DOWN
ENSMUSG00000061322	Dnaic1	dynein_axonemal_intermediate_chain_1	4:41569775-41638158	61.9896	51.8889	27.9428	21.6789	63.2796	62.7805	30.2508	25.9007	DOWN
ENSMUSG00000029784	Ssmem1	serine_rich_single_pass_membrane_protein_1	6:30509849-30520254	61.9295	42.7347	20.5485	15.7328	62.2321	70.8315	28.799	30.1936	DOWN
ENSMUSG00000046192	Iqub	IQ_motif_and_ubiquitin_domain_containing	6:24444865-24515067	61.6743	30.0582	15.7669	12.1261	67.9985	79.6982	28.2187	28.068	DOWN
ENSMUSG00000106209	Gm42918	predicted_gene_42918	5:121385522-121387101	61.538	40.9098	21.4633	15.4803	78.8326	73.3721	36.6184	37.4864	DOWN
ENSMUSG00000079169	Gm15130	predicted_gene_15130	2:111134114-111152936	61.1874	41.8067	24.3282	16.5462	57.3012	67.2939	28.5274	24.4802	DOWN
ENSMUSG00000021086	Ccdc175	coiled_coil_domain_containing_175	12:72101292-72185029	61.1373	32.2399	15.4948	12.1942	86.5	98.1698	30.3964	35.0337	DOWN
ENSMUSG00000098211	Gm27045	predicted_gene_27045	8:121542122-121543481	61.1069	56.452	28.0784	20.8241	64.238	63.4603	32.0036	29.0825	DOWN
ENSMUSG00000038498	Catsper1	cation_channel_sperm_associated_1	19:5335741-5344153	61.0421	7.75153	3.89923	3.23164	127.336	124.444	47.0817	59.6562	DOWN
ENSMUSG00000063932	Poteg	POTE_ankyrin_domain_family_member_G	8:27447670-27495172	60.9722	53.5731	23.6198	20.9314	65.1094	71.8831	30.8151	31.0293	DOWN
ENSMUSG00000078442	Ccdc105	coiled_coil_domain_containing_105	10:78746924-78753067	59.6541	20.4712	11.9763	8.5356	85.6056	95.222	37.4037	38.1088	DOWN
ENSMUSG00000026546	Cfap45	cilia_and_flagella_associated_protein_45	1:172520801-172545870	59.2453	32.3357	16.9643	13.512	71.1216	75.1623	29.2501	29.9833	DOWN
ENSMUSG00000085861	1700016G14Rik	RIKEN_cDNA_1700016G14_gene	13:24741232-24746592	59.1873	9.94288	4.22677	3.56703	93.5388	106.434	30.0157	41.8382	DOWN
ENSMUSG00000073102	Drc1	dynein_regulatory_complex_subunit_1	5:30281388-30366695	58.6637	46.3924	20.9668	18.5874	57.3186	58.1941	28.2292	24.5906	DOWN
ENSMUSG00000020639	Pfn4	profilin_family_member_4	12:4769295-4778266	57.7761	48.3237	26.0355	19.0254	61.1412	69.6234	29.651	24.3353	DOWN
ENSMUSG00000022375	Lrrc6	leucine_rich_repeat_containing_6_testis_	15:66379858-66500910	56.6906	42.0952	23.2465	20.4919	70.2838	68.4963	27.8471	31.2243	DOWN
ENSMUSG00000024116	Prss21	protease_serine_21	17:23868056-23873114	56.4982	45.4609	18.7031	14.9902	58.7748	58.9449	29.4228	25.7002	DOWN
ENSMUSG00000024815	Trpd52l3	tumor_protein_D52_like_3	19:30003790-30006020	56.1699	49.0634	27.7183	22.0017	52.9653	55.432	29.0136	25.1153	DOWN
ENSMUSG00000028589	1700012P22Rik	RIKEN_cDNA_1700012P22_gene	4:144418189-144438772	55.0839	18.6628	8.3093	5.51652	88.4656	77.2207	31.3591	42.9153	DOWN
ENSMUSG00000055809	Dnaaf3	dynein_axonemal_assembly_factor_3	7:4522933-4532453	54.8451	34.1402	18.1697	16.4588	68.9122	65.911	33.4099	32.9862	DOWN
ENSMUSG00000039110	Mycbpap	MYCBP_associated_protein	11:94501347-94521742	54.5341	27.5013	14.7314	11.4114	81.771	85.3045	37.6	45.5975	DOWN
ENSMUSG00000049476	1700104B16Rik	RIKEN_cDNA_1700104B16_gene	8:33730534-33731819	54.3807	37.8107	19.2777	16.9855	65.0055	58.2615	25.2857	25.5039	DOWN
ENSMUSG00000055602	Tcp10b	t_complex_protein_10b	17:13061104-13082481	53.8098	41.5549	19.3941	14.5755	71.0201	67.5566	32.3118	33.2559	DOWN
ENSMUSG00000033486	Catsper2	cation_channel_sperm_associated_2	2:121392631-121413792	53.7967	39.4599	18.2587	15.9007	53.1095	54.7945	24.5406	24.3643	DOWN
ENSMUSG00000030617	Ccdc83	coiled_coil_domain_containing_83	7:90223878-90265432	53.7302	36.0249	17.9886	13.7938	62.1527	56.0026	26.8352	28.7785	DOWN
ENSMUSG00000027938	Creb3l4	cAMP_responsive_element_binding_protein_3_like_4	3:90237500-90243512	53.5606	8.92223	4.85481	3.80297	113.314	143.809	54.6603	69.3893	DOWN
ENSMUSG00000024306	Ccdc178	coiled_coil_domain_containing_178	18:21810897-22171396	52.7722	33.8173	14.6153	9.72166	54.7144	57.5079	21.3862	20.5268	DOWN
ENSMUSG00000062438	Adam1b	a_disintegrin_and_metallopeptidase_domain_1b	5:121500098-121503435	52.6637	40.1996	18.321	14.068	48.8453	47.7854	23.5797	19.1351	DOWN
ENSMUSG00000046585	Cfap58	cilia_and_flagella_associated_protein_58	19:47937712-48035379	52.6026	16.9778	8.2809	6.77663	73.025	81.3586	24.1098	29.1874	DOWN
ENSMUSG00000001558	Klhl10	kelch_like_10	11:100441917-100457022	52.5932	6.4894	3.96203	2.96078	142.03	142.342	58.8377	77.746	DOWN
ENSMUSG00000038756	Ttll6	tubulin_tyrosine_ligase_like_family_member_6	11:96133786-96165451	51.7874	35.3097	19.3392	16.8558	66.782	64.2037	32.3373	30.9642	DOWN
ENSMUSG00000040163	1700034J05Rik	RIKEN_cDNA_1700034J05_gene	6:146950329-146954422	50.5354	15.6746	8.34716	6.3094	74.4161	76.2129	28.1411	35.981	DOWN
ENSMUSG00000041323	Ak7	adenylate_kinase_7	12:105705982-105782447	50.4632	47.6912	25.1161	21.6244	52.8273	49.4817	25.9792	24.1706	DOWN
ENSMUSG00000035984	Nme5	NME_NM23_family_member_5	18:34562634-34579115	50.4238	30.8912	18.3479	13.2894	61.996	62.5324	27.8609	33.4218	DOWN
ENSMUSG00000026994	Galnt3	UDP_N_acetyl_alpha_D_galactosamine_polypeptide_N_acetylgalactosaminyltransferase_3	2:66082766-66124994	50.1914	36.9708	19.0894	15.2372	51.5396	55.7506	24.7745	21.1018	DOWN
ENSMUSG00000034552	Zswim2	zinc_finger_SWIM_type_containing_2	2:83915079-83941228	49.58	19.4302	9.00699	7.00144	62.6151	74.6881	22.6953	26.8735	DOWN
ENSMUSG00000095040	1700001J03Rik	RIKEN_cDNA_1700001J03_gene	5:146182441-146185304	49.3734	9.98364	4.64404	3.36859	84.5439	86.4595	33.5569	41.2927	DOWN
ENSMUSG00000021545	1700067P10Rik	RIKEN_cDNA_1700067P10_gene	17:48089632-48090920	49.3685	7.39424	3.5173	2.18526	96.5747	96.4155	36.4709	41.826	DOWN
ENSMUSG00000033368	Trim69	tripartite_motif_containing_69	2:122160700-122179027	49.342	37.6783	17.9613	14.713	50.5599	46.7689	25.0598	22.6788	DOWN
ENSMUSG00000026331	Slco6c1	solute_carrier_organic_anion_transporter_family_member_6c1	1:97059038-97128301	49.2385	37.5523	16.4386	15.1147	44.7828	46.1084	18.6715	19.0059	DOWN
ENSMUSG00000020213	Glipr1l1	GLI_pathogenesis_related_1_like_1	10:112060189-112078510	49.1864	20.0984	7.95135	6.37157	64.5755	66.4606	23.7312	27.5894	DOWN
ENSMUSG00000031786	Drc7	dynein_regulatory_complex_subunit_7	8:95055103-95078141	49.1792	35.2825	16.4424	14.032	50.1865	51.7606	23.3542	21.831	DOWN
ENSMUSG00000044581	4932415D10Rik	RIKEN_cDNA_4932415D10_gene	10:82282116-82285278	49.1214	10.4408	4.90124	4.01681	83.5875	89.3736	34.3181	44.5083	DOWN
ENSMUSG00000044948	Cfap43	cilia_and_flagella_associated_protein_43	19:47737561-47919299	48.7573	38.1615	17.6201	15.3406	51.6592	52.9576	24.6743	24.4047	DOWN
ENSMUSG00000033210	Slc9c1	solute_carrier_family_9_subfamily_C_Na+_transporting_carboxylic_acid_decarboxylase_member_1	16:45535309-45607001	48.6066	33.0778	13.4628	11.6449	43.5804	48.3252	18.8086	19.4318	DOWN
ENSMUSG00000029517	Ankrd7	ankyrin_repeat_domain_7	6:18866318-18879586	48.3821	20.7398	10.2402	8.1406	62.5596	68.7726	24.9792	29.6069	DOWN
ENSMUSG00000043020	Wdr63	WD_repeat_domain_63	3:146040526-146108130	48.2902	40.77	20.1186	17.9552	43.2109	40.26	18.8432	18.9249	DOWN
ENSMUSG00000034151	Zbbx	zinc_finger_B_box_domain_containing	3:75037907-75165034	47.7927	18.9187	8.40958	7.10935	101.484	104.587	45.0672	56.4881	DOWN
ENSMUSG00000031552	Adam18	a_disintegrin_and_metallopeptidase_domain_18	8:24602246-24674755	47.7556	38.874	15.474	13.6802	45.1363	43.2653	20.1382	19.5885	DOWN
ENSMUSG00000036214	Znrd1as	Znrd1_antisense	17:36958592-36965622	47.5626	32.178	19.399	17.7386	65.7439	67.092	29.5583	34.6974	DOWN
ENSMUSG00000039342	Ankar	ankyrin_and_armadillo_repeat_containing	1:72642980-72700564	47.1925	42.3174	19.5924	18.0896	37.095	40.5582	18.0851	17.5384	DOWN
ENSMUSG00000072145	BC061237	cDNA_sequence_BC061237	14:44500122-44506345	47.1345	15.6986	7.22744	6.9106	77.7985	84.5443	25.3508	33.6634	DOWN
ENSMUSG00000027480	Sun5	Sad1_and_UNC84_domain_containing_5	2:153856188-153871084	46.9499	5.02472	3.39676	1.77611	74.8058	78.7357	31.3694	34.7877	DOWN
ENSMUSG00000039540	4921524L21Rik	RIKEN_cDNA_4921524L21_gene	18:6603633-6638966	46.8306	42.7586	18.6774	18.3794	43.9179	40.1121	20.2805	20.5157	DOWN
ENSMUSG00000108622	RP23-184D18.8	-	7:44236177-44243191	46.8228	34.746	18.4983	17.1837	46.4188	44.6436	22.6708	18.7639	DOWN
ENSMUSG00000045915	Ccdc42	coiled_coil_domain_containing_42	11:68587021-68597966	46.5047	30.8875	16.3535	13.9755	45.538	45.5094	20.3242	21.0591	DOWN
ENSMUSG00000046196	Ttc39d	tetratricopeptide_repeat_domain_39D	17:80207460-80217936	46.3996	24.568	10.8239	8.60883	71.9169	68.5216	30.9363	37.6899	DOWN
ENSMUSG00000049897	Stkld1	serine_threonine_kinase_like_domain_containing_1	2:26934047-26953496	45.8246	43.0374	22.054	17.0489	44.8106	45.895	22.4528	21.2201	DOWN
ENSMUSG00000066944	4921513D11Rik	RIKEN_cDNA_4921513D11_gene	17:79626677-79628681	45.7985	8.0526	5.25066	3.11866	84.6747	89.207	34.0384	45.0792	DOWN
ENSMUSG00000023931	Efhb	EF_hand_domain_family_member_B	17:53398889-53463321	45.3856	20.4296	10.9878	8.60267	54.9499	59.7137	21.0362	25.8613	DOWN
ENSMUSG00000029601	Iqcd	IQ_motif_containing_D	5:120589016-120607118	45.2175	37.6824	18.9984	16.4576	57.325	55.5173	23.0535	24.1575	DOWN
ENSMUSG00000056018	Ccdc7b	coiled_coil_domain_containing_7B	8:129067134-129183732	45.0845	27.114	12.3582	9.82517	56.3728	58.9336	23.7322	26.2211	DOWN
ENSMUSG00000016526	Dyrk3	dual_specificity_tyrosine_Y_phosphorylation_regulated_kinase_3	1:131127455-131138340	44.8142	24.541	13.8384	9.68741	56.4664	63.592	24.5704	27.7592	DOWN
ENSMUSG00000037101	Ttc29	tetratricopeptide_repeat_domain_29	8:78213297-78394326	44.5213	32.6507	15.2971	12.2108	54.3198	49.7219	23.4054	23.3777	DOWN
ENSMUSG00000040298	Btbd16	BTB_POZ_domain_containing_16	7:130774069-130825897	43.4368	23.4888	10.8111	8.62708	61.9226	63.4014	28.9754	31.4305	DOWN
ENSMUSG00000042156	Dzip1	DAZ_interacting_protein_1	14:118875520-118925314	42.7468	23.3023	14.3961	11.49	68.244	64.0813	29.4437	32.5848	DOWN
ENSMUSG00000041138	Nme8	NME_NM23_family_member_8	13:19645078-19697794	42.6936	24.6665	10.8654	8.45097	60.0286	62.75	27.1518	31.1307	DOWN
ENSMUSG00000051435	Fhad1	forkhead_associated_FHA_phosphopeptide_binding_domain_1	4:141890438-142015082	42.6917	20.2961	9.92846	8.50396	72.9584	69.8108	29.499	34.4227	DOWN
ENSMUSG00000040412	5330417C22Rik	RIKEN_cDNA_5330417C22_gene	3:108455694-108536536	42.3774	32.1299	15.0107	13.9313	43.1934	44.2684	20.5169	19.0035	DOWN
ENSMUSG00000105734	4930558C23Rik	RIKEN_cDNA_4930558C23_gene	3:95386461-95402841	41.7153	6.71861	4.67809	2.75639	84.5465	95.8867	30.6146	42.0832	DOWN
ENSMUSG00000045275	Lca5l	Leber_congenital_amaurosis_5_like	16:96158407-96192257	41.6443	36.3642	18.926	16.9608	41.2203	41.2315	20.1992	18.6101	DOWN
ENSMUSG00000074627	Mroh8	maestro_heat_like_repeat_family_member_8	2:157208550-157279549	41.4121	32.5778	14.7063	11.4463	41.6158	41.2633	18.73	16.5059	DOWN
ENSMUSG00000035394	Cfap53	cilia_and_flagella_associated_protein_53	18:74283090-74359986	41.3921	28.7341	14.0815	10.2653	44.517	46.6869	19.2627	18.3577	DOWN
ENSMUSG00000038987	1700019L03Rik	RIKEN_cDNA_1700019L03_gene	2:32777381-32784428	41.1079	19.4009	9.60848	7.13976	71.3494	65.5851	29.5013	33.6262	DOWN
ENSMUSG00000047528	Als2cr12	amyotrophic_lateral_sclerosis_2_juvenile_chromosome_region_candidate_12_human_	1:58646903-58695989	40.9034	36.8705	17.289	15.9358	37.8924	39.6719	18.9512	17.5803	DOWN
ENSMUSG00000074449	Gm15319	predicted_gene_15319	8:20337664-20363210	40.8755	7.76718	4.09043	4.21662	61.1654	67.9592	31.6981	31.6826	DOWN
ENSMUSG00000027719	Adad1	adenosine_deaminase_domain_containing_1_testis_specific_	3:37063527-37121930	40.4618	26.2559	15.2433	13.1315	41.4878	47.8434	20.3074	21.533	DOWN
ENSMUSG00000027793	Ccna1	cyclin_A1	3:55045469-55055501	40.4419	33.5898	14.558	11.0627	39.8498	37.4104	20.6703	16.9004	DOWN
ENSMUSG00000038691	Mbd3l1	methyl_CpG_binding_domain_protein_3_like_1	9:18478379-18485292	40.3464	3.74567	1.48565	1.12735	105.463	103.919	43.4272	60.5311	DOWN
ENSMUSG00000028314	Toporsl	topoisomerase_I_binding_arginine_serine_rich_like	4:52596274-52612430	39.9864	23.4138	11.8833	8.96856	44.955	50.0937	17.8939	19.6055	DOWN
ENSMUSG00000071265	1700086L19Rik	RIKEN_cDNA_1700086L19_gene	12:74284281-74295945	39.9162	17.5403	9.23811	7.87914	52.022	50.6953	22.6651	27.0005	DOWN
ENSMUSG00000074404	Gm1698	predicted_gene_1698	8:27604351-27620452	39.6221	33.9981	15.3022	16.5272	36.303	36.9445	18.2842	16.2363	DOWN
ENSMUSG00000107191	Gm43579	predicted_gene_43579	5:120626315-120627621	39.5835	25.5265	12.9079	10.3204	39.1126	38.8927	18.6056	16.239	DOWN
ENSMUSG00000058925	1700011I03Rik	RIKEN_cDNA_1700011I03_gene	18:57533780-57731065	39.0337	30.3531	14.2259	11.188	47.8409	48.3435	19.527	21.193	DOWN
ENSMUSG00000035057	Mgat4d	MGAT4_family_member_C	8:83348471-83382320	38.9451	38.1597	19.0142	15.362	31.6665	33.5596	15.4368	15.7868	DOWN
ENSMUSG00000060268	Gm1661	predicted_gene_1661	4:117213333-117252125	38.9081	26.107	13.4415	9.83041	46.3688	52.0583	22.8172	21.7867	DOWN
ENSMUSG00000067872	Ccdc87	coiled_coil_domain_containing_87	19:4839366-4842528	38.7536	29.9483	15.2984	11.6435	41.2729	39.6574	19.5917	20.8253	DOWN
ENSMUSG00000005131	4930550C14Rik	RIKEN_cDNA_4930550C14_gene	9:53405286-53432803	38.7254	24.2328	13.5001	9.54704	46.5724	47.2527	18.3764	19.015	DOWN
ENSMUSG00000024729	1700017D01Rik	RIKEN_cDNA_1700017D01_gene	19:11096816-11130876	37.6964	23.994	11.5678	9.76273	51.2793	47.4315	23.1	25.8638	DOWN
ENSMUSG00000022671	Mzt2	mitotic_spindle_organizing_protein_2	16:15848441-15863369	37.6853	27.5138	18.1153	13.1811	36.9277	38.745	19.7614	17.6192	DOWN
ENSMUSG00000070563	Spaca4	sperm_acrosome_associated_4	7:45725107-45725813	37.6335	6.38782	2.41845	1.34581	73.6474	78.7099	32.0691	39.2736	DOWN
ENSMUSG00000096798	Gm6309	predicted_gene_6309	5:146167976-146170721	37.3359	10.5664	4.98828	4.94707	48.3214	53.8203	16.8478	17.8294	DOWN
ENSMUSG00000079324	4932414N04Rik	RIKEN_cDNA_4932414N04_gene	2:68656486-68748467	36.9966	31.819	14.2146	13.6798	46.8841	47.3668	20.3919	24.7606	DOWN
ENSMUSG00000027939	Nup210l	nucleoporin_210_like	3:90104132-90212048	36.9224	35.3859	18.3411	15.652	38.752	39.3752	18.5381	17.6324	DOWN
ENSMUSG00000021749	Oit1	oncoprotein_induced_transcript_1	14:8348948-8378763	36.8479	23.5103	12.3467	8.2322	44.5747	46.4316	17.0909	20.9579	DOWN
ENSMUSG00000063971	1700011A15Rik	RIKEN_cDNA_1700011A15_gene	15:101447745-101453909	36.2553	3.50094	3.28209	1.36357	61.8635	63.2455	26.2793	27.0438	DOWN
ENSMUSG00000059854	Hydin	HYDIN_axonemal_central_pair_apparatus_protein	8:110266977-110610253	36.0018	30.3631	15.8025	13.3019	41.2491	41.24	20.9973	18.6305	DOWN
ENSMUSG00000085818	Gm13267	predicted_gene_13267	2:5895510-5900131	35.9961	36.018	15.2117	15.0664	30.4222	30.3705	16.7535	13.6147	DOWN
ENSMUSG00000074384	AI429214	expressed_sequence_AI429214	8:36993575-36995531	35.7798	29.8846	12.1154	10.9538	31.8614	32.8579	14.8871	14.6476	DOWN
ENSMUSG00000091415	Ak9	adenylate_kinase_9	10:41303980-41434534	35.5432	28.1002	13.8249	11.8712	29.0178	31.4519	14.5094	13.1972	DOWN
ENSMUSG00000069733	Ube2u	ubiquitin_conjugating_enzyme_E2U_putative_	4:100478849-100550147	34.7134	26.37	11.5109	10.6109	35.0222	40.7292	16.7286	16.2911	DOWN
ENSMUSG00000079710	Gm3448	predicted_gene_3448	17:14964189-15041537	34.4753	27.4187	12.1093	11.4627	30.4683	36.5143	13.9796	16.9611	DOWN
ENSMUSG00000079235	Ccdc13	coiled_coil_domain_containing_13	9:121797627-121839461	34.4638	28.7767	15.6624	13.1503	35.4573	34.5488	17.4215	16.5014	DOWN
ENSMUSG00000028801	Stpg1	sperm_tail_PG_rich_repeat_containing_1	4:135494790-135537803	34.4328	9.06203	4.96624	3.55132	54.2136	58.3664	23.7185	27.5836	DOWN
ENSMUSG00000026940	Ccdc183	coiled_coil_domain_containing_183	2:25608635-25617678	34.3034	3.82029	2.21281	1.49395	68.2407	73.0618	30.153	38.6564	DOWN
ENSMUSG00000027209	Fam227b	family_with_sequence_similarity_227_member_B	2:125983483-126152004	34.1477	25.2932	11.0724	9.34009	32.2073	35.0811	14.2961	16.353	DOWN
ENSMUSG00000078632	Lrrc37a	leucine_rich_repeat_containing_37A	11:103451955-103504597	34.0954	4.83356	2.74134	2.04804	57.0531	62.5491	20.9635	23.73	DOWN
ENSMUSG00000102880	4930517J16Rik	RIKEN_cDNA_4930517J16_gene	4:44669330-44670897	33.7628	39.0627	16.357	15.5274	31.4242	25.7329	12.9988	10.4465	DOWN
ENSMUSG00000034227	Foxj1	forkhead_box_J1	11:116330704-116335399	33.5827	10.3735	6.93153	4.52368	49.4653	48.8906	18.1163	20.1815	DOWN
ENSMUSG00000070280	Slc22a14	solute_carrier_family_22_organic_cation_transporter_member_14	9:119169455-119365553	33.5195	5.26034	2.65547	2.12153	63.4834	63.5657	26.3618	34.9932	DOWN
ENSMUSG00000050945	Zfp438	zinc_finger_protein_438	18:5210031-5334439	33.2336	20.5823	13.6404	11.7207	41.6458	44.749	18.3408	19.9665	DOWN
ENSMUSG00000032671	A930018P22Rik	RIKEN_cDNA_A930018P22_gene	2:104122769-104124749	32.9679	19.2294	8.04311	7.35372	43.3022	42.7099	21.2229	17.4364	DOWN
ENSMUSG00000027550	Lrrcc1	leucine_rich_repeat_and_coiled_coil_domain_containing_1	3:14533788-14572658	32.7582	24.5698	12.0624	10.8445	33.4524	36.5186	16.5634	17.1219	DOWN
ENSMUSG00000056458	Mok	MOK_protein_kinase	12:110807798-110840939	32.632	23.9677	14.2839	9.69845	35.1391	36.5895	17.42	17.0272	DOWN
ENSMUSG00000027344	Fsip1	fibrous_sheath_interacting_protein_1	2:118204888-118256966	32.6117	13.1862	7.00408	5.6705	47.159	55.919	18.6518	19.3481	DOWN
ENSMUSG00000029206	Nsun7	NOL1_NOP2_Sun_domain_family_member_7	5:66259897-66298026	32.5659	25.0004	12.2226	10.7703	39.2738	39.8617	18.7678	20.5782	DOWN
ENSMUSG00000028264	Spaca1	sperm_acrosome_associated_1	4:34024874-34050191	32.561	5.3371	4.06583	3.82433	51.6383	58.148	24.3838	25.9678	DOWN
ENSMUSG00000028575	Eqtn	equatorin_sperm_acrosome_associated	4:94907267-94928843	32.3964	3.54303	2.31658	1.60585	62.9322	75.3776	25.9459	37.3129	DOWN
ENSMUSG00000021534	1700001L19Rik	RIKEN_cDNA_1700001L19_gene	13:68597439-68614231	32.3393	6.4008	3.65677	2.78614	58.7026	53.5003	24.041	29.9141	DOWN
ENSMUSG00000018776	Slc35g3	solute_carrier_family_35_member_G3	11:69759890-69761968	32.2796	4.88458	2.32489	1.45288	55.9695	55.6767	20.9831	29.044	DOWN
ENSMUSG00000049719	Prss46	protease_serine_46	9:110844506-110856522	32.215	12.4742	5.75255	3.70209	40.9209	45.3919	16.0299	16.6873	DOWN
ENSMUSG00000037801	Iqch	IQ_motif_containing_H	9:63421455-63602493	32.1197	21.1283	10.548	9.4395	36.5856	36.6934	16.7843	18.0412	DOWN
ENSMUSG00000029607	Ankrd61	ankyrin_repeat_domain_61	5:143890741-143897685	31.985	4.64827	2.7633	2.03141	69.7719	66.1839	30.1963	36.7108	DOWN
ENSMUSG00000034239	Gm884	predicted_gene_884	11:103534577-103621140	31.9228	17.2873	8.95319	8.07729	39.0512	45.5515	17.7678	18.5835	DOWN
ENSMUSG00000044556	Tex38	testis_expressed_38	4:115779834-115781018	31.8787	5.91269	4.26394	1.8843	47.0587	47.2709	19.7747	25.2189	DOWN
ENSMUSG00000050050	Ccdc158	coiled_coil_domain_containing_158	5:92607954-92675271	31.7532	29.8	16.2125	12.8763	34.3712	36.4814	17.5831	17.7266	DOWN
ENSMUSG00000039555	Cylc2	cylicin_basic_protein_of_sperm_head_cytoskeleton_2	4:51216678-51230272	31.7247	3.47801	1.8551	1.23619	97.4938	98.8919	34.7547	61.2889	DOWN
ENSMUSG00000024233	Lyzl1	lysozyme_like_1	18:4165832-4182232	31.6614	4.72452	2.56847	1.62147	58.5995	60.4928	26.9111	31.2927	DOWN
ENSMUSG00000027517	Ankrd60	ankyrin_repeat_domain_60	2:173568666-173578365	31.5433	17.0411	7.88344	5.91086	58.1336	54.2289	25.8832	28.2369	DOWN
ENSMUSG00000103705	4930518J20Rik	RIKEN_cDNA_4930518J20_gene	1:156303489-156304966	31.4108	18.83	8.5608	7.87668	33.5403	31.2588	14.466	15.6779	DOWN
ENSMUSG00000040978	Gm11992	predicted_gene_11992	11:9048594-9069356	31.3881	27.4027	14.1063	10.8675	23.2762	26.8944	12.7755	12.1936	DOWN
ENSMUSG00000045036	Tmem232	transmembrane_protein_232	17:65256005-65540782	31.251	14.5399	9.18339	8.046	48.0831	53.6672	17.6619	20.2511	DOWN
ENSMUSG00000084234	4933405O20Rik	RIKEN_cDNA_4933405O20_gene	7:50599190-50600530	31.2313	3.62031	1.78509	1.41907	48.0979	54.0874	20.8058	26.7388	DOWN
ENSMUSG00000058638	Zfp110	zinc_finger_protein_110	7:12834761-12850577	30.9394	25.9695	13.5732	12.7365	31.0625	33.2857	15.0789	15.188	DOWN
ENSMUSG00000012042	4930579F01Rik	RIKEN_cDNA_4930579F01_gene	3:138164078-138193825	30.8538	7.19692	3.53695	2.60501	49.8211	55.7703	17.9285	22.4349	DOWN
ENSMUSG00000021590	Spata9	spermatogenesis_associated_9	13:75967739-75998968	30.3628	3.53826	2.43571	2.65767	55.2793	55.0465	24.9902	29.499	DOWN
ENSMUSG00000032023	4931429I11Rik	RIKEN_cDNA_4931429I11_gene	9:40894849-40964118	30.0668	15.809	8.1265	7.19188	34.0557	35.7898	13.5279	14.1451	DOWN
ENSMUSG00000006784	Ttc25	tetratricopeptide_repeat_domain_25	11:100545607-100572568	29.7514	20.1582	10.5239	8.56444	34.4541	35.9544	15.7868	16.3778	DOWN
ENSMUSG00000028758	Kif17	kinesin_family_member_17	4:138250435-138301967	29.6669	5.24911	2.92158	2.54495	76.5665	69.3479	31.4597	40.4654	DOWN
ENSMUSG00000094152	Slc6a16	solute_carrier_family_6_member_16	7:45241085-45272689	29.0884	22.7081	12.7608	8.4633	30.925	27.5729	14.2797	12.6831	DOWN
ENSMUSG00000057173	Rfx8	regulatory_factor_X_8	1:39665301-39720997	29.0361	26.4347	11.2647	9.1592	21.6344	24.231	11.4228	11.1832	DOWN
ENSMUSG00000086211	Gm12462	predicted_gene_12462	4:44664415-44685347	29.0215	27.4317	10.3882	9.23065	32.3611	29.518	12.5703	12.3542	DOWN
ENSMUSG00000021790	Dydc1	DPY30_domain_containing_1	14:41072911-41092197	28.9276	19.7601	11.1554	7.10375	28.746	31.31	13.2229	11.6092	DOWN
ENSMUSG00000024510	Ftmt	ferritin_mitochondrial	18:52331536-52332986	28.8637	5.56351	3.26023	2.93158	36.7105	37.1332	17.0021	18.5854	DOWN
ENSMUSG00000095563	Astx3	amplified_spermatogenic_transcripts_X_encoded_3	X:126042545-126045431	28.7539	1.22722	0.644271	0.535351	3.16899	3.39204	0.868313	1.21592	DOWN
ENSMUSG00000021090	Lrrc9	leucine_rich_repeat_containing_9	12:72441866-72514334	28.5411	10.9876	6.3593	4.71853	46.8659	49.5771	20.9043	26.6115	DOWN
ENSMUSG00000063409	Lrrc43	leucine_rich_repeat_containing_43	5:123489305-123508205	28.4956	18.4349	8.5137	6.20559	42.3403	44.5232	19.3071	23.1627	DOWN
ENSMUSG00000044056	Efcab9	EF_hand_calcium_binding_domain_9	11:32522751-32532081	28.4503	4.07195	1.63508	2.20212	52.1726	57.5034	20.3176	28.613	DOWN
ENSMUSG00000035539	Ccdc180	coiled_coil_domain_containing_180	4:45890303-45950774	28.2707	20.3754	11.5377	9.76023	24.7839	25.9848	12.3273	11.3162	DOWN
ENSMUSG00000041343	Ankrd42	ankyrin_repeat_domain_42	7:92581723-92637142	28.2206	20.0234	11.1665	9.6001	35.719	37.4227	17.7808	17.6135	DOWN
ENSMUSG00000024209	1700061G19Rik	RIKEN_cDNA_1700061G19_gene	17:56875477-56888904	28.1091	4.62051	2.35829	1.47067	49.9975	53.716	20.7384	24.4495	DOWN
ENSMUSG00000047014	Catsperb	catsper_channel_auxiliary_subunit_beta	12:101404673-101626009	28.051	25.7042	12.715	11.4621	19.9769	25.0954	11.6022	10.1734	DOWN
ENSMUSG00000074224	4932431P20Rik	RIKEN_cDNA_4932431P20_gene	7:29519205-29538057	27.9213	23.8084	10.5692	7.77673	22.8442	22.9605	10.4542	8.61561	DOWN
ENSMUSG00000101605	Ace3	angiotensin_I_converting_enzyme_peptidyl_dipeptidase_A_3	11:105994675-106005443	27.8184	3.41671	1.6218	1.41566	47.2839	52.0585	21.2243	24.451	DOWN
ENSMUSG00000047841	BC051628	cDNA_sequence_BC051628	2:181220013-181222854	27.7288	6.48719	4.28417	3.34807	47.8199	50.4443	22.3995	26.1589	DOWN
ENSMUSG00000022768	Ccdc116	coiled_coil_domain_containing_116	16:17139064-17147229	27.6854	5.08374	4.14185	1.96988	46.0737	36.4852	10.755	12.6593	DOWN
ENSMUSG00000025916	Ppp1r42	protein_phosphatase_1_regulatory_subunit_42	1:9968624-10009136	27.2837	17.6462	8.00117	5.84056	39.7368	44.5792	18.4707	22.6212	DOWN
ENSMUSG00000040541	Tmem225	transmembrane_protein_225	9:40148122-40150880	27.2355	7.2768	4.47698	2.31092	47.3078	49.718	19.2836	23.5868	DOWN
ENSMUSG00000013158	4933405L10Rik	RIKEN_cDNA_4933405L10_gene	8:105708291-105710244	27.1475	19.4229	7.71217	5.68011	31.7574	35.4539	13.6668	16.8114	DOWN
ENSMUSG00000055547	Apobec4	apolipoprotein_B_mRNA_editing_enzyme_catalytic_polypeptide_like_4_putative_	1:152750551-152757544	27.0587	4.03743	2.22012	0.679075	52.4086	57.6812	19.8044	24.906	DOWN
ENSMUSG00000023966	Rsph9	radial_spoke_head_9_homolog_Chlamydomonas_	17:46122035-46144216	26.6789	19.6031	10.5435	7.83934	30.8715	33.278	13.2875	14.5174	DOWN
ENSMUSG00000068506	Gm5800	predicted_gene_5800	14:51711643-51717183	26.5549	5.81399	4.16575	2.85121	38.7546	44.9536	13.595	14.9874	DOWN
ENSMUSG00000086786	Gm15908	predicted_gene_15908	13:34652923-34666774	26.3446	20.4904	9.08996	7.28481	22.2842	28.8831	10.9831	9.61258	DOWN
ENSMUSG00000105531	Gm42914	predicted_gene_42914	5:106351535-106364234	26.0916	22.6748	9.78582	10.2505	27.1688	26.1307	10.4518	10.9129	DOWN
ENSMUSG00000017837	Nkiras2	NFKB_inhibitor_interacting_Ras_like_protein_2	11:100619244-100627607	26.072	27.931	9.30061	5.82156	20.4755	21.495	10.7139	8.94907	DOWN
ENSMUSG00000046723	Adam24	a_disintegrin_and_metallopeptidase_domain_24_testase_1_	8:40675094-40682199	25.9999	3.00947	2.18448	0.955581	44.0949	48.7817	16.5776	21.1765	DOWN
ENSMUSG00000057240	Ms4a13	membrane_spanning_4_domains_subfamily_A_member_13	19:11169418-11196737	25.9702	19.624	8.97684	6.65069	34.9408	37.4906	16.751	17.4998	DOWN
ENSMUSG00000064280	Ccdc146	coiled_coil_domain_containing_146	5:21292961-21424677	25.767	18.2482	8.8352	7.55534	28.1355	27.4784	11.9523	11.0821	DOWN
ENSMUSG00000020131	Pcsk4	proprotein_convertase_subtilisin_kexin_type_4	10:80321283-80329498	25.6634	19.4099	10.196	9.79356	32.1881	31.8914	16.2767	14.7736	DOWN
ENSMUSG00000052783	Grk4	G_protein_coupled_receptor_kinase_4	5:34660379-34755305	25.5526	22.0936	11.2766	8.95393	25.4173	24.3366	12.3851	12.3743	DOWN
ENSMUSG00000021879	Dnah12	dynein_axonemal_heavy_chain_12	14:26693274-26891703	25.3872	22.8751	10.714	9.21044	18.6893	21.2559	10.5277	9.42741	DOWN
ENSMUSG00000100721	Gm9271	predicted_gene_9271	7:39362598-39366398	25.2726	10.9622	6.11922	3.8181	29.0438	32.7432	5.89656	5.43917	DOWN
ENSMUSG00000016626	Nlrp14	NLR_family_pyrin_domain_containing_14	7:107166990-107198102	25.1715	20.8582	9.46467	7.10154	28.3807	29.7478	13.2747	14.3832	DOWN
ENSMUSG00000031723	Txnl4b	thioredoxin_like_4B	8:109565892-109574051	25.1349	22.2027	11.9406	10.8976	31.2985	31.0924	16.4458	13.6517	DOWN
ENSMUSG00000034212	Ankmy1	ankyrin_repeat_and_MYND_domain_containing_1	1:92870129-92902906	25.0393	18.8967	11.1105	8.33059	28.8943	26.426	13.2908	14.204	DOWN
ENSMUSG00000018543	1700001P01Rik	RIKEN_cDNA_1700001P01_gene	11:97771481-97775918	25.0045	1.53801	0.913333	0.986624	55.5223	53.234	22.1209	28.1711	DOWN
ENSMUSG00000032680	6820408C15Rik	RIKEN_cDNA_6820408C15_gene	2:152415587-152444330	24.5134	12.7937	6.87255	5.342	29.0591	26.0225	10.774	11.0824	DOWN
ENSMUSG00000048400	Prss54	protease_serine_54	8:95559133-95575455	24.3813	4.70242	2.15381	1.31907	43.8162	46.1897	16.2777	23.0928	DOWN
ENSMUSG00000019856	Fam184a	family_with_sequence_similarity_184_member_A	10:53633145-53750909	24.033	16.577	7.58804	6.77735	26.5621	27.0807	10.825	10.8755	DOWN
ENSMUSG00000033579	Fa2h	fatty_acid_2_hydroxylase	8:111345135-111393824	23.9329	14.7152	5.02479	4.52555	26.0924	26.392	10.8446	9.30305	DOWN
ENSMUSG00000030878	Cdr2	cerebellar_degeneration_related_2	7:120957036-120982312	23.9099	25.101	16.1028	4.14442	22.054	23.8369	16.2153	4.38004	DOWN
ENSMUSG00000075249	Fsip2	fibrous_sheath_interacting_protein_2	2:82943634-83008937	23.6703	15.584	8.12442	6.8727	25.8057	30.678	12.5605	11.8296	DOWN
ENSMUSG00000075569	Rsph10b	radial_spoke_head_10_homolog_B_Chlamydomonas_	5:143933035-143985719	23.048	16.3742	8.32883	6.74114	33.5388	28.7747	14.5223	15.7407	DOWN
ENSMUSG00000041068	4930596D02Rik	RIKEN_cDNA_4930596D02_gene	14:35809488-35811978	22.8898	1.55727	0.49131	0.0965039	39.9807	46.396	17.1657	18.8135	DOWN
ENSMUSG00000062017	Abca14	ATP_binding_cassette_sub_family_A_ABC1_member_14	7:120203961-120325352	22.8657	19.2241	9.83125	7.71497	20.2842	22.4663	10.1679	9.89298	DOWN
ENSMUSG00000070471	Erich6	glutamate_rich_6	3:58616300-58637207	22.7716	6.84112	3.16784	2.67739	37.163	38.0421	15.0391	20.4082	DOWN
ENSMUSG00000035165	Kcne3	potassium_voltage_gated_channel_Isk_related_subfamily_gene_3	7:100176670-100184869	22.771	3.70895	1.62169	1.04238	41.1412	46.0992	16.6825	23.9235	DOWN
ENSMUSG00000090173	Fbxw10	F_box_and_WD_40_domain_protein_10	11:62847069-62877465	22.6274	16.7984	7.72065	6.51089	34.0998	29.4271	15.4585	14.4795	DOWN
ENSMUSG00000033963	Fancd2os	Fancd2_opposite_strand	6:113596761-113600715	22.515	4.73405	2.42253	2.05747	39.4272	41.3456	14.0688	15.7765	DOWN
ENSMUSG00000044937	Ttc41	tetratricopeptide_repeat_domain_41	10:86705811-86776843	22.4685	17.4547	9.84896	8.01381	26.0651	28.6635	11.5639	11.568	DOWN
ENSMUSG00000090843	Heatr4	HEAT_repeat_containing_4	12:83954499-83984852	22.3816	3.77212	2.36384	1.65811	37.2033	42.7938	16.531	20.8931	DOWN
ENSMUSG00000032110	Acrv1	acrosomal_vesicle_protein_1	9:36693220-36698843	22.32	3.16783	1.64484	1.07684	41.1062	45.7339	17.503	21.8014	DOWN
ENSMUSG00000038199	4931409K22Rik	RIKEN_cDNA_4931409K22_gene	5:24543432-24556809	22.0651	2.09961	1.30654	0.89028	40.3581	43.2571	16.2268	19.9875	DOWN
ENSMUSG00000026567	Adcy10	adenylate_cyclase_10	1:165485183-165576774	21.995	10.2974	5.2684	3.95777	34.019	35.5197	15.2295	18.7373	DOWN
ENSMUSG00000059455	Plac8l1	PLAC8_like_1	18:42178675-42196709	21.6691	3.77337	1.494	1.24703	45.6038	47.5303	15.7816	23.3663	DOWN
ENSMUSG00000058183	Mmel1	membrane_metallo_endopeptidase_like_1	4:154869585-154895528	21.4629	9.31358	4.86615	2.1123	40.1518	38.853	16.0503	19.0325	DOWN
ENSMUSG00000022322	Shcbp1	Shc_SH2_domain_binding_protein_1	8:4735980-4779534	21.4416	8.20832	6.92388	5.69678	28.4265	31.9619	13.6927	14.4525	DOWN
ENSMUSG00000084804	1700095J12Rik	RIKEN_cDNA_1700095J12_gene	4:138137595-138138518	21.3192	3.14052	1.16006	0.987243	33.462	49.207	15.7007	19.4473	DOWN
ENSMUSG00000025257	Ribc1	RIB43A_domain_with_coiled_coils_1	X:152004582-152016295	21.2211	6.85463	4.95754	3.39805	37.1866	37.1112	17.0076	19.7368	DOWN
ENSMUSG00000102141	Gm3952	predicted_gene_3952	8:128745963-128798694	21.2108	15.4677	6.26645	5.17697	27.2698	31.2731	11.6861	10.5457	DOWN
ENSMUSG00000067848	4933402N22Rik	RIKEN_cDNA_4933402N22_gene	5:11918043-11922821	21.1391	19.9956	8.92185	7.9368	17.5294	15.6399	7.75241	6.77511	DOWN
ENSMUSG00000019906	Lin7a	lin_7_homolog_A_C._elegans_	10:107271843-107425143	21.1003	17.205	8.63736	7.57927	21.8325	21.0132	10.4608	10.1104	DOWN
ENSMUSG00000039133	9330171B17Rik	RIKEN_cDNA_9330171B17_gene	7:79710283-79712357	20.9952	12.4723	6.12065	5.00422	20.2762	18.1951	8.69498	7.70005	DOWN
ENSMUSG00000022805	Maats1	MYCBP_associated_testis_expressed_1	16:38297754-38342143	20.9749	11.924	6.11506	5.02083	22.3224	23.8214	9.29642	9.04854	DOWN
ENSMUSG00000106766	4933424N20Rik	RIKEN_cDNA_4933424N20_gene	5:116380173-116381635	20.6937	2.93255	1.63623	1.07118	28.2539	31.0794	9.63577	13.2785	DOWN
ENSMUSG00000045709	Smkr-ps	smal_lysine_rich_protein_1_pseudogene	6:29985329-29993776	20.6439	2.34917	1.60549	1.4333	38.7999	34.5334	15.869	20.7176	DOWN
ENSMUSG00000090812	Samd15	sterile_alpha_motif_domain_containing_15	12:87199723-87213541	20.6129	22.0887	9.01156	9.18831	24.3083	24.5278	11.5201	11.3422	DOWN
ENSMUSG00000056197	4931417E11Rik	RIKEN_cDNA_4931417E11_gene	6:73468573-73469667	20.539	12.4853	6.77889	5.28157	21.2152	21.3287	8.91078	8.8687	DOWN
ENSMUSG00000052861	Dnah6	dynein_axonemal_heavy_chain_6	6:73017606-73221651	20.5266	18.4883	9.46218	7.91307	18.1593	18.1881	9.52701	7.90549	DOWN
ENSMUSG00000024728	1700025F22Rik	RIKEN_cDNA_1700025F22_gene	19:11139664-11165320	20.5007	13.3862	5.80962	3.90351	25.4431	20.1425	9.51658	11.1454	DOWN
ENSMUSG00000089992	G6pd2	glucose_6_phosphate_dehydrogenase_2	5:61808816-61811163	20.3784	1.87532	0.873861	0.786645	43.0546	43.3248	18.9373	23.1194	DOWN
ENSMUSG00000020191	4930415F15Rik	RIKEN_cDNA_4930415F15_gene	11:11462094-11515192	20.1343	2.3544	1.56669	1.35283	41.0733	39.8634	17.4544	20.0469	DOWN
ENSMUSG00000042554	Zp3r	zona_pellucida_3_receptor	1:130576713-130629621	20.0455	3.89253	1.55517	1.25892	32.7476	37.2176	15.3343	17.3279	DOWN
ENSMUSG00000027703	Lrriq4	leucine_rich_repeats_and_IQ_motif_containing_4	3:30644507-30672431	19.869	4.74272	2.7916	1.71338	26.1327	31.346	9.54994	10.0729	DOWN
ENSMUSG00000046782	4921506M07Rik	RIKEN_cDNA_4921506M07_gene	12:57564113-57737928	19.8677	16.6922	7.75079	6.78027	23.1305	24.0325	9.96184	11.1497	DOWN
ENSMUSG00000029469	Ift81	intraflagellar_transport_81	5:122550204-122614518	19.8201	13.1907	8.54334	7.32284	20.6433	24.0499	10.2137	11.3128	DOWN
ENSMUSG00000047129	1700113H08Rik	RIKEN_cDNA_1700113H08_gene	10:87058045-87230589	19.7003	2.21497	1.39012	0.652896	32.9814	35.4414	13.5374	16.7701	DOWN
ENSMUSG00000087479	Gm16835	predicted_gene_16835	14:119098965-119115074	19.6457	15.4143	8.01462	7.75092	19.8338	20.2662	10.3299	9.70703	DOWN
ENSMUSG00000074673	Ttll9	tubulin_tyrosine_ligase_like_family_member_9	2:152962485-153008482	19.6323	7.14362	4.41975	4.00556	33.8977	34.3435	16.0442	16.608	DOWN
ENSMUSG00000037708	Spag6l	sperm_associated_antigen_6_like	2:18694032-18750413	19.5756	3.68529	2.62142	2.17292	23.9117	26.014	9.47014	12.4355	DOWN
ENSMUSG00000061802	Armc4	armadillo_repeat_containing_4	18:7088233-7297901	19.5715	12.0957	5.24545	4.55552	21.709	23.8754	9.27443	11.0594	DOWN
ENSMUSG00000039977	Ccdc67	coiled_coil_domain_containing_67	9:15559864-15627933	19.4449	5.22439	3.04237	2.14793	36.4718	38.4551	16.1409	19.6699	DOWN
ENSMUSG00000106306	4933401H06Rik	RIKEN_cDNA_4933401H06_gene	3:135833701-135840269	19.2385	16.7165	4.45417	3.36235	19.162	20.8677	6.21418	8.0976	DOWN
ENSMUSG00000026831	1700007K13Rik	RIKEN_cDNA_1700007K13_gene	2:28462001-28466332	19.2086	4.66542	3.85389	3.78463	28.8055	33.5663	12.136	14.7455	DOWN
ENSMUSG00000074764	Sel1l2	sel_1_suppressor_of_lin_12_like_2_C._elegans_	2:140229855-140389706	19.1817	10.0266	5.08918	4.45442	29.023	32.5556	12.2569	13.1998	DOWN
ENSMUSG00000053184	Spaca3	sperm_acrosome_associated_3	11:80858365-80867814	18.7359	4.12091	1.87897	0.834719	32.7589	39.948	15.2609	19.5603	DOWN
ENSMUSG00000014503	Pkd2l2	polycystic_kidney_disease_2_like_2	18:34409423-34442789	18.728	15.7752	7.71763	5.83632	13.7445	16.2779	7.64521	7.21185	DOWN
ENSMUSG00000047361	Gm973	predicted_gene_973	1:59516264-59636417	18.7262	11.7968	6.24096	5.74188	23.0295	23.6484	9.92633	10.5307	DOWN
ENSMUSG00000031576	Kcnu1	potassium_channel_subfamily_U_member_1	8:25849623-25937933	18.7176	4.22991	2.49789	2.01776	31.7953	34.2811	12.4701	16.1209	DOWN
ENSMUSG00000030590	Fam98c	family_with_sequence_similarity_98_member_C	7:29152511-29156234	18.7076	18.6836	6.72729	7.94182	18.2957	17.6523	7.71405	7.45911	DOWN
ENSMUSG00000094811	Gm21103	predicted_gene_21103	14:6296365-6304843	18.6718	10.2045	4.71105	2.57258	18.9546	19.7518	7.4642	8.54509	DOWN
ENSMUSG00000026611	Spata17	spermatogenesis_associated_17	1:187044648-187215465	18.6597	13.0648	7.54258	4.96935	22.1199	24.5315	10.492	11.2845	DOWN
ENSMUSG00000041358	Nutm1	NUT_midline_carcinoma_family_member_1	2:112247948-112259291	18.6353	5.88576	3.92596	3.69032	23.3353	25.3539	9.02088	10.882	DOWN
ENSMUSG00000040424	Hipk4	homeodomain_interacting_protein_kinase_4	7:27523267-27531175	18.4767	4.4925	2.96028	2.47037	32.1277	32.2959	11.2998	14.2716	DOWN
ENSMUSG00000050150	Slc9b1	solute_carrier_family_9_subfamily_B_NHA1_cation_proton_antiporter_1_member_1	3:135348029-135397827	18.4549	16.1532	8.45364	6.16039	16.9694	17.3353	8.38985	8.25281	DOWN
ENSMUSG00000031651	Triml1	tripartite_motif_family_like_1	8:43129807-43141486	18.4363	2.10551	1.26313	0.695849	32.247	32.1226	13.5574	14.307	DOWN
ENSMUSG00000085542	1700037C06Rik	RIKEN_cDNA_1700037C06_gene	4:137116709-137117582	18.3533	12.8535	5.28219	4.67489	21.6481	21.8976	9.14005	10.5708	DOWN
ENSMUSG00000090505	Gm3486	predicted_gene_3486	14:41484232-41489485	18.3522	6.13744	3.67915	1.20434	21.5405	27.0585	9.51252	10.8024	DOWN
ENSMUSG00000095296	Gm8906	predicted_gene_8906	5:11502685-11507417	18.3134	18.6443	10.1978	5.81864	16.2052	14.4402	7.51883	6.95766	DOWN
ENSMUSG00000048520	Fbxl13	F_box_and_leucine_rich_repeat_protein_13	5:21483847-21645634	18.295	3.25977	1.57359	1.30031	35.6682	37.4015	15.7426	18.5971	DOWN
ENSMUSG00000052363	Zdhhc19	zinc_finger_DHHC_domain_containing_19	16:32496265-32561966	18.1275	2.60016	1.1959	0.887973	35.436	35.6533	13.7677	17.4303	DOWN
ENSMUSG00000094706	Gm10338	predicted_gene_10338	14:7580617-7595592	18.0946	5.77104	2.19044	1.67778	21.2198	19.9577	5.95961	9.28932	DOWN
ENSMUSG00000028533	Izumo3	IZUMO_family_member_3	4:92144329-92147234	18.0433	2.1751	1.41898	0.928951	31.4269	34.7566	13.7531	19.0641	DOWN
ENSMUSG00000050702	4930563M21Rik	RIKEN_cDNA_4930563M21_gene	9:55962589-55980914	18.0367	8.97107	4.78636	4.19409	26.4445	28.6641	11.0798	12.1945	DOWN
ENSMUSG00000052496	Pkdrej	polycystic_kidney_disease_polycystin_and_REJ_sperm_receptor_for_egg_jelly_homolog_sea_urchin_	15:85814676-85821733	17.9179	15.2128	6.89625	5.7096	16.0206	16.7273	8.74663	6.99778	DOWN
ENSMUSG00000018479	1700125H20Rik	RIKEN_cDNA_1700125H20_gene	11:85170404-85181145	17.772	10.2124	4.75437	4.10638	23.0795	26.3404	9.85855	11.6442	DOWN
ENSMUSG00000043468	Adam30	a_disintegrin_and_metallopeptidase_domain_30	3:98160630-98164169	17.7277	13.2325	5.68447	4.91828	18.5014	20.1517	9.56171	8.99616	DOWN
ENSMUSG00000074812	Spdye4c	speedy_RINGO_cell_cycle_regulator_family_member_E4C	2:128591209-128598464	17.7168	3.22769	1.59676	1.12006	21.0934	22.1987	7.38844	7.36675	DOWN
ENSMUSG00000040467	4921522P10Rik	RIKEN_cDNA_4921522P10_gene	8:8661801-8664728	17.6148	8.62497	3.79785	2.5574	22.6919	25.0359	9.5334	9.65042	DOWN
ENSMUSG00000090273	Prr22	proline_rich_22	17:56770250-56772208	17.5871	5.49336	3.03146	2.77399	29.8718	29.1399	10.7749	11.636	DOWN
ENSMUSG00000071103	1700029J07Rik	RIKEN_cDNA_1700029J07_gene	8:45953606-45975252	17.4073	7.63883	5.86205	5.31511	22.4619	25.5009	8.82142	11.4091	DOWN
ENSMUSG00000036962	Cfap221	cilia_and_flagella_associated_protein_221	1:119923341-119997234	17.3255	12.2058	7.63037	6.01564	20.6623	20.9171	10.0235	10.17	DOWN
ENSMUSG00000107577	RP23-374K9.7	-	6:116260434-116264095	17.2971	11.6388	5.46294	4.95201	13.3189	13.1654	5.99892	5.42763	DOWN
ENSMUSG00000035085	1700020L24Rik	RIKEN_cDNA_1700020L24_gene	11:83437677-83441233	17.2599	3.17148	2.10955	1.44269	24.4496	25.7418	10.5985	12.6087	DOWN
ENSMUSG00000048988	Elfn1	leucine_rich_repeat_and_fibronectin_type_III_extracellular_1	5:139907943-139974722	17.2042	7.48704	4.22932	2.92705	28.2245	23.3608	10.5853	9.61147	DOWN
ENSMUSG00000048516	Adam26a	a_disintegrin_and_metallopeptidase_domain_26A_testase_3_	8:43568278-43576707	17.1785	1.79177	1.25943	0.809529	24.3292	29.7039	7.17411	10.7744	DOWN
ENSMUSG00000071550	Cfap44	cilia_and_flagella_associated_protein_44	16:44394796-44482428	17.1316	13.5664	6.75536	5.86079	16.4139	17.6282	7.8555	7.29869	DOWN
ENSMUSG00000056617	4931429L15Rik	RIKEN_cDNA_4931429L15_gene	9:46303361-46319986	17.101	1.57013	1.17064	0.622677	44.1758	45.4586	19.8558	22.9505	DOWN
ENSMUSG00000072473	1700024G13Rik	RIKEN_cDNA_1700024G13_gene	14:32376502-32388373	16.9192	4.68064	2.86413	1.2656	43.525	36.601	19.1858	19.9508	DOWN
ENSMUSG00000021986	Amer2	APC_membrane_recruitment_2	14:60378286-60381003	16.7986	2.34698	1.50981	1.13258	25.8978	30.8565	12.0588	14.3498	DOWN
ENSMUSG00000084995	Lyzl4os	lysozyme_like_4_opposite_strand	9:121586997-121614255	16.7918	3.18812	1.66489	0.76301	27.9992	30.3863	9.72294	13.2265	DOWN
ENSMUSG00000030385	2900092C05Rik	RIKEN_cDNA_2900092C05_gene	7:12512517-12556323	16.7265	2.80032	1.15656	0.757235	27.353	26.799	8.34385	11.1478	DOWN
ENSMUSG00000052922	Bpi	bactericidal_permeablility_increasing_protein	2:158258094-158284531	16.4808	15.2362	7.2093	6.95053	19.8268	17.3642	9.39448	8.90888	DOWN
ENSMUSG00000038011	Dnah10	dynein_axonemal_heavy_chain_10	5:124725085-124834308	16.465	12.707	6.07955	4.9275	16.7806	17.1054	7.90359	7.18772	DOWN
ENSMUSG00000052273	Dnah3	dynein_axonemal_heavy_chain_3	7:119922717-120095177	16.3722	2.18399	1.25136	0.927352	25.8371	30.1121	10.7197	12.0732	DOWN
ENSMUSG00000050994	Adgb	androglobin	10:10335703-10472326	16.2829	4.58182	2.78006	2.48591	21.1963	24.6058	8.54867	9.3806	DOWN
ENSMUSG00000085088	4931413K12Rik	RIKEN_cDNA_4931413K12_gene	11:75589665-75594771	16.2276	3.30259	1.24483	0.480229	25	25.1029	11.3627	11.141	DOWN
ENSMUSG00000021499	Catsper3	cation_channel_sperm_associated_3	13:55784568-55808998	16.0064	2.75083	0.905637	0.622551	25.5428	29.4745	10.7334	15.5003	DOWN
ENSMUSG00000025983	Ccdc150	coiled_coil_domain_containing_150	1:54250683-54368727	15.9597	5.51341	3.09902	2.58017	33.1117	33.3481	14.0857	17.3328	DOWN
ENSMUSG00000101113	1700025B11Rik	RIKEN_cDNA_1700025B11_gene	15:77558239-77561892	15.9389	3.57293	2.47352	1.01216	37.0128	38.2456	13.4896	17.4292	DOWN
ENSMUSG00000058046	4933430I17Rik	RIKEN_cDNA_4933430I17_gene	4:62525369-62547993	15.9358	7.94698	5.7858	4.26915	18.3393	20.4422	8.86178	9.551	DOWN
ENSMUSG00000097650	4921507G05Rik	RIKEN_cDNA_4921507G05_gene	12:110841029-110843804	15.8643	12.1578	5.51676	4.09701	14.3454	14.786	6.68044	6.0725	DOWN
ENSMUSG00000073976	1700026J12Rik	RIKEN_cDNA_1700026J12_gene	16:49210641-49255772	15.7638	17.8994	7.41397	6.2947	14.2731	13.3794	7.7203	5.00751	DOWN
ENSMUSG00000037884	1700017G19Rik	RIKEN_cDNA_1700017G19_gene	3:40504867-40522912	15.5674	12.5588	4.66667	3.9433	13.3242	12.1476	6.18885	6.54557	DOWN
ENSMUSG00000106683	Gm43263	predicted_gene_43263	8:69473492-69474842	15.5441	5.24192	3.46046	2.69859	24.5153	23.6184	8.39111	13.1092	DOWN
ENSMUSG00000039164	Naif1	nuclear_apoptosis_inducing_factor_1	2:32450457-32456953	15.5057	7.22342	5.65048	4.17669	22.6636	21.7849	9.66336	10.2886	DOWN
ENSMUSG00000044957	Pp2d1	protein_phosphatase_2C_like_domain_containing_1	17:53507460-53539451	15.3229	1.73276	0.690566	0.519919	26.6144	29.4168	9.91619	12.7269	DOWN
ENSMUSG00000056912	1700017N19Rik	RIKEN_cDNA_1700017N19_gene	10:100590511-100618401	15.235	4.36442	2.1972	1.68606	30.2877	31.2906	13.4379	17.2953	DOWN
ENSMUSG00000029678	Hyal5	hyaluronoglucosaminidase_5	6:24857997-24891958	15.2053	1.56918	0.571378	0.433578	27.9696	33.0791	12.0849	16.3166	DOWN
ENSMUSG00000092599	1700010K23Rik	RIKEN_cDNA_1700010K23_gene	16:66657118-66664626	15.1428	10.8099	3.78958	4.16793	19.3846	18.804	9.06071	8.23469	DOWN
ENSMUSG00000054746	Abca15	ATP_binding_cassette_sub_family_A_ABC1_member_15	7:120328684-120407687	15.0768	11.5148	5.85599	4.29886	13.2604	12.7814	6.4605	6.21617	DOWN
ENSMUSG00000037432	Fer1l5	fer_1_like_5_C._elegans_	1:36372291-36422110	15.0492	3.75421	2.475	1.74262	24.6168	27.5913	9.50493	11.4841	DOWN
ENSMUSG00000064158	Izumo1	izumo_sperm_egg_fusion_1	7:45621811-45628823	15.0424	2.18805	1.5382	0.93202	24.0509	25.6717	10.8943	13.0334	DOWN
ENSMUSG00000043036	Ccdc63	coiled_coil_domain_containing_63	5:122108040-122140823	14.7503	2.44236	1.42862	0.8456	30.5063	33.339	13.6139	16.3474	DOWN
ENSMUSG00000094845	Tmem95	transmembrane_protein_95	11:69876684-69878018	14.6403	2.76417	0.429412	1.05409	17.2047	18.136	7.96444	7.80601	DOWN
ENSMUSG00000026734	4921504E06Rik	RIKEN_cDNA_4921504E06_gene	2:19462837-19553914	14.6235	3.19792	1.63674	1.18899	18.8926	22.5627	5.45326	7.36718	DOWN
ENSMUSG00000037390	Muc3	mucin_3_intestinal	5:137134922-137149322	14.5962	12.4432	6.4893	5.57885	13.8762	13.3607	6.68776	5.86812	DOWN
ENSMUSG00000108523	RP23-474C17.2	-	7:25219368-25220930	14.3974	6.99741	3.4369	2.62503	26.1317	22.9203	11.3639	12.1712	DOWN
ENSMUSG00000108263	RP23-110A19.3	-	6:134245671-134246366	14.3946	10.1386	3.27552	3.86004	13.126	12.698	5.0636	5.52494	DOWN
ENSMUSG00000022445	Cyp2d26	cytochrome_P450_family_2_subfamily_d_polypeptide_26	15:82790107-82794245	14.3107	8.57933	4.85063	3.77668	16.0236	14.5244	8.10549	6.13242	DOWN
ENSMUSG00000101348	Gm7135	predicted_gene_7135	1:97346475-97573015	14.3028	9.73719	4.05225	3.27297	12.6433	15.5902	6.49898	6.8281	DOWN
ENSMUSG00000045350	Fam186a	family_with_sequence_similarity_186_member_A	15:99918348-99967075	14.2305	2.49189	1.45348	1.16938	23.2329	26.7423	7.88669	9.23198	DOWN
ENSMUSG00000053153	Spag16	sperm_associated_antigen_16	1:69826970-70725132	14.2013	11.8314	5.46199	4.77876	15.7485	16.8365	6.28283	6.31109	DOWN
ENSMUSG00000086796	4932702P03Rik	RIKEN_cDNA_4932702P03_gene	13:24905593-24914272	14.167	13.6045	6.34759	5.73581	11.2132	11.5798	5.85456	4.79065	DOWN
ENSMUSG00000017417	Plxdc1	plexin_domain_containing_1	11:97923238-97986444	14.1481	9.04456	5.33858	3.84784	15.2796	15.1974	7.47357	7.0056	DOWN
ENSMUSG00000089997	1810020O05Rik	Riken_cDNA_1810020O05_gene	6:87675593-87690847	14.118	5.01436	2.23189	1.71063	19.2155	17.3479	6.84436	7.29779	DOWN
ENSMUSG00000023350	4921501E09Rik	RIKEN_cDNA_4921501E09_gene	17:33064143-33068058	14.0641	2.81106	1.48455	1.01479	16.3305	18.9887	5.59481	6.77169	DOWN
ENSMUSG00000042525	4933428M09Rik	RIKEN_cDNA_4933428M09_gene	X:139179228-139181009	14.0335	4.56678	2.72197	1.80024	24.7664	18.8317	8.53016	7.39849	DOWN
ENSMUSG00000028555	Ttc39a	tetratricopeptide_repeat_domain_39A	4:109406623-109444745	13.983	2.20418	1.16613	0.944765	24.2758	24.3387	10.2153	13.6919	DOWN
ENSMUSG00000071138	Tex24	testis_expressed_gene_24	8:27344394-27349188	13.9732	1.56545	0.903155	0.791887	25.6815	29.0093	11.5349	15.1204	DOWN
ENSMUSG00000102677	4930535E02Rik	RIKEN_cDNA_4930535E02_gene	3:68759906-68761433	13.9583	11.1181	2.8715	4.87068	14.405	13.4929	6.00837	7.01445	DOWN
ENSMUSG00000072722	Gm6588	predicted_gene_6588	5:112449426-112451738	13.9174	5.17417	2.06988	1.33089	20.4825	23.2155	7.49147	8.2477	DOWN
ENSMUSG00000044122	Proca1	protein_interacting_with_cyclin_A1	11:78193392-78205763	13.8926	2.62192	1.19788	1.68462	52.9402	34.7928	18.0756	23.0521	DOWN
ENSMUSG00000031620	1700007B14Rik	RIKEN_cDNA_1700007B14_gene	8:75448694-75984503	13.6976	2.10507	1.18834	0.942563	32.9678	33.3835	12.4118	16.6799	DOWN
ENSMUSG00000100196	Gm20827	predicted_gene_20827	Y:41375734-41376429	13.6867	1.45993	0.81885	0.72372	9.25283	7.53121	4.05088	2.94181	DOWN
ENSMUSG00000047988	4933428G20Rik	RIKEN_cDNA_4933428G20_gene	11:97490783-97500340	13.5618	9.98306	4.67962	3.45642	15.7298	16.724	7.58443	8.5861	DOWN
ENSMUSG00000096995	2810029C07Rik	RIKEN_cDNA_2810029C07_gene	12:111572321-111574402	13.5603	11.0588	6.16714	5.5109	12.6469	12.8465	5.90393	5.99275	DOWN
ENSMUSG00000100684	Gm20268	predicted_gene_20268	1:101155809-101175202	13.4113	2.80586	1.34902	1.52346	18.8463	19.1146	6.67317	6.02818	DOWN
ENSMUSG00000051900	Abca16	ATP_binding_cassette_sub_family_A_ABC1_member_16	7:120409647-120544813	13.3401	11.1016	5.81659	4.84022	13.6481	13.518	6.84763	5.79806	DOWN
ENSMUSG00000026774	4931423N10Rik	RIKEN_cDNA_4931423N10_gene	2:23207476-23267129	13.2837	10.6465	3.95119	3.29604	12.7271	13.3805	5.93293	5.50956	DOWN
ENSMUSG00000026336	Slco6d1	solute_carrier_organic_anion_transporter_family_member_6d1	1:98421124-98516991	13.2681	11.0131	4.62193	3.76073	11.266	11.7919	4.69523	4.52419	DOWN
ENSMUSG00000071890	Mroh9	maestro_heat_like_repeat_family_member_9	1:163024302-163085670	13.2607	2.61635	1.5232	0.776299	17.0404	18.8873	5.88175	8.29512	DOWN
ENSMUSG00000105975	Gm42609	predicted_gene_42609	3:55377457-55403122	13.2258	1.23868	0.767684	0.5107	27.3199	29.5682	12.0973	14.2127	DOWN
ENSMUSG00000007591	Tssk4	testis_specific_serine_kinase_4	14:55650182-55652539	13.0953	2.40014	1.39877	1.0834	24.6936	28.2947	10.5375	11.3413	DOWN
ENSMUSG00000072188	Gm10354	predicted_gene_10354	5:14974113-14978935	12.8869	4.8786	2.34548	2.34935	12.6962	15.1499	5.41457	6.94636	DOWN
ENSMUSG00000022518	4930562C15Rik	RIKEN_cDNA_4930562C15_gene	16:4835416-4867691	12.8516	3.73543	2.16323	1.45897	16.8743	19.7727	7.15087	7.91796	DOWN
ENSMUSG00000046282	Adam20	a_disintegrin_and_metallopeptidase_domain_20	8:40793273-40797303	12.7933	1.87518	1.21079	0.259431	21.3649	23.4715	8.23559	9.62528	DOWN
ENSMUSG00000046694	Fam46b	family_with_sequence_similarity_46_member_B	4:133480132-133487938	12.7351	8.51591	3.91264	2.86334	14.1449	14.0983	6.3438	6.90027	DOWN
ENSMUSG00000045463	Slco6b1	solute_carrier_organic_anion_transporter_family_member_6b1	1:96906176-96997577	12.4062	6.84003	2.44763	1.71688	16.7875	20.2156	5.18014	7.25734	DOWN
ENSMUSG00000025808	Ccdc7a	coiled_coil_domain_containing_7A	8:128980019-129065517	12.3309	10.1188	3.89825	3.89415	16.8565	17.2981	6.53416	7.12583	DOWN
ENSMUSG00000008307	1700109H08Rik	RIKEN_cDNA_1700109H08_gene	5:3571566-3584356	12.1176	2.88461	2.65584	2.37099	18.5969	21.3496	8.35116	10.0488	DOWN
ENSMUSG00000085820	4933406K04Rik	RIKEN_cDNA_4933406K04_gene	12:106685607-106716362	12.0176	6.07841	3.15319	1.93115	16.705	18.0023	7.70479	8.28861	DOWN
ENSMUSG00000059645	Gm7361	predicted_gene_7361	5:26257691-26264308	12.0095	5.71117	3.50153	3.15824	12.5347	13.7164	5.49137	4.90225	DOWN
ENSMUSG00000030321	Efcab12	EF_hand_calcium_binding_domain_12	6:115810729-115838412	11.9801	1.72453	1.19037	1.27364	19.4366	22.7995	7.48875	9.37147	DOWN
ENSMUSG00000086930	Frs3os	fibroblast_growth_factor_receptor_substrate_3_opposite_strand	17:47699971-47701996	11.897	6.71793	3.43152	3.2908	15.9441	15.6247	7.59784	8.15102	DOWN
ENSMUSG00000086216	Gm13610	predicted_gene_13610	2:32232782-32236382	11.6862	10.1507	4.07533	3.35467	14.6459	12.8823	5.49703	4.09599	DOWN
ENSMUSG00000062224	4933411G06Rik	RIKEN_cDNA_4933411G06_gene	10:51756173-51757194	11.6243	2.26474	1.50572	1.86201	16.0219	18.0109	6.37959	7.72063	DOWN
ENSMUSG00000004347	Pde1c	phosphodiesterase_1C	6:56069804-56569103	11.6116	10.7479	5.43052	4.32357	10.0053	10.4278	5.14064	4.40493	DOWN
ENSMUSG00000072663	Spef2	sperm_flagellar_2	15:9578193-9748868	11.5427	8.81495	4.88005	3.6704	11.2791	12.4284	5.20372	5.0298	DOWN
ENSMUSG00000090793	Gm6650	predicted_gene_6650	5:13811242-13814452	11.5022	4.87287	2.04217	1.64088	13.9846	14.3939	7.27047	4.39211	DOWN
ENSMUSG00000102009	4933400F21Rik	RIKEN_cDNA_4933400F21_gene	1:89650529-89683908	11.5006	2.71224	1.61678	1.00125	17.8867	19.7977	5.95938	6.87899	DOWN
ENSMUSG00000019892	Lrriq1	leucine_rich_repeats_and_IQ_motif_containing_1	10:103063198-103236322	11.4432	8.59052	5.05578	3.99286	12.8735	13.8365	5.42322	5.46566	DOWN
ENSMUSG00000029682	Spam1	sperm_adhesion_molecule_1	6:24791188-24801048	11.3103	1.70407	1.11037	0.599129	16.9934	20.3169	5.31925	7.00289	DOWN
ENSMUSG00000087335	4930526F13Rik	RIKEN_cDNA_4930526F13_gene	13:54926763-54930256	11.2611	8.9549	3.74227	3.31721	11.632	11.8643	6.04107	5.25223	DOWN
ENSMUSG00000045064	Zc2hc1c	zinc_finger_C2HC_type_containing_1C	12:85288591-85299358	11.2254	8.91744	4.89582	3.74632	15.5937	16.0468	7.43072	7.7216	DOWN
ENSMUSG00000097329	4931403G20Rik	RIKEN_cDNA_4931403G20_gene	12:69847635-69853671	11.1814	1.29584	1.10702	0.296474	16.3371	15.9282	5.28952	7.2896	DOWN
ENSMUSG00000100916	Lhb	luteinizing_hormone_beta	7:45420820-45421861	11.0858	5.53967	2.57448	1.91792	10.2644	8.92423	3.65967	4.35609	DOWN
ENSMUSG00000040514	4921511H03Rik	RIKEN_cDNA_4921511H03_gene	5:7304119-7311491	11.0428	3.65792	1.72743	0.896917	14.1827	15.097	6.07741	8.31602	DOWN
ENSMUSG00000094282	Ccdc42b	coiled_coil_domain_containing_42B	5:120628335-120634235	10.9374	7.23273	3.58927	2.18775	12.6838	12.1107	6.1225	5.63923	DOWN
ENSMUSG00000060491	4930522H14Rik	RIKEN_cDNA_4930522H14_gene	4:109505337-109531297	10.9186	1.26856	0.840495	0.550289	15.4254	19.2611	5.65105	10.1703	DOWN
ENSMUSG00000046085	4931422A03Rik	RIKEN_cDNA_4931422A03_gene	2:103966943-104028361	10.8868	5.94753	3.60286	2.23585	5.17191	10.3547	4.48657	3.22263	DOWN
ENSMUSG00000027959	Sass6	spindle_assembly_6_homolog_C._elegans_	3:116594982-116631004	10.8048	8.02443	4.72374	4.43147	11.1066	12.2832	5.94928	5.44544	DOWN
ENSMUSG00000091147	4921509A06Rik	RIKEN_cDNA_4921509A06_gene	9:78629374-78630128	10.7537	1.72821	0.726938	0.713827	10.9523	12.2833	3.74608	5.73284	DOWN
ENSMUSG00000097016	Gm26708	predicted_gene_26708	7:84152358-84194973	10.6937	7.64406	3.59271	3.00542	9.86787	11.3363	4.7996	5.12999	DOWN
ENSMUSG00000027350	Chgb	chromogranin_B	2:132781278-132795079	10.6097	10.8165	5.5747	4.98418	11.4056	8.96464	5.20924	4.41073	DOWN
ENSMUSG00000100857	1700041M19Rik	RIKEN_cDNA_1700041M19_gene	16:77004228-77010881	10.5854	0.938266	0.631536	0.620146	23.5643	24.5828	6.21549	9.04723	DOWN
ENSMUSG00000100282	1700041C23Rik	RIKEN_cDNA_1700041C23_gene	9:57175275-57186108	10.5335	2.71539	0.288525	1.13362	14.9135	13.2702	5.79938	5.18354	DOWN
ENSMUSG00000092522	Gm20389	predicted_gene_20389	3:154708658-154711343	10.4486	1.45902	1.41638	0.389428	17.2693	18.4791	5.1965	7.14841	DOWN
ENSMUSG00000038179	Slamf7	SLAM_family_member_7	1:171632403-171653035	10.434	8.98419	4.5353	3.96662	11.6869	11.5297	6.16594	5.41087	DOWN
ENSMUSG00000071937	Adam25	a_disintegrin_and_metallopeptidase_domain_25_testase_2_	8:40752208-40756175	10.427	1.52979	0.78314	0.277709	17.1488	19.7043	7.33106	9.26361	DOWN
ENSMUSG00000094920	Gm6605	predicted_gene_6605	7:38446621-38450424	10.3368	2.93885	1.61639	1.21767	8.28155	10.1347	2.30479	2.17297	DOWN
ENSMUSG00000030859	Fam24a	family_with_sequence_similarity_24_member_A	7:131334622-131336716	10.3296	3.19546	0.307189	0.452495	14.5326	12.9786	5.69962	7.53804	DOWN
ENSMUSG00000078157	4931440F15Rik	RIKEN_cDNA_4931440F15_gene	11:29822395-29825668	10.2838	4.62099	2.38494	1.4531	13.3725	17.2389	5.29254	5.44547	DOWN
ENSMUSG00000099574	1700121L03Rik	RIKEN_cDNA_1700121L03_gene	1:125190282-125197455	10.1873	0.0802102	0.242887	0	12.2678	10.043	3.83803	5.95869	DOWN
ENSMUSG00000030650	Tmc5	transmembrane_channel_like_gene_family_5	7:118597297-118675086	10.1157	1.72518	1.58068	1.80932	17.8136	21.5981	6.82736	8.78641	DOWN
ENSMUSG00000097677	Gm26611	predicted_gene_26611	9:88859011-88883554	10.1124	8.98912	2.61379	2.63803	10.2388	11.2584	5.16296	5.02575	DOWN
ENSMUSG00000091897	Gm17019	predicted_gene_17019	5:15028950-15032998	10.0824	4.08088	1.96193	1.73401	10.6546	12.0118	4.95382	5.20026	DOWN
ENSMUSG00000086348	1700017J07Rik	RIKEN_cDNA_1700017J07_gene	2:168978268-168978906	10.0696	3.10312	1.44603	0.946677	18.3646	18.0403	5.71242	7.81292	DOWN
ENSMUSG00000069189	Zdhhc11	zinc_finger_DHHC_domain_containing_11	13:73963851-73992989	10.005	2.35702	1.56041	0.957745	14.0096	18.2727	4.62347	6.97309	DOWN
ENSMUSG00000019178	Styxl1	serine_threonine_tyrosine_interacting_like_1	5:135747220-135778385	9.98468	7.0791	3.76923	3.13791	11.618	10.9627	5.20175	5.62249	DOWN
ENSMUSG00000049115	Agtr1a	angiotensin_II_receptor_type_1a	13:30336441-30382867	9.94184	4.96559	2.81857	2.35949	9.38949	8.44957	3.35713	3.36035	DOWN
ENSMUSG00000029564	4930519G04Rik	RIKEN_cDNA_4930519G04_gene	5:114853664-114883880	9.92723	7.2854	3.52478	3.03035	9.6582	9.90002	5.14044	4.55692	DOWN
ENSMUSG00000015242	Nipsnap3a	nipsnap_homolog_3A_C._elegans_	4:52989272-53001162	9.76231	1.224	0.468744	0.376636	15.4525	15.2661	5.86282	7.05688	DOWN
ENSMUSG00000090255	4921534H16Rik	RIKEN_cDNA_4921534H16_gene	9:98003420-98012175	9.61391	1.65699	0.980677	0.481522	15.5122	15.3456	5.36549	6.50782	DOWN
ENSMUSG00000036800	Fam135b	family_with_sequence_similarity_135_member_B	15:71445678-71727838	9.59222	1.26996	0.665736	0.375319	16.1008	18.2206	6.25116	8.24225	DOWN
ENSMUSG00000079583	Gm7073	predicted_gene_7073	X:60436052-60539249	9.58683	0.444998	0.609739	0.504255	16.6688	18.0861	8.26833	1.37784	DOWN
ENSMUSG00000097172	4930444M15Rik	RIKEN_cDNA_4930444M15_gene	14:76514558-76520855	9.50967	2.826	1.30627	1.18154	8.12964	9.1536	2.79876	3.43374	DOWN
ENSMUSG00000020545	Lrrc72	leucine_rich_repeat_containing_72	12:36208345-36253398	9.47779	1.56884	1.16848	0.407998	11.8721	14.9391	5.5393	7.235	DOWN
ENSMUSG00000087213	2810408I11Rik	RIKEN_cDNA_2810408I11_gene	1:64679871-64690659	9.45832	5.28105	2.42944	2.1535	11.9956	11.7027	5.31767	6.25423	DOWN
ENSMUSG00000054351	4930553M12Rik	RIKEN_cDNA_4930553M12_gene	4:88867882-88868379	9.45427	0.906802	0.801058	0.112311	11.3277	12.3615	4.12812	4.11145	DOWN
ENSMUSG00000078315	Fam47c	family_with_sequence_similarity_47_member_C	X:78737763-78739401	9.45292	2.06659	1.28667	1.02446	11.087	13.2016	4.4439	4.96656	DOWN
ENSMUSG00000086379	1700026D11Rik	RIKEN_cDNA_1700026D11_gene	2:132490634-132524057	9.28382	10.1222	2.59583	4.39296	6.77695	7.43858	3.88298	2.7824	DOWN
ENSMUSG00000097424	1700030M09Rik	RIKEN_cDNA_1700030M09_gene	8:121544382-121548342	9.23981	2.96176	1.65724	1.06137	9.15133	10.1328	4.04705	4.82983	DOWN
ENSMUSG00000056812	St8sia3	ST8_alpha_N_acetyl_neuraminide_alpha_2_8_sialyltransferase_3	18:64254359-64276146	9.19313	0.76768	0.512096	0.3262	15.2506	17.3246	6.90366	8.61028	DOWN
ENSMUSG00000100281	4930422M22Rik	RIKEN_cDNA_4930422M22_gene	9:99299007-99304675	9.18217	1.19098	0.601181	0.177084	16.4827	14.0803	5.08073	7.11163	DOWN
ENSMUSG00000102073	Gm6818	predicted_gene_6818	7:38399009-38402768	9.05311	3.39858	2.16127	1.15966	8.58708	9.45949	3.32955	3.98268	DOWN
ENSMUSG00000093568	Gm20611	predicted_gene_20611	10:61031303-61038080	9.00341	1.14799	1.00789	0.742301	15.6255	15.0356	5.50507	4.85709	DOWN
ENSMUSG00000085725	Gm15873	predicted_gene_15873	7:4526536-4530575	8.99521	0.519723	0.565111	0.118892	17.9253	21.3673	8.19506	9.58473	DOWN
ENSMUSG00000029875	Ccdc184	coiled_coil_domain_containing_184	15:98167806-98170134	8.93248	3.49039	2.37378	1.8985	15.7547	15.6237	7.21301	7.74074	DOWN
ENSMUSG00000036551	Akap14	A_kinase_PRKA_anchor_protein_14	X:37150698-37168842	8.92078	1.76414	0.922331	0.718371	10.7255	13.1969	4.32671	6.68833	DOWN
ENSMUSG00000091325	Gm3760	predicted_gene_3760	14:7498713-7506148	8.85206	2.38727	0.992459	0.626504	9.31379	8.86968	3.2145	4.78278	DOWN
ENSMUSG00000091358	Speer5-ps1	spermatogenesis_associated_glutamate_E_rich_protein_5_pseudogene_1	10:44211403-44219188	8.8074	2.2523	1.24701	0.93642	12.4644	13.1001	5.5185	5.78449	DOWN
ENSMUSG00000042672	Dcst1	DC_STAMP_domain_containing_1	3:89350219-89365253	8.80308	1.70301	1.20111	0.525126	16.3212	17.2435	6.64704	8.15268	DOWN
ENSMUSG00000060794	Tssk5	testis_specific_serine_kinase_5	15:76371958-76374938	8.7508	1.49147	0.63998	0.517577	12.7608	15.2175	4.11244	4.51898	DOWN
ENSMUSG00000078721	Fam205a1	family_with_sequence_similarity_205_member_A1	4:42848071-42853888	8.70189	1.97431	1.04476	0.701996	18.5071	21.1695	6.91369	8.81714	DOWN
ENSMUSG00000028753	Vwa5b1	von_Willebrand_factor_A_domain_containing_5B1	4:138565360-138635884	8.63652	1.14222	0.620954	0.323566	15.379	13.4301	5.11959	7.46735	DOWN
ENSMUSG00000044186	Nkx2-6	NK2_homeobox_6	14:69171802-69175518	8.59342	1.59297	1.00522	0.691015	16.6407	20.6393	7.71776	8.80769	DOWN
ENSMUSG00000058643	Speer4f1	spermatogenesis_associated_glutamate_E_rich_protein_4F1	5:17476098-17480936	8.23816	1.4832	0.680703	0.623895	10.6124	13.1995	4.53629	5.88462	DOWN
ENSMUSG00000086277	4930558K02Rik	RIKEN_cDNA_4930558K02_gene	1:161942086-161979636	8.18482	1.96113	1.44962	1.21525	13.2238	13.3849	4.99199	5.97913	DOWN
ENSMUSG00000067716	Gm7275	predicted_gene_7275	16:48073444-48074187	8.16785	2.12451	0.842668	0.526565	9.66234	11.2235	2.21056	3.75889	DOWN
ENSMUSG00000032177	Pde4a	phosphodiesterase_4A_cAMP_specific	9:21165714-21213248	8.09525	2.39704	1.84973	1.45003	13.2416	13.4477	5.52111	6.18407	DOWN
ENSMUSG00000091550	Gm6811	predicted_gene_6811	17:21093172-21094704	8.07094	0.405082	0.632048	0.292093	15.3381	15.4265	5.55577	7.36227	DOWN
ENSMUSG00000037529	Prss40	protease_serine_40	1:34543968-34560943	8.02168	4.0716	1.83317	1.6729	12.8941	12.3169	6.3547	5.46773	DOWN
ENSMUSG00000104719	4933437G19Rik	RIKEN_cDNA_4933437G19_gene	5:121847667-121848844	7.94709	9.00934	2.95137	2.37566	7.3739	7.34719	3.59008	3.05234	DOWN
ENSMUSG00000033219	Gm9758	predicted_gene_9758	5:14910122-14914899	7.93774	4.42622	1.98615	1.49762	9.22643	11.075	4.2765	5.06546	DOWN
ENSMUSG00000079389	Gm3149	predicted_gene_3149	14:4317283-4325721	7.91722	4.32074	2.10443	1.31315	10.3492	10.9945	3.208	3.49578	DOWN
ENSMUSG00000099639	1700084F23Rik	RIKEN_cDNA_1700084F23_gene	13:70004050-70028348	7.88387	1.33977	0.894135	0.337708	15.7839	15.9609	6.9465	8.19605	DOWN
ENSMUSG00000031906	Smpd3	sphingomyelin_phosphodiesterase_3_neutral	8:106252548-106337988	7.85893	2.80725	1.82676	1.64169	10.8417	11.52	5.29419	5.22873	DOWN
ENSMUSG00000031194	4931400O07Rik	RIKEN_cDNA_4931400O07_gene	X:62467991-62468812	7.78472	0.785248	0.61658	0.605509	4.86106	6.87698	2.26965	1.38933	DOWN
ENSMUSG00000105759	Gm42425	predicted_gene_42425	5:124237724-124238435	7.75175	1.99831	0.403571	0.693389	12.7235	11.2192	4.88612	4.41943	DOWN
ENSMUSG00000086632	1700112J05Rik	RIKEN_cDNA_1700112J05_gene	5:77006449-77018863	7.73215	1.99323	0.862509	0.635194	12.0241	13.8349	4.5924	6.04563	DOWN
ENSMUSG00000069712	4930444G20Rik	RIKEN_cDNA_4930444G20_gene	10:22066307-22068079	7.68862	1.8467	0.450049	0.505108	16.6407	16.8792	7.5866	8.56269	DOWN
ENSMUSG00000074655	Gm1527	predicted_gene_1527	3:28892617-28926724	7.66969	1.75745	0.77963	0.844825	11.1147	12.5639	4.51618	5.74777	DOWN
ENSMUSG00000101307	Gm7358	predicted_gene_7358	17:14058005-14059531	7.63659	1.21997	0.186614	0.879667	14.581	14.6888	5.73146	7.81634	DOWN
ENSMUSG00000097276	4930525G20Rik	RIKEN_cDNA_4930525G20_gene	13:67796594-67830985	7.60626	1.20955	0.820473	0.674563	13.3538	12.2432	4.52286	5.66773	DOWN
ENSMUSG00000075296	Aldh3b2	aldehyde_dehydrogenase_3_family_member_B2	19:3972328-3981645	7.59446	4.16601	2.42249	1.77765	11.4254	11.0741	4.55418	5.57476	DOWN
ENSMUSG00000053742	Gm5114	predicted_gene_5114	7:39407294-39413160	7.5463	3.09402	1.73959	1.39604	7.9954	10.1018	2.10123	2.3929	DOWN
ENSMUSG00000028716	Pdzk1ip1	PDZK1_interacting_protein_1	4:115088708-115093899	7.53906	1.05243	0.651689	0.876492	13.7245	13.0446	5.94243	7.28674	DOWN
ENSMUSG00000064129	Gm14781	predicted_gene_14781	X:91632194-91635671	7.48739	1.57732	0.628649	0.576185	9.50721	11.2042	4.31895	5.28772	DOWN
ENSMUSG00000086761	Cep112os1	centrosomal_protein_112_opposite_strand_1	11:108529097-108533664	7.41494	1.2211	0.417268	0.521511	10.7652	12.7783	3.30342	3.87219	DOWN
ENSMUSG00000030463	4933421I07Rik	RIKEN_cDNA_4933421I07_gene	7:42445462-42448120	7.41227	4.07635	1.89534	2.60572	8.01598	8.88924	3.76706	3.53492	DOWN
ENSMUSG00000107598	RP23-301K21.1	-	6:44080488-44083355	7.33324	1.04293	0	0.258532	14.2964	13.5133	3.66259	5.99731	DOWN
ENSMUSG00000048794	Ccdc37	coiled_coil_domain_containing_37	6:90403479-90428797	7.29446	0.79682	0.495075	0.3299	13.7214	14.011	5.51211	6.75467	DOWN
ENSMUSG00000047938	4930483J18Rik	RIKEN_cDNA_4930483J18_gene	15:81190774-81192763	7.26626	5.69094	2.77179	1.4744	8.24447	8.64547	4.16583	4.0225	DOWN
ENSMUSG00000027880	Slc25a54	solute_carrier_family_25_member_54	3:109080469-109116687	7.21053	5.95811	2.7297	1.98564	7.10643	6.78429	3.15179	2.83471	DOWN
ENSMUSG00000101548	Gm9220	predicted_gene_9220	7:38311078-38314859	7.10156	2.41875	1.68029	0.990027	8.06524	10.1345	1.52387	2.15934	DOWN
ENSMUSG00000078958	Atp6ap1l	ATPase_H+_transporting_lysosomal_accessory_protein_1_like	13:90883433-90905355	7.09602	4.80715	2.81323	1.60276	7.91907	9.50773	5.64363	2.16393	DOWN
ENSMUSG00000091827	Speer4f2	spermatogenesis_associated_glutamate_E_rich_protein_4f2	5:17373180-17378028	7.06822	1.63434	1.42708	0.656919	12.1875	11.16	5.28552	5.19716	DOWN
ENSMUSG00000079269	Gm3676	predicted_gene_3676	14:41641179-41646487	7.06406	2.76294	1.45819	0.560299	11.2727	9.62735	3.65886	4.9995	DOWN
ENSMUSG00000038973	Cldnd2	claudin_domain_containing_2	7:43440782-43443334	7.05157	0.973348	0.924852	0.283793	11.7464	13.785	4.64663	6.22978	DOWN
ENSMUSG00000099016	Gm27227	predicted_gene_27227	9:80263306-80265450	7.00546	0.356704	0.540261	0.265206	12.3819	13.1915	2.87654	4.65475	DOWN
ENSMUSG00000071234	Syndig1l	synapse_differentiation_inducing_1_like	12:84677278-84698807	6.98847	6.23481	2.32633	1.94853	6.39259	6.85358	2.96158	3.2174	DOWN
ENSMUSG00000060565	Gm5591	predicted_gene_5591	7:38518139-38528193	6.98453	2.75616	1.29196	1.10606	6.34	6.28814	1.86063	1.58193	DOWN
ENSMUSG00000102017	Gm6124	predicted_gene_6124	7:39219372-39223175	6.98126	3.98228	2.29747	1.69212	7.08197	7.41802	1.8441	1.68402	DOWN
ENSMUSG00000107237	Gm29926	predicted_gene_29926	5:116811231-116813828	6.96777	1.36857	0.863514	0.763196	10.1357	9.05027	2.49191	3.32931	DOWN
ENSMUSG00000091692	4930433I11Rik	RIKEN_cDNA_4930433I11_gene	7:40987543-40995435	6.93098	1.37278	0.867565	0.415595	9.47102	10.0585	3.29291	3.98627	DOWN
ENSMUSG00000093628	Gm20616	predicted_gene_20616	19:26620822-26623419	6.92528	5.95787	2.38903	1.75955	7.54809	8.57688	3.34137	4.33608	DOWN
ENSMUSG00000090102	Gm4985	predicted_gene_4985	X:23957702-23958934	6.83779	0.54944	0.41604	0.363161	7.93572	12.0616	3.1918	5.38684	DOWN
ENSMUSG00000092499	1700092C10Rik	RIKEN_cDNA_1700092C10_gene	14:69164797-69171857	6.83158	1.73694	0.974221	0.382716	13.1419	14.2739	6.02439	6.48791	DOWN
ENSMUSG00000073006	Gm732	predicted_gene_732	X:107945735-107948465	6.81121	0.583054	0.615453	0.183927	11.9063	12.6766	5.10168	6.96342	DOWN
ENSMUSG00000091422	Gm6455	predicted_gene_6455	5:10865029-10870808	6.75919	7.28784	3.59137	2.03581	6.98194	6.49475	2.61795	2.96772	DOWN
ENSMUSG00000086134	Gm16159	predicted_gene_16159	8:25548661-25556083	6.75772	2.25995	0.998219	1.12031	12.1578	11.8953	5.24186	5.24805	DOWN
ENSMUSG00000066752	Gm10176	predicted_gene_10176	1:162477680-162479943	6.72242	2.96723	1.58599	1.75526	4.98338	5.54586	2.49065	2.05141	DOWN
ENSMUSG00000063889	Crem	cAMP_responsive_element_modulator	18:3266048-3337748	6.71639	4.20384	2.33915	1.97247	8.48501	8.75387	3.89299	4.2451	DOWN
ENSMUSG00000037143	Cfap61	cilia_and_flagella_associated_protein_61	2:145934784-146215039	6.70192	4.70634	1.98187	1.75878	7.54487	7.46139	3.31066	3.23821	DOWN
ENSMUSG00000030276	Ttll3	tubulin_tyrosine_ligase_like_family_member_3	6:113389260-113414587	6.69571	2.23723	1.86419	1.72397	11.3248	10.6711	4.69692	5.99757	DOWN
ENSMUSG00000097775	4931440J10Rik	RIKEN_cDNA_4931440J10_gene	14:62760501-62830126	6.63592	4.1183	1.98302	1.13075	8.34834	7.52477	2.83469	3.75527	DOWN
ENSMUSG00000045989	4930451I11Rik	RIKEN_cDNA_4930451I11_gene	7:126830468-126831639	6.54165	0.916841	0.595101	0.389598	11.467	12.1618	4.4292	4.98241	DOWN
ENSMUSG00000087170	1700001G01Rik	RIKEN_cDNA_1700001G01_gene	18:17019051-17137559	6.50417	3.82959	1.84308	1.37712	5.73796	6.44855	2.58075	3.35272	DOWN
ENSMUSG00000055805	Fmnl1	formin_like_1	11:103171107-103198901	6.49864	5.15258	3.09935	2.71142	7.32735	6.82443	3.53333	3.50875	DOWN
ENSMUSG00000099435	1700065I16Rik	RIKEN_cDNA_1700065I16_gene	15:63817188-63821393	6.49705	4.96505	1.71673	1.38237	6.37559	6.49894	3.00767	3.09868	DOWN
ENSMUSG00000073650	Catip	ciliogenesis_associated_TTC17_interacting_protein	1:74362108-74369321	6.49103	5.16669	2.66748	2.41575	8.21651	7.09981	3.4516	3.428	DOWN
ENSMUSG00000091906	1700099I09Rik	RIKEN_cDNA_1700099I09_gene	13:102760255-102761896	6.43635	0.429455	0.236504	0.387083	9.97751	10.4535	4.91514	5.28408	DOWN
ENSMUSG00000097170	Gm16982	predicted_gene_16982	7:141610066-141613747	6.43587	0.969601	0.565613	0.40589	11.6802	12.3762	4.48383	6.49978	DOWN
ENSMUSG00000104380	4933436F18Rik	RIKEN_cDNA_4933436F18_gene	12:83121315-83122116	6.28019	1.19666	0.284311	0.348903	11.7647	9.95576	2.34365	5.97778	DOWN
ENSMUSG00000029437	Il31	interleukin_31	5:123480157-123489489	6.18299	1.36796	0.641241	0.629682	8.9648	11.1826	3.53293	4.3003	DOWN
ENSMUSG00000050010	Shisa3	shisa_family_member_3	5:67607882-67623552	6.16525	4.97437	2.64657	2.01574	7.20083	7.17589	3.06039	2.97629	DOWN
ENSMUSG00000087204	1700073E17Rik	RIKEN_cDNA_1700073E17_gene	6:145387596-145402179	6.16179	1.40552	0.602615	0.477239	9.63707	12.2234	4.28715	5.34825	DOWN
ENSMUSG00000096914	Galntl6	UDP_N_acetyl_alpha_D_galactosamine_polypeptide_N_acetylgalactosaminyltransferase_like_6	8:57774052-58912640	6.14439	4.59303	2.65845	1.69557	7.84504	5.88521	3.92604	2.2285	DOWN
ENSMUSG00000107964	RP23-359M3.6	-	6:146846276-146847203	6.13543	4.07571	1.47398	1.80936	3.92708	3.94076	1.96213	1.5606	DOWN
ENSMUSG00000086410	Gm16158	predicted_gene_16158	7:68338668-68353201	6.07565	4.22195	1.92506	1.28279	5.29933	5.14657	2.55074	1.86749	DOWN
ENSMUSG00000099508	1700030L20Rik	RIKEN_cDNA_1700030L20_gene	3:136435270-136449349	6.00265	0.28656	0	0	8.9201	7.85858	3.81646	4.30949	DOWN
ENSMUSG00000026301	Iqca	IQ_motif_containing_with_AAA_domain	1:90042132-90153401	5.98633	2.31771	1.1171	0.473435	8.89884	10.1479	2.75088	3.94612	DOWN
ENSMUSG00000069441	Dsg1a	desmoglein_1_alpha	18:20310811-20343350	5.91179	0.546057	0.360856	0.0885876	10.4392	12.0379	3.55363	5.50689	DOWN
ENSMUSG00000031876	Cmtm1	CKLF_like_MARVEL_transmembrane_domain_containing_1	8:104281347-104310145	5.8781	3.19925	1.45506	1.37822	8.7497	7.39397	3.265	4.17746	DOWN
ENSMUSG00000028451	1700022I11Rik	RIKEN_cDNA_1700022I11_gene	4:42969604-42983640	5.79742	2.43581	1.3152	0.964244	6.44639	7.06129	2.42305	2.43108	DOWN
ENSMUSG00000029526	1700123K08Rik	RIKEN_cDNA_1700123K08_gene	5:138561840-138564712	5.76603	2.37405	1.06057	0.708215	8.67645	8.84657	2.6888	3.51268	DOWN
ENSMUSG00000039851	4932438H23Rik	RIKEN_cDNA_4932438H23_gene	16:91053935-91095122	5.66804	2.09718	0.919841	0.920347	8.05686	8.42618	2.82601	3.22387	DOWN
ENSMUSG00000068037	Mas1	MAS1_oncogene	17:12841079-12868143	5.63176	1.56895	0.884604	0.363638	10.2439	9.88894	3.77383	4.7407	DOWN
ENSMUSG00000043541	Casc1	cancer_susceptibility_candidate_1	6:145174834-145211005	5.47817	4.31075	2.29295	2.26605	6.48251	6.6456	3.44677	3.03605	DOWN
ENSMUSG00000054385	Ceacam2	carcinoembryonic_antigen_related_cell_adhesion_molecule_2	7:25516042-25539857	5.46957	0.525138	0.212079	0.218675	10.7274	11.7705	3.5516	4.71988	DOWN
ENSMUSG00000106629	Gm43087	predicted_gene_43087	3:137875925-137878126	5.42109	1.10422	0.27875	0.0683754	14.2809	12.2944	4.02117	5.92197	DOWN
ENSMUSG00000049815	4921511C20Rik	RIKEN_cDNA_4921511C20_gene	X:127394293-127395898	5.42011	0.42183	0.106471	0.174234	7.64684	7.66626	2.45049	4.75765	DOWN
ENSMUSG00000097502	4930528D03Rik	RIKEN_cDNA_4930528D03_gene	13:59733645-59737470	5.41521	0.656932	0.353726	0.542772	10.8829	12.6961	4.87584	6.06328	DOWN
ENSMUSG00000024727	Trpm6	transient_receptor_potential_cation_channel_subfamily_M_member_6	19:18749983-18892510	5.40906	1.28379	0.86701	0.748215	6.95748	7.74525	2.6535	3.46079	DOWN
ENSMUSG00000099765	Gm4454	predicted_gene_4454	7:38567162-38570962	5.39396	2.47443	1.39281	1.10724	4.64753	5.81607	1.07085	1.23978	DOWN
ENSMUSG00000085247	4930545L23Rik	RIKEN_cDNA_4930545L23_gene	2:135169573-135215616	5.36088	1.30863	0.68339	0.156581	7.76167	8.59935	3.14584	3.93211	DOWN
ENSMUSG00000108530	RP23-259N3.1	-	7:73310380-73315193	5.35099	3.80106	1.65886	1.87214	5.42159	4.97772	2.39852	1.77891	DOWN
ENSMUSG00000108354	RP23-144N15.8	-	7:128192050-128203328	5.32963	0.869568	0.632084	0	11.0425	10.8156	3.54673	4.8001	DOWN
ENSMUSG00000024776	Stambpl1	STAM_binding_protein_like_1	19:34192229-34240333	5.25223	0.723855	0.554716	0.622561	9.15457	9.61387	3.6751	4.0967	DOWN
ENSMUSG00000090291	Lrrc10b	leucine_rich_repeat_containing_10B	19:10455371-10457447	5.24536	2.33743	1.04275	0.835387	7.83562	6.42665	2.71489	2.35633	DOWN
ENSMUSG00000095024	Gm5458	predicted_gene_5458	14:19594139-19602581	5.16526	2.87403	0.905119	0.993397	5.54948	6.34842	1.83815	2.07596	DOWN
ENSMUSG00000074579	Lekr1	leucine_glutamate_and_lysine_rich_1	3:65666228-65831159	5.1595	3.91004	1.85086	1.38543	4.80685	5.46735	2.42102	2.44963	DOWN
ENSMUSG00000091255	Speer4e	spermatogenesis_associated_glutamate_E_rich_protein_4e	5:14933221-14938429	5.15703	2.14823	1.03108	1.04746	5.97943	5.81751	2.74821	3.02194	DOWN
ENSMUSG00000079173	Zan	zonadhesin	5:137378637-137477064	5.14288	1.36691	0.782479	0.59999	8.02969	8.19017	2.65397	2.97257	DOWN
ENSMUSG00000099491	4930533D04Rik	RIKEN_cDNA_4930533D04_gene	9:102692885-102693834	5.07167	3.15214	1.51886	0.497163	4.81483	4.48619	2.08713	1.26753	DOWN
ENSMUSG00000089636	1700058P15Rik	RIKEN_cDNA_1700058P15_gene	7:19258492-19259739	5.03715	1.09343	0.27595	0.271052	11.3624	9.59266	3.12897	5.56224	DOWN
ENSMUSG00000035694	Caps2	calcyphosphine_2	10:112163621-112216555	5.03608	3.69358	2.01839	2.00626	4.36589	4.25115	2.11817	2.17833	DOWN
ENSMUSG00000048703	Speer4b	spermatogenesis_associated_glutamate_E_rich_protein_4B	5:27495639-27501438	5.02233	1.37187	1.09073	0.79908	5.59576	6.64679	2.05191	2.41203	DOWN
ENSMUSG00000041605	5730559C18Rik	RIKEN_cDNA_5730559C18_gene	1:136213531-136234264	5.00444	3.53434	1.99551	1.67003	6.5696	5.98153	3.07974	2.96296	DOWN
ENSMUSG00000036745	Ttll7	tubulin_tyrosine_ligase_like_family_member_7	3:146852367-146984009	4.97116	1.2941	0.942748	0.745244	7.90804	8.66778	3.26547	4.03767	DOWN
ENSMUSG00000090307	1700071M16Rik	RIKEN_cDNA_1700071M16_gene	17:43588340-43592442	4.93365	0.852707	0.423148	0.300916	7.38734	7.72416	2.31583	3.6694	DOWN
ENSMUSG00000022683	Pla2g10	phospholipase_A2_group_X	16:13715057-13730983	4.92623	0.436522	0.641058	0.137703	10.6688	10.1977	4.99636	5.09052	DOWN
ENSMUSG00000104365	4930470B04Rik	RIKEN_cDNA_4930470B04_gene	1:37660722-37662647	4.91753	0.322425	0.38469	0.116246	10.1866	11.2977	4.39165	5.44513	DOWN
ENSMUSG00000096732	Gm8897	predicted_gene_8897	5:11416418-11421235	4.91715	4.39157	2.05566	1.14792	6.28439	5.81919	2.07703	2.33099	DOWN
ENSMUSG00000042641	Rgsl1	regulator_of_G_protein_signaling_like_1	1:153779381-153844142	4.90361	1.13066	0.694054	0.834035	11.1187	9.99078	4.56465	5.50529	DOWN
ENSMUSG00000048312	Gm4884	predicted_gene_4884	7:41032719-41045302	4.89495	2.13773	1.19905	1.00086	5.07623	5.57788	2.26549	2.78416	DOWN
ENSMUSG00000096405	4930474N05Rik	RIKEN_cDNA_4930474N05_gene	14:36094917-36100114	4.88895	0.681896	0.639304	0.16901	7.96857	9.78154	4.00371	4.07186	DOWN
ENSMUSG00000084829	Gm14266	predicted_gene_14266	2:171193269-171271350	4.84617	3.24033	1.41897	1.35476	5.73103	5.31105	2.681	2.45209	DOWN
ENSMUSG00000058670	4932411N23Rik	RIKEN_cDNA_4932411N23_gene	X:126812462-126815868	4.83673	0.944448	0.535312	0.344989	5.71459	6.74445	2.18954	2.14005	DOWN
ENSMUSG00000041540	Sox5	SRY_sex_determining_region_Y_box_5	6:143828425-144781977	4.82706	0.999507	1.00332	0.808724	8.34617	8.57122	3.69971	4.36511	DOWN
ENSMUSG00000099811	Gm28411	predicted_gene_28411	1:59532991-59549521	4.81206	0.732068	0.246387	0.241896	8.63208	9.39732	2.11594	4.46145	DOWN
ENSMUSG00000090220	Pitpnm2os1	phosphatidylinositol_transfer_protein_membrane_associated_2_opposite_strand_1	5:124229725-124237137	4.80471	0.628004	0.598844	0.276748	4.7824	6.78064	2.54121	2.62351	DOWN
ENSMUSG00000075510	Fam187a	family_with_sequence_similarity_187_member_A	11:102885169-102886731	4.76362	0.975154	0.619917	0.214865	6.51573	6.82427	3.11919	3.13122	DOWN
ENSMUSG00000020033	4930463O16Rik	RIKEN_cDNA_4930463O16_gene	10:84488293-84497435	4.72647	7.34334	2.69199	2.25353	3.96206	4.4834	1.95567	1.52738	DOWN
ENSMUSG00000052955	Cpvl	carboxypeptidase_vitellogenic_like	6:53873279-53978671	4.66382	1.69409	1.0483	0.541802	6.23421	9.02752	2.24605	2.82814	DOWN
ENSMUSG00000086703	4930507D10Rik	RIKEN_cDNA_4930507D10_gene	11:80850381-80858300	4.60974	1.27411	0.841085	0.340073	7.23697	8.04208	2.19245	3.2513	DOWN
ENSMUSG00000024552	Slc14a2	solute_carrier_family_14_urea_transporter_member_2	18:78146940-78209094	4.58926	1.85609	0.810366	1.11079	9.24209	7.72714	3.30575	3.43187	DOWN
ENSMUSG00000086732	Gm6117	predicted_gene_6117	6:31574967-31576723	4.5588	0.423498	0.513106	0.0419588	5.09332	5.34975	1.76257	1.27377	DOWN
ENSMUSG00000091584	Gm8180	predicted_gene_8180	14:43779488-43784745	4.48354	1.94661	1.14646	0.562939	4.59052	8.18802	2.78501	2.51135	DOWN
ENSMUSG00000102817	Gm6185	predicted_gene_6185	1:161176936-161235170	4.45307	3.1936	1.7004	1.02394	3.66722	3.89411	1.40521	1.39151	DOWN
ENSMUSG00000079058	Adam34	a_disintegrin_and_metallopeptidase_domain_34	8:43650435-43699487	4.43132	0.459348	0.317307	0.143826	10.2196	8.95333	3.74816	4.55553	DOWN
ENSMUSG00000096839	Gm3460	predicted_gene_3460	14:6613967-6622418	4.41672	3.15094	1.49707	1.20762	3.55918	3.51639	1.68059	1.6631	DOWN
ENSMUSG00000029314	Agpat9	1_acylglycerol_3_phosphate_O_acyltransferase_9	5:100845713-100899102	4.39754	0.784451	0.444288	0.483725	8.2569	8.78986	3.67299	4.75616	DOWN
ENSMUSG00000097626	4921504A21Rik	RIKEN_cDNA_4921504A21_gene	5:19202368-19226555	4.35331	3.7875	1.47696	1.19211	4.4836	5.69046	2.04343	2.39326	DOWN
ENSMUSG00000053897	Slc39a8	solute_carrier_family_39_metal_ion_transporter_member_8	3:135825279-135888572	4.30181	3.06653	1.63079	1.43888	4.336	4.82913	2.10297	2.34647	DOWN
ENSMUSG00000103499	Gm6558	predicted_gene_6558	3:31644796-31690585	4.30153	1.51804	0.59869	0.658462	5.9361	6.94017	2.36925	2.81172	DOWN
ENSMUSG00000079513	4932429P05Rik	RIKEN_cDNA_4932429P05_gene	X:89752268-89755491	4.26574	1.14984	0.442243	0.506673	5.32632	5.5965	1.80412	2.72869	DOWN
ENSMUSG00000054966	Lmntd1	lamin_tail_domain_containing_1	6:145365134-145614319	4.26324	0.57168	0.451127	0.234538	8.65835	9.87582	4.0476	4.81899	DOWN
ENSMUSG00000104703	4921521D15Rik	RIKEN_cDNA_4921521D15_gene	3:117969130-117973526	4.26155	0.322258	0.266205	0.232371	6.29532	6.48409	1.46311	2.82482	DOWN
ENSMUSG00000093867	Gsdmcl2	gasdermin_C_like_2	15:63880707-63890512	4.24287	5.2218	2.13732	2.2248	2.77068	3.13896	1.16008	1.53564	DOWN
ENSMUSG00000078639	Gm12695	predicted_gene_12695	4:96723647-96785186	4.22675	1.63071	0.748362	0.617319	6.31893	5.28196	1.48078	1.83603	DOWN
ENSMUSG00000061298	Agbl4	ATP_GTP_binding_protein_like_4	4:110397661-111664324	4.21165	3.55502	1.42674	1.09841	5.17291	5.39066	2.41817	2.29988	DOWN
ENSMUSG00000033688	1300017J02Rik	RIKEN_cDNA_1300017J02_gene	9:103250521-103305082	4.1902	3.44951	1.61655	1.01551	3.80012	3.44476	1.80073	1.31228	DOWN
ENSMUSG00000086817	Gm11482	predicted_gene_11482	4:63634421-63639440	4.18788	0.785151	0.0793118	0.38918	7.6376	6.78172	3.26775	2.91723	DOWN
ENSMUSG00000067855	Speer3	spermatogenesis_associated_glutamate_E_rich_protein_3	5:13791619-13796820	4.17947	1.79963	1.00408	0.516488	4.64879	5.06216	2.26676	1.50827	DOWN
ENSMUSG00000090404	Gm8362	predicted_gene_8362	14:6765962-6774411	4.17805	1.65889	0.749931	0.36822	4.94841	4.4109	1.80337	2.03702	DOWN
ENSMUSG00000004341	Gpx6	glutathione_peroxidase_6	13:21312217-21319624	4.12543	0.418443	0.492858	0.172835	8.38714	8.24469	1.95916	4.71945	DOWN
ENSMUSG00000106589	4931419H13Rik	RIKEN_cDNA_4931419H13_gene	3:55055242-55084002	4.10737	2.90094	0.878687	0.920407	5.33595	4.25967	2.47509	1.89906	DOWN
ENSMUSG00000087152	Cldn34-ps	claudin_34_pseudogene	X:77674836-77675435	4.10601	0.564549	0.095042	0	2.32974	1.42217	0.685244	0.915561	DOWN
ENSMUSG00000091792	Gm3573	predicted_gene_3573	14:42185391-42190791	4.08469	1.76017	0.317327	0.810243	4.05828	6.10862	2.28931	2.44693	DOWN
ENSMUSG00000046958	4930432E11Rik	RIKEN_cDNA_4930432E11_gene	7:29558579-29582169	4.08107	0.318396	0.178156	0.114099	6.8865	7.67888	2.42281	2.99651	DOWN
ENSMUSG00000106586	1700013M08Rik	RIKEN_cDNA_1700013M08_gene	5:102474290-102483289	4.06624	0.381177	0.423325	0.151174	8.19114	10.1653	4.00576	4.65339	DOWN
ENSMUSG00000098086	1700120C18Rik	RIKEN_cDNA_1700120C18_gene	8:87500049-87501231	4.05733	1.83394	0.925791	0.51138	4.66276	3.89833	1.31195	2.18012	DOWN
ENSMUSG00000063900	Adam26b	a_disintegrin_and_metallopeptidase_domain_26B	8:43519864-43528137	4.02917	0.610302	0.450269	0.302536	5.52153	5.82895	2.39349	2.15956	DOWN
ENSMUSG00000092009	Myh15	myosin_heavy_chain_15	16:49057486-49199104	3.99806	0.881509	0.44949	0.353124	5.70088	6.86415	2.205	2.42609	DOWN
ENSMUSG00000095384	1700001F09Rik	RIKEN_cDNA_1700001F09_gene	14:43342383-43347811	3.96355	1.78805	0.644705	0.759804	14.4571	16.6855	1.52822	5.59279	DOWN
ENSMUSG00000102004	4933402C06Rik	RIKEN_cDNA_4933402C06_gene	7:40674737-40691260	3.94176	0.733849	0.341985	0.167876	7.58817	7.80169	1.35095	2.74668	DOWN
ENSMUSG00000100841	Gm21115	predicted_gene_21115	7:38719956-38723756	3.92868	2.29926	1.14962	0.803278	3.52436	5.29595	0.865815	0.832978	DOWN
ENSMUSG00000008028	1700008O03Rik	RIKEN_cDNA_1700008O03_gene	7:44360043-44385820	3.92326	2.32816	1.41964	1.13129	4.07694	4.61672	1.83481	1.89645	DOWN
ENSMUSG00000062036	Gm19518	predicted_gene_19518	17:53716509-53733843	3.90583	1.7788	0.914909	0.366041	5.49084	5.43555	2.57256	2.83051	DOWN
ENSMUSG00000091318	Gm5415	predicted_gene_5415	1:32543686-32547294	3.86822	0.625684	0.489572	0.186109	3.99764	4.9821	1.49733	1.84039	DOWN
ENSMUSG00000031872	Bean1	brain_expressed_associated_with_Nedd4_1	8:104170513-104219092	3.86428	1.56719	0.82479	0.8265	7.07696	5.23823	2.51536	2.4778	DOWN
ENSMUSG00000090048	Runx2os3	runt_related_transcription_factor_2_opposite_strand_3	17:44561990-44563172	3.85746	0.229439	0.0772699	0	10.4174	11.7276	3.42237	7.10523	DOWN
ENSMUSG00000074715	Ccl28	chemokine_C_C_motif_ligand_28	13:119623819-119654354	3.84032	1.57189	0.350981	0.7193	1.79105	2.56204	0.833499	0.976059	DOWN
ENSMUSG00000035651	4930480E11Rik	RIKEN_cDNA_4930480E11_gene	X:78369643-78371128	3.83155	0.797789	0.383526	0.376664	5.50958	7.01381	1.85778	2.55412	DOWN
ENSMUSG00000086066	4930423M02Rik	RIKEN_cDNA_4930423M02_gene	4:5632328-5642284	3.8109	3.83373	0.870882	1.58377	3.81408	4.48421	1.89478	2.23272	DOWN
ENSMUSG00000099981	Gm21136	predicted_gene_21136	7:38864197-38868000	3.80569	1.75386	0.619757	0.521651	3.06318	3.92923	0.593094	0.833949	DOWN
ENSMUSG00000067642	Adgrf3	adhesion_G_protein_coupled_receptor_F3	5:30193431-30205722	3.77066	1.39498	0.569346	0.411972	6.98174	7.75502	2.22353	2.63876	DOWN
ENSMUSG00000103948	4930594C11Rik	RIKEN_cDNA_4930594C11_gene	1:37485851-37488605	3.75576	0.614726	0.413765	0.1219	6.65024	5.75214	2.70771	3.17222	DOWN
ENSMUSG00000086064	4930439A04Rik	RIKEN_cDNA_4930439A04_gene	1:37329667-37334172	3.73273	0.592185	0.348712	0.195707	5.93478	7.77868	1.64301	2.26996	DOWN
ENSMUSG00000107504	RP23-438P19.4	-	9:122837653-122844035	3.7142	0.157366	0.158915	0	9.74316	9.68636	3.87587	5.10536	DOWN
ENSMUSG00000029685	Asb15	ankyrin_repeat_and_SOCS_box_containing_15	6:24528144-24573164	3.67004	0.301825	0.17581	0.218678	6.80616	7.25691	2.39155	3.16295	DOWN
ENSMUSG00000071036	Gm10309	predicted_gene_10309	17:86497732-86505232	3.63159	1.63302	0.994913	0.362892	5.65202	6.14066	1.93353	2.11713	DOWN
ENSMUSG00000096265	4930467E23Rik	RIKEN_cDNA_4930467E23_gene	8:19729746-19752236	3.58742	0.428858	0.324772	0.265736	5.83135	6.48289	2.56598	3.08271	DOWN
ENSMUSG00000036480	Prss56	protease_serine_56	1:87183313-87188405	3.56607	4.47992	1.51638	1.02698	3.96172	3.63468	1.99387	1.4203	DOWN
ENSMUSG00000090795	Gm7346	predicted_gene_7346	8:3093369-3095187	3.56542	1.66033	0.479029	0.35268	2.09759	2.17675	0.370159	0.734373	DOWN
ENSMUSG00000107793	RP23-298K1.3	-	6:147529801-147531309	3.55547	0.224473	0.075525	0	10.5535	8.11868	4.08713	4.93109	DOWN
ENSMUSG00000101454	Gm1988	predicted_gene_1988	7:39170500-39174260	3.54307	1.69465	0.755501	0.436399	3.75631	5.01387	0.778604	0.954016	DOWN
ENSMUSG00000105203	4933428P19Rik	RIKEN_cDNA_4933428P19_gene	10:62577694-62579069	3.54101	1.10768	0.331361	0.122003	5.29696	5.22685	1.87824	1.41544	DOWN
ENSMUSG00000031481	Tpte	transmembrane_phosphatase_with_tensin_homology	8:22283441-22371418	3.52235	1.30666	0.581368	0.373279	5.79716	5.71486	1.49783	1.64571	DOWN
ENSMUSG00000026729	4930562F07Rik	RIKEN_cDNA_4930562F07_gene	1:160074735-160077985	3.52023	0.189057	0.305393	0.112442	4.71469	5.34797	1.88842	2.44178	DOWN
ENSMUSG00000008438	Adam21	a_disintegrin_and_metallopeptidase_domain_21	12:81558584-81568474	3.44165	0.581783	0.254521	0.115367	7.59721	8.94054	3.2083	3.70558	DOWN
ENSMUSG00000086504	Kif16bos	kinesin_family_member_16B_opposite_strand	2:142902965-142903572	3.42857	0.456149	0	0.112992	11.7998	12.6827	4.03458	5.0444	DOWN
ENSMUSG00000095521	Astx5	amplified_spermatogenic_transcripts_X_encoded_5	X:123890522-123893407	3.42762	0.539992	0.099102	0.194686	0.955032	1.00699	0.357519	0.303967	DOWN
ENSMUSG00000009070	Rsph14	radial_spoke_head_homolog_14_Chlamydomonas_	10:74957477-75032586	3.41881	1.90428	1.09636	0.920613	5.51134	6.06616	2.42355	3.02116	DOWN
ENSMUSG00000085471	4933423P22Rik	RIKEN_cDNA_4933423P22_gene	2:90479236-90488425	3.41189	0.544359	0.223909	0.189899	6.11546	6.95489	2.43343	2.80019	DOWN
ENSMUSG00000026640	Plxna2	plexin_A2	1:194618218-194816869	3.40555	2.53789	1.34471	1.12911	3.53847	3.59208	1.61584	1.505	DOWN
ENSMUSG00000100733	4932411K12Rik	RIKEN_cDNA_4932411K12_gene	13:101397670-101464160	3.36528	0.447183	0.343123	0.195074	4.42908	5.92898	1.65643	2.05709	DOWN
ENSMUSG00000062329	Cytl1	cytokine_like_1	5:37735519-37739820	3.3394	0.629078	0.36771	0.459596	4.6262	5.36221	1.34355	1.49379	DOWN
ENSMUSG00000101683	1700028D13Rik	RIKEN_cDNA_1700028D13_gene	5:112206763-112210004	3.3239	1.20968	0.152672	0.249839	6.55226	5.87738	2.2027	3.74546	DOWN
ENSMUSG00000013523	Bcas1	breast_carcinoma_amplified_sequence_1	2:170346991-170427845	3.30948	1.99961	1.36814	0.89297	3.57317	3.31874	1.55615	1.50579	DOWN
ENSMUSG00000079502	1700101E01Rik	RIKEN_cDNA_1700101E01_gene	2:28926949-29055066	3.29173	1.18672	0.863177	0.56931	5.3488	6.32376	2.35006	2.84467	DOWN
ENSMUSG00000022456	2021-09-03	septin_3	15:82274935-82294442	3.26339	0.906314	0.878801	0.320286	5.51515	5.92939	2.61431	3.08798	DOWN
ENSMUSG00000020624	4933434M16Rik	RIKEN_cDNA_4933434M16_gene	11:112825154-112832469	3.2369	0.713838	0.292195	0.191293	5.64738	5.74926	2.2082	2.66253	DOWN
ENSMUSG00000036744	Olfr701	olfactory_receptor_701	7:106814144-106820709	3.22654	0.592672	0.367179	0.227031	4.14528	5.29373	1.63978	2.12103	DOWN
ENSMUSG00000086333	1700120E14Rik	RIKEN_cDNA_1700120E14_gene	18:74525140-74531124	3.18252	1.21678	0.33506	0.438711	4.23899	4.25979	1.68809	2.15285	DOWN
ENSMUSG00000085431	4930440I19Rik	RIKEN_cDNA_4930440I19_gene	2:78051177-78194430	3.17373	0.260341	0.187721	0	6.44581	5.78188	2.16687	3.61882	DOWN
ENSMUSG00000073267	Gm1993	predicted_gene_1993	X:25548296-25570452	3.14638	0.748705	0.251954	0.445366	3.8843	7.54472	2.5448	2.69347	DOWN
ENSMUSG00000073085	Cldn34b4	claudin_34B4	X:76393350-76397979	3.14571	0.512153	0.373444	0.197462	3.22077	3.96301	1.06581	2.13954	DOWN
ENSMUSG00000086142	Smek3-ps	SMEK_homolog_3_suppressor_of_mek1_Dictyostelium_pseudogene	X:88729828-88732272	3.13478	0.577222	0.39629	0.27471	2.65435	3.56479	1.1051	1.59316	DOWN
ENSMUSG00000102865	Gm9839	predicted_gene_9839	1:32519563-32520999	3.12403	0.549977	0.436287	0.194725	4.62049	5.34432	2.3299	1.59861	DOWN
ENSMUSG00000085003	Pip5k1bos	phosphatidylinositol_4_phosphate_5_kinase_type_1_beta_opposite_strand	19:24416009-24430329	3.12152	1.4031	0.166619	0.245432	9.34211	7.21781	3.69255	2.48237	DOWN
ENSMUSG00000055102	Zfp819	zinc_finger_protein_819	7:43607169-43618285	3.10969	1.15509	0.68106	0.494749	2.93371	3.40222	1.09611	1.46328	DOWN
ENSMUSG00000075042	4930431P03Rik	RIKEN_cDNA_4930431P03_gene	14:44955217-44961307	3.0629	1.07929	0.470273	0.540669	3.58667	3.9497	0.898384	1.44723	DOWN
ENSMUSG00000100175	1700025M24Rik	RIKEN_cDNA_1700025M24_gene	5:73268581-73284187	3.05659	0.42026	0.282849	0.0694445	8.76422	7.63773	4.29968	3.68663	DOWN
ENSMUSG00000107126	Gm42505	predicted_gene_42505	5:37983693-37986070	3.04147	0.696929	0.452324	0.148075	3.30171	4.058	0.880564	1.4973	DOWN
ENSMUSG00000043301	Kcnj6	potassium_inwardly_rectifying_channel_subfamily_J_member_6	16:94749266-94997696	2.99108	0.54646	0.243135	0.119376	5.00449	5.71006	1.32028	1.85993	DOWN
ENSMUSG00000100717	1700120G07Rik	RIKEN_cDNA_1700120G07_gene	7:135191764-135196002	2.9605	0.546779	0.229992	0.0903507	4.1098	3.83708	1.80151	1.49135	DOWN
ENSMUSG00000069720	4930572O03Rik	RIKEN_cDNA_4930572O03_gene	5:15652286-15657059	2.95044	1.06236	0.390036	0.0478452	2.22067	2.24199	0.502492	0.854419	DOWN
ENSMUSG00000046709	Mapk10	mitogen_activated_protein_kinase_10	5:102907948-103211334	2.94281	2.16829	1.31749	1.20679	3.52957	3.478	1.49621	1.61265	DOWN
ENSMUSG00000101511	Gm5681	predicted_gene_5681	17:21059244-21060776	2.9284	0.515536	0.371767	0.219069	5.24294	6.71929	1.37936	2.60609	DOWN
ENSMUSG00000067698	Gm10220	predicted_gene_10220	5:26114764-26121421	2.92104	1.59127	0.765021	0.751278	3.73578	3.84521	1.34032	1.02225	DOWN
ENSMUSG00000051611	Olfr112	olfactory_receptor_112	17:37563228-37567094	2.90935	0.330794	0.149709	0.1244	4.66033	5.51745	1.76843	2.3108	DOWN
ENSMUSG00000085297	Gm11651	predicted_gene_11651	11:105965608-105985694	2.90582	0.637519	0.225255	0.221211	5.32765	4.50848	2.15583	2.28409	DOWN
ENSMUSG00000024749	Tmc1	transmembrane_channel_like_gene_family_1	19:20783458-20954202	2.90333	1.46916	0.88158	0.439732	2.26752	2.42426	0.879701	1.11576	DOWN
ENSMUSG00000102457	Gm38342	predicted_gene_38342	1:16618560-16621539	2.86594	1.62914	0.879781	0.488321	2.41234	2.41347	1.41917	0.988744	DOWN
ENSMUSG00000022780	Mfi2	antigen_p97_melanoma_associated_identified_by_monoclonal_antibodies_133.2_and_96.5	16:31878810-31899020	2.86119	2.51322	1.06185	0.582309	3.829	3.5836	1.49225	1.34123	DOWN
ENSMUSG00000046460	Sh2d7	SH2_domain_containing_7	9:54538984-54545020	2.86014	3.01588	1.04299	1.33812	3.40378	2.86043	1.47365	1.01708	DOWN
ENSMUSG00000026882	4930568D16Rik	RIKEN_cDNA_4930568D16_gene	2:35354218-35367729	2.85557	0.368042	0.325124	0.0912343	6.50979	4.86811	1.91484	2.23854	DOWN
ENSMUSG00000067156	Gm7337	predicted_gene_7337	5:87850359-87853013	2.8532	2.7778	1.23639	0.903223	2.74704	2.38642	1.36744	1.16262	DOWN
ENSMUSG00000036641	Ccdc148	coiled_coil_domain_containing_148	2:58821697-59160683	2.84989	2.09251	1.22949	1.01465	3.28129	3.09259	1.54668	1.54259	DOWN
ENSMUSG00000101584	4930519F24Rik	RIKEN_cDNA_4930519F24_gene	9:100022300-100034672	2.83666	0.87747	0	0.193341	3.36267	3.68438	1.21736	1.63873	DOWN
ENSMUSG00000026609	Ush2a	Usher_syndrome_2A_autosomal_recessive_mild_	1:188262023-188965041	2.79091	2.42553	1.03288	0.854778	2.93691	3.23173	1.4972	1.49851	DOWN
ENSMUSG00000103638	Gm38327	predicted_gene_38327	9:99241851-99243605	2.77632	1.76916	0.681974	0.733516	3.01525	2.39635	1.10448	1.08132	DOWN
ENSMUSG00000097689	4930471D02Rik	RIKEN_cDNA_4930471D02_gene	10:93897158-93901956	2.71754	0.544119	0.247218	0.0539492	4.42684	3.78921	1.72676	1.70878	DOWN
ENSMUSG00000085122	4933404K08Rik	RIKEN_cDNA_4933404K08_gene	13:23278350-23282267	2.67243	1.02355	0.516675	0.156129	1.63621	2.08268	0.368659	1.35819	DOWN
ENSMUSG00000079048	4933413L06Rik	RIKEN_cDNA_4933413L06_gene	13:117706764-117720011	2.62044	0.332539	0.167907	0.0824334	3.74966	4.48828	1.68686	2.24324	DOWN
ENSMUSG00000104824	Gm21663	predicted_gene_21663	5:25935791-25942381	2.61883	1.22207	0.497515	0.527657	2.99811	3.63915	1.45616	1.30779	DOWN
ENSMUSG00000086828	Gm15579	predicted_gene_15579	7:143600134-143601299	2.6035	3.05754	0.828196	0.591517	3.56116	1.85187	1.00873	1.3854	DOWN
ENSMUSG00000073117	Gm7347	predicted_gene_7347	5:26051883-26058581	2.46772	1.16861	0.551859	0.448498	1.83353	2.09613	1.0002	0.733672	DOWN
ENSMUSG00000068638	4930403O15Rik	RIKEN_cDNA_4930403O15_gene	10:20515327-20518164	2.45351	0.248033	0.100147	0	6.3609	5.30237	1.9614	2.9402	DOWN
ENSMUSG00000086186	Ccdc34os	coiled_coil_domain_containing_34_opposite_strand	2:110031250-110050479	2.45333	0.38121	0.0699615	0.171774	4.22911	4.26543	1.18991	1.87005	DOWN
ENSMUSG00000087185	Gm13872	predicted_gene_13872	2:102737907-102746760	2.44588	0.306409	0.166567	0	6.12821	5.67514	2.40348	2.98179	DOWN
ENSMUSG00000102963	Gm37945	predicted_gene_37945	9:102172738-102177104	2.40699	0.60756	0.27407	0.256323	3.66957	4.0336	1.224	1.69248	DOWN
ENSMUSG00000087623	Gm12404	predicted_gene_12404	4:41520694-41525823	2.40607	0.849674	0.343118	0.404375	4.41814	4.36672	1.8035	1.74385	DOWN
ENSMUSG00000092196	Gm38505	predicted_gene_38505	3:34298172-34351712	2.39464	0.766298	0.214902	0.126603	5.23314	6.52714	1.99338	2.71165	DOWN
ENSMUSG00000060311	Mucl1	mucin_like_1	15:103753372-103755439	2.38478	0.534586	0.108002	0	3.4983	4.96381	1.77993	1.51333	DOWN
ENSMUSG00000058022	Adtrp	androgen_dependent_TFPI_regulating_protein	13:41763148-41847684	2.35953	0.267209	0.170396	0.125488	4.09178	4.52498	1.63894	2.16481	DOWN
ENSMUSG00000042532	Golga7b	golgi_autoantigen_golgin_subfamily_a_7B	19:42247574-42270348	2.35273	0.395725	0.225819	0.221761	2.54099	2.91656	0.805613	1.06547	DOWN
ENSMUSG00000101470	Gm21129	predicted_gene_21129	7:38816997-38820761	2.33101	0.904125	0.489801	0.284218	2.12559	1.99995	0.711271	0.52671	DOWN
ENSMUSG00000090643	Gm3453	predicted_gene_3453	14:5970744-5979137	2.31733	0.977537	0.548303	0.323072	2.0891	2.96104	0.819342	1.129	DOWN
ENSMUSG00000043230	Fam124b	family_with_sequence_similarity_124_member_B	1:80198706-80218473	2.30849	0.599039	0.366075	0.281346	4.19619	5.19127	2.03394	2.02213	DOWN
ENSMUSG00000084367	Gm15142	predicted_gene_15142	X:154635551-154639147	2.30239	0.527555	0.133139	0.196116	2.56609	3.27538	1.57821	0.991787	DOWN
ENSMUSG00000084940	Gm15935	predicted_gene_15935	14:21741543-21746632	2.29545	0.078921	0.0398499	0.0782282	4.36076	5.83526	0.944061	3.10595	DOWN
ENSMUSG00000093482	Gm20619	predicted_gene_20619	6:6248659-6378675	2.28633	1.818	0.757885	0.686108	2.04335	1.92489	1.00073	0.778205	DOWN
ENSMUSG00000033147	Slc22a15	solute_carrier_family_22_organic_anion_cation_transporter_member_15	3:101855776-101924453	2.27573	1.36418	0.842513	0.627854	2.63519	2.81478	1.33629	1.27225	DOWN
ENSMUSG00000096846	Gm8890	predicted_gene_8890	5:11256033-11260494	2.25274	2.80907	0.872636	0.428496	1.76756	2.15805	0.224834	0.669074	DOWN
ENSMUSG00000014030	Pax5	paired_box_5	4:44524757-44710487	2.24161	0.287494	0.14513	0.102618	3.42203	2.75016	1.61533	1.31741	DOWN
ENSMUSG00000090012	Gm16555	predicted_gene_16555	17:49817626-49821825	2.23736	0.235414	0.190173	0	3.33091	5.28677	1.56765	1.83265	DOWN
ENSMUSG00000089711	Gm16240	predicted_gene_16240	10:76293165-76294860	2.22908	0.183935	0	0	3.74008	4.4671	1.33936	2.60274	DOWN
ENSMUSG00000085754	Gm15886	predicted_gene_15886	3:103771952-103789402	2.20012	0.396454	0.133432	0.262063	4.18776	3.21043	1.71884	1.79261	DOWN
ENSMUSG00000049427	Gm9837	predicted_gene_9837	11:53469749-53470479	2.17188	2.54842	0.389822	0.382791	4.23419	5.0862	2.33025	2.25446	DOWN
ENSMUSG00000004540	Psg17	pregnancy_specific_glycoprotein_17	7:18813937-18821607	2.16379	2.09679	0.624245	0.746257	1.25994	1.56731	0.615365	0.475626	DOWN
ENSMUSG00000101009	1700108F19Rik	RIKEN_cDNA_1700108F19_gene	14:76672963-76687169	2.15894	0.94297	0.431854	0.443369	3.01751	3.25378	1.21381	1.59099	DOWN
ENSMUSG00000102679	Gm20557	predicted_gene_20557	3:49325680-49367359	2.15537	0.343494	0.22439	0.240396	2.84094	3.31585	0.861942	1.41203	DOWN
ENSMUSG00000083475	Gm9440	predicted_gene_9440	X:24319797-24335259	2.13296	0.523677	0.105798	0	2.5007	2.82703	0.653919	1.11181	DOWN
ENSMUSG00000025961	4933402D24Rik	RIKEN_cDNA_4933402D24_gene	1:63754907-63769267	2.11762	0.417434	0.0972653	0.222847	3.15208	3.01633	1.57034	1.30671	DOWN
ENSMUSG00000005089	Slc1a2	solute_carrier_family_1_glial_high_affinity_glutamate_transporter_member_2	2:102658659-102790784	2.10326	1.38832	0.666741	0.331095	1.65577	2.00535	0.70275	0.643954	DOWN
ENSMUSG00000079091	Gm3404	predicted_gene_3404	5:146525801-146528553	2.08329	1.09903	0.201786	0.44576	3.26925	2.96662	0.883681	1.32581	DOWN
ENSMUSG00000089647	Gm2245	predicted_gene_2245	15:6604341-6654303	2.0757	0.585258	0.202598	0.132636	2.97226	2.97893	1.37451	1.16861	DOWN
ENSMUSG00000100336	Gm29601	predicted_gene_29601	1:96543059-96556703	2.06975	0.543995	0.169027	0.165967	6.18012	5.82848	1.34978	2.70243	DOWN
ENSMUSG00000085549	1700047F07Rik	RIKEN_cDNA_1700047F07_gene	4:107689701-107758985	2.01595	0.774425	0.0822868	0.161653	4.50559	4.26873	1.52676	1.80287	DOWN
ENSMUSG00000090764	Gm3127	predicted_gene_3127	14:4165030-4173503	2.00112	1.30325	0.372809	0.387649	1.67112	1.89957	0.700598	0.787803	DOWN
ENSMUSG00000079410	Gm2897	predicted_gene_2897	14:3049285-3076840	1.96315	1.25449	0.546918	0.367474	1.58844	1.44679	0.622985	0.605319	DOWN
ENSMUSG00000084901	Gm13266	predicted_gene_13266	2:14512591-14542811	1.89557	0.186145	0	0	2.9632	2.26117	0.871653	1.07044	DOWN
ENSMUSG00000062496	4930431F12Rik	RIKEN_cDNA_4930431F12_gene	5:44966200-44978805	1.88941	0.481059	0.242829	0.119225	2.19087	2.25936	0.500535	1.19157	DOWN
ENSMUSG00000108060	RP23-382G13.1	-	6:53978691-54018030	1.86818	0.573802	0.262076	0.176089	3.22585	2.72892	1.0093	1.06358	DOWN
ENSMUSG00000099354	1700124L16Rik	RIKEN_cDNA_1700124L16_gene	6:83761756-83762865	1.86782	0.896568	0.234663	0.395098	2.29054	3.08337	1.24386	1.41007	DOWN
ENSMUSG00000101553	1700049E22Rik	RIKEN_cDNA_1700049E22_gene	6:100527400-100533426	1.83565	0.333976	0	0	4.52941	3.36608	2.08543	0.689471	DOWN
ENSMUSG00000085810	Gm16325	predicted_gene_16325	3:146641932-146651715	1.82379	0.570899	0.305137	0.149824	1.67793	2.24803	0.786204	0.83183	DOWN
ENSMUSG00000101126	Gm10538	predicted_gene_10538	1:132729355-132732826	1.80836	0.150379	0.030381	0.0297981	3.11183	4.28633	1.40821	1.7826	DOWN
ENSMUSG00000002341	Ncan	neurocan	8:70093085-70120873	1.80333	0.580606	0.285174	0.272271	4.45448	3.89677	1.73888	2.36684	DOWN
ENSMUSG00000100294	1700034K08Rik	RIKEN_cDNA_1700034K08_gene	9:92979914-93005739	1.79495	0.572872	0.266967	0.174777	2.18238	2.28387	1.05461	1.16953	DOWN
ENSMUSG00000063522	2010109I03Rik	RIKEN_cDNA_2010109I03_gene	15:74876987-74897021	1.78617	0.632775	0.193941	0.100822	2.29826	2.68397	0.728939	0.909624	DOWN
ENSMUSG00000097089	Gm26879	predicted_gene_26879	1:192092355-192099628	1.72247	1.29606	0.145402	0.190382	1.18864	1.45119	0.699289	0.467123	DOWN
ENSMUSG00000091400	Gm6356	predicted_gene_6356	14:6965449-6973818	1.71376	0.899621	0.129777	0.286687	1.36383	1.52636	0.601773	0.454775	DOWN
ENSMUSG00000055865	Fam19a3	family_with_sequence_similarity_19_member_A3	3:104767406-104781840	1.67604	0.495517	0.134221	0.0479317	2.56504	2.64888	1.11918	1.10122	DOWN
ENSMUSG00000075395	A630010A05Rik	RIKEN_cDNA_A630010A05_gene	16:14562316-14621300	1.65367	2.09271	0.417348	0.486696	2.10198	1.84108	0.645175	0.91422	DOWN
ENSMUSG00000087302	Sox5os1	SRY_sex_determining_region_Y_box_5_opposite_strand_1	6:144021908-144023778	1.62341	0.178083	0.035978	0.0706274	2.51972	1.99965	0.963544	1.00825	DOWN
ENSMUSG00000052353	Cemip	cell_migration_inducing_protein_hyaluronan_binding	7:83932857-84086502	1.61712	0.485523	0.413854	0.339334	2.21015	2.73279	0.944116	1.01393	DOWN
ENSMUSG00000085151	1110018N20Rik	RIKEN_cDNA_1110018N20_gene	2:167188702-167192808	1.58406	1.3346	0.502781	0.355505	1.65584	1.46248	0.683968	0.511021	DOWN
ENSMUSG00000103136	Gm37980	predicted_gene_37980	12:89253452-89255361	1.57648	0.177345	0.0298561	0.0292833	1.67279	2.04233	0.645817	0.601362	DOWN
ENSMUSG00000054134	Umodl1	uromodulin_like_1	17:30954679-31010708	1.54121	0.336846	0.252879	0.0685095	2.68095	2.43392	0.925649	1.11554	DOWN
ENSMUSG00000056494	Cngb3	cyclic_nucleotide_gated_channel_beta_3	4:19280850-19510623	1.53495	0.0719477	0.0363196	0.0713325	3.07506	3.45662	1.33496	1.63354	DOWN
ENSMUSG00000006269	Atp6v1b1	ATPase_H+_transporting_lysosomal_V1_subunit_B1	6:83742990-83758855	1.52627	0.312801	0.187515	0.242297	2.23028	2.1425	0.701805	1.00312	DOWN
ENSMUSG00000106064	Gm43325	predicted_gene_43325	5:6414399-6427065	1.51028	0.291941	0	0	2.15179	2.31196	1.01278	1.20549	DOWN
ENSMUSG00000079534	Gm5640	predicted_gene_5640	X:74639119-74645635	1.4543	0.493292	0.239067	0.17606	2.07646	2.32212	0.739098	1.34406	DOWN
ENSMUSG00000094021	Gm3685	predicted_gene_3685	14:7036535-7044970	1.42419	0.647884	0.174459	0.214093	0.840311	0.839419	0.314573	0.305654	DOWN
ENSMUSG00000106127	4930520M14Rik	RIKEN_cDNA_4930520M14_gene	5:139215469-139216356	1.40579	0.161107	0	0	3.06228	3.56488	1.34066	1.49607	DOWN
ENSMUSG00000100518	4930440C22Rik	RIKEN_cDNA_4930440C22_gene	1:94797083-94802472	1.39701	0.163086	0	0.0269288	1.92285	2.5237	0.650434	0.721311	DOWN
ENSMUSG00000074113	Gm10629	predicted_gene_10629	8:106283307-106300017	1.38634	0.588637	0.226391	0.138937	1.48724	1.8158	0.787439	0.719084	DOWN
ENSMUSG00000101153	4933404I11Rik	RIKEN_cDNA_4933404I11_gene	7:40262705-40269753	1.36641	0.0939567	0.0474419	0	0.747601	1.87618	0.439815	0.747835	DOWN
ENSMUSG00000096045	Gm21698	predicted_gene_21698	5:25982030-25988650	1.24835	0.914614	0.376204	0.268694	1.33305	1.38981	0.405326	0.404554	DOWN
ENSMUSG00000084772	Gm15473	predicted_gene_15473	6:17058806-17064996	1.20733	0.0957896	0	0	0.804524	1.2407	0.39856	0.550631	DOWN
ENSMUSG00000057037	Cfhr1	complement_factor_H_related_1	1:139547053-139560272	1.19392	0.333416	0.0517798	0.0762724	2.58569	2.29845	1.14753	0.88489	DOWN
ENSMUSG00000044081	Zfp85os	zinc_finger_protein_85_opposite_strand	13:67729262-67756838	1.18935	0.361259	0.105582	0.216794	2.40447	2.60719	0.821032	0.563481	DOWN
ENSMUSG00000058153	Sez6l	seizure_related_6_homolog_like	5:112419151-112577185	1.18219	0.241174	0.185942	0.117385	1.52395	1.58129	0.561193	0.845643	DOWN
ENSMUSG00000085762	Lrrc75aos2	leucine_rich_repeat_containing_75A_opposite_strand_2	11:62605766-62607748	1.17803	0.337432	0.0340856	0	2.80493	3.13313	1.33417	1.31342	DOWN
ENSMUSG00000090627	Gm8356	predicted_gene_8356	14:6528612-6537290	1.15676	0.39108	0.157933	0.174475	0.743559	0.907825	0.345881	0.276772	DOWN
ENSMUSG00000097653	Gm16387	predicted_gene_16387	7:39257199-39262358	1.10243	0.300272	0.0866329	0.127596	1.21392	1.43577	0.133914	0.189745	DOWN
ENSMUSG00000024768	Lipf	lipase_gastric	19:33961187-33976810	1.08642	0.0800396	0	0	1.94594	2.03023	0.832569	0.955618	DOWN
ENSMUSG00000030092	Cntn6	contactin_6	6:104492790-104863406	1.04431	0.272618	0.206428	0.0743274	1.31993	1.42755	0.567309	0.52454	DOWN
ENSMUSG00000015533	Itga2	integrin_alpha_2	13:114835916-114932041	1.03933	0.455473	0.148777	0.212519	1.64669	1.79351	0.52968	0.841415	DOWN
ENSMUSG00000108147	RP24-446A8.1	-	6:139575924-139577205	0.982185	0.176126	0.0444814	0	1.59658	1.71158	0.503976	0.623276	DOWN
ENSMUSG00000090707	Gm8237	predicted_gene_8237	14:5857918-5880382	0.971823	0.596495	0.0963726	0.236569	0.506391	0.592503	0.297909	0.211077	DOWN
ENSMUSG00000029754	Dlx6	distal_less_homeobox_6	6:6863334-6868568	0.970066	0.200062	0.0183715	0.108194	1.57615	1.35489	0.454158	0.949245	DOWN
ENSMUSG00000087615	Pnpla1os	patatin_like_phospholipase_domain_containing_1_opposite_strand	17:28855136-28859503	0.957311	0.386256	0.115548	0.15602	1.21453	1.29748	0.372139	0.367013	DOWN
ENSMUSG00000027977	Ndst3	N_deacetylase_N_sulfotransferase_heparan_glucosaminyl_3	3:123526166-123690853	0.903055	0.203603	0.102782	0.0771824	1.75551	1.5097	0.632429	0.948255	DOWN
ENSMUSG00000021730	Hcn1	hyperpolarization_activated_cyclic_nucleotide_gated_K+_1	13:117602480-117976802	0.854208	0.12811	0.0646859	0.0476243	1.23212	0.7781	0.283279	0.297516	DOWN
ENSMUSG00000037605	Adgrl3	adhesion_G_protein_coupled_receptor_L3	5:81020138-81825133	0.81885	0.17577	0.134341	0.0960931	1.30307	1.41181	0.569177	0.764389	DOWN
ENSMUSG00000096685	Gm3642	predicted_gene_3642	14:6832231-6840311	0.735219	0.676886	0.109361	0.107381	0.694369	0.818515	0.309879	0.263471	DOWN
ENSMUSG00000086713	4930407G08Rik	RIKEN_cDNA_4930407G08_gene	4:107953932-107960721	0.705867	0.727873	0	0	1.00128	1.48443	0.252429	0.357742	DOWN
ENSMUSG00000108803	RP23-268E17.1	-	7:75030194-75075164	0.640463	0.192619	0.0555734	0.0681989	0.961209	0.772472	0.243373	0.231252	DOWN
ENSMUSG00000019828	Grm1	glutamate_receptor_metabotropic_1	10:10686059-11082356	0.61621	0.207094	0.0617736	0.121327	0.994777	0.935042	0.533803	0.349751	DOWN
ENSMUSG00000100600	A230077H06Rik	RIKEN_cDNA_A230077H06_gene	7:40818476-40900937	0.595807	0.190359	0.122308	0.0343178	0.604512	0.597922	0.261099	0.214333	DOWN
ENSMUSG00000025777	Gdap1	ganglioside_induced_differentiation_associated_protein_1	1:17145362-17164271	0.548959	0.142891	0.0998707	0.0599351	0.50544	0.634904	0.24017	0.238225	DOWN
ENSMUSG00000042474	Fcmr	Fc_fragment_of_IgM_receptor	1:130865669-130880791	0.525885	0.168286	0.0566388	0	0.578756	0.302845	0.21401	0.115787	DOWN
ENSMUSG00000094460	Gm21560	predicted_gene_21560	14:6210617-6219292	0.504164	0.259938	0	0.0702702	0.355253	0.739887	0.122941	0.0627234	DOWN
ENSMUSG00000098501	Gm19272	predicted_gene_19272	6:7301908-7309747	0.503054	0.266766	0.0149712	0.0881684	0.471825	0.448045	0.262158	0.118004	DOWN
ENSMUSG00000106862	Gm42811	predicted_gene_42811	6:127807951-127810718	0.494457	0.652611	0.123549	0.121327	0.937848	0.528463	0.254643	0.414957	DOWN
ENSMUSG00000022366	Slc22a22	solute_carrier_family_22_organic_cation_transporter_member_22	15:57243767-57477625	0.453838	0.0693257	0	0	0.643764	0.97312	0.234452	0.27599	DOWN
ENSMUSG00000107412	RP23-436D14.6	-	6:81984321-81992413	0.428815	0.147395	0	0	0.364959	0.254608	0.153372	0.0260725	DOWN
ENSMUSG00000027270	Lamp5	lysosomal_associated_membrane_protein_family_member_5	2:136052239-136069917	0.408714	0.345794	0.0763643	0.107144	0.363135	0.245014	0.146173	0.13384	DOWN
ENSMUSG00000066158	AY512931	cDNA_sequence_AY512931	8:45060702-45065418	0.354226	0.0405952	0	0	0.951072	0.98591	0.337816	0.53852	DOWN
ENSMUSG00000066704	Cyp2b19	cytochrome_P450_family_2_subfamily_b_polypeptide_19	7:26757142-26772630	0.349494	0.0464979	0.0234694	0	0.359816	0.251036	0.157251	0.0925616	DOWN
ENSMUSG00000057457	Phex	phosphate_regulating_endopeptidase_homolog_X_linked	X:157162075-157415312	0.284025	0.154573	0.0328603	0.0564584	0.273385	0.465539	0.177765	0.179928	DOWN
ENSMUSG00000033831	Fgb	fibrinogen_beta_chain	3:83040141-83049863	0.186794	0.0592634	0	0	0.262061	0.335946	0.123334	0.157288	DOWN
ENSMUSG00000097869	C230021G24Rik	RIKEN_cDNA_C230021G24_gene	10:106466939-106470768	0.163683	0.0613737	0	0	0.122128	0.215379	0.0478922	0.0543014	DOWN
ENSMUSG00000052613	Pcdh15	protocadherin_15	10:73099342-74649737	0.0776281	0.0663237	0.0242442	0.0192737	0.126405	0.113587	0.0404545	0.0313601	DOWN
ENSMUSG00000095538	Gm21983	predicted_gene_21983	7:27168430-27181086	0	2.87269	0	0	1.47697	0	0	0	DOWN
